# Supplementary material for: Whole Transcriptome Analysis Using Next-Generation Sequencing of Sterile-Cultured Eisenia andrei for Immune System Research
Source: PLoS One. 2015 Feb 23;10(2):e0118587. doi: 10.1371/journal.pone.0118587 (PMC4338202; doi:10.1371/journal.pone.0118587)
Supplement: S1 Table — The unigenes were assigned against the KEGG pathway. (XLSX) [file pone.0118587.s003.xlsx]

## Sheet: res_keggpath_ecNum_merged
Pathway	Seqs in Pathway	Enzyme	Ezyme ID	Seqs of Enzyme	Seqs	Pathway ID	Pathway Image	EC numbers exist in pathway
alpha-Linolenic acid metabolism	1	oxidase	ec:1.3.3.6	1	comp47026_c0_seq1	map00592	map00592_20140415002640.png	ec:1.-.-.-; ec:1.13.11.12; ec:1.14.19.-; ec:1.3.1.42; ec:1.3.3.6; ec:2.1.1.141; ec:2.3.1.16; ec:3.1.1.32; ec:3.1.1.4; ec:3.1.2.-; ec:4.1.2.-; ec:4.2.1.17; ec:4.2.1.92; ec:5.3.3.-; ec:5.3.99.6; ec:6.2.1.-
Biosynthesis of unsaturated fatty acids	1	oxidase	ec:1.3.3.6	1	comp47026_c0_seq1	map01040	map01040_20140415002641.png	ec:1.1.1.100; ec:1.1.1.211; ec:1.1.1.330; ec:1.14.19.-; ec:1.14.19.1; ec:1.14.19.2; ec:1.3.1.38; ec:1.3.1.93; ec:1.3.3.6; ec:2.3.1.16; ec:2.3.1.199; ec:3.1.2.-; ec:3.1.2.2; ec:4.2.1.134; ec:4.2.1.17
Arachidonic acid metabolism	5	peroxidase	ec:1.11.1.9	3	comp50305_c0_seq1, comp50305_c0_seq3, comp50305_c0_seq9	map00590	map00590_20140415002642.png	ec:1.1.1.184; ec:1.1.1.188; ec:1.1.1.189; ec:1.1.1.196; ec:1.1.1.232; ec:1.11.1.20; ec:1.11.1.9; ec:1.13.11.-; ec:1.13.11.31; ec:1.13.11.33; ec:1.13.11.34; ec:1.13.11.40; ec:1.14.13.-; ec:1.14.13.30; ec:1.14.13.34; ec:1.14.14.1; ec:1.14.15.3; ec:1.14.99.1; ec:2.3.2.-; ec:2.3.2.2; ec:3.1.1.4; ec:3.3.2.-; ec:3.3.2.10; ec:3.3.2.6; ec:3.3.2.7; ec:4.4.1.20; ec:5.3.99.2; ec:5.3.99.3; ec:5.3.99.4; ec:5.…
Arachidonic acid metabolism	5	glutamyl transpeptidase	ec:2.3.2.2	2	comp51186_c0_seq2, comp51186_c0_seq3	map00590	map00590_20140415002642.png	ec:1.1.1.184; ec:1.1.1.188; ec:1.1.1.189; ec:1.1.1.196; ec:1.1.1.232; ec:1.11.1.20; ec:1.11.1.9; ec:1.13.11.-; ec:1.13.11.31; ec:1.13.11.33; ec:1.13.11.34; ec:1.13.11.40; ec:1.14.13.-; ec:1.14.13.30; ec:1.14.13.34; ec:1.14.14.1; ec:1.14.15.3; ec:1.14.99.1; ec:2.3.2.-; ec:2.3.2.2; ec:3.1.1.4; ec:3.3.2.-; ec:3.3.2.10; ec:3.3.2.6; ec:3.3.2.7; ec:4.4.1.20; ec:5.3.99.2; ec:5.3.99.3; ec:5.3.99.4; ec:5.…
Taurine and hypotaurine metabolism	2	glutamyl transpeptidase	ec:2.3.2.2	2	comp51186_c0_seq2, comp51186_c0_seq3	map00430	map00430_20140415002643.png	ec:1.1.1.313; ec:1.13.11.19; ec:1.13.11.20; ec:1.14.11.17; ec:1.2.1.73; ec:1.4.1.1; ec:1.4.1.2; ec:1.4.2.-; ec:1.8.1.3; ec:2.3.1.65; ec:2.3.1.8; ec:2.3.2.2; ec:2.3.3.15; ec:2.6.1.55; ec:2.6.1.77; ec:2.7.2.1; ec:2.7.3.4; ec:4.1.1.15; ec:4.1.1.29; ec:4.4.1.10
Sulfur metabolism	7	adenylyltransferase	ec:2.7.7.4	7	comp45450_c0_seq2, comp45450_c0_seq3, comp49684_c0_seq1, comp49684_c0_seq2, comp49684_c0_seq3, comp49684_c0_seq4, comp49684_c0_seq5	map00920	map00920_20140415002645.png	ec:1.12.98.4; ec:1.13.11.18; ec:1.13.11.55; ec:1.14.11.17; ec:1.14.13.111; ec:1.14.13.131; ec:1.14.14.5; ec:1.8.1.17; ec:1.8.1.2; ec:1.8.2.1; ec:1.8.2.3; ec:1.8.2.4; ec:1.8.3.1; ec:1.8.3.4; ec:1.8.4.8; ec:1.8.4.9; ec:1.8.5.-; ec:1.8.5.2; ec:1.8.5.3; ec:1.8.7.1; ec:1.8.99.1; ec:1.8.99.2; ec:1.8.99.3; ec:2.1.1.251; ec:2.1.1.269; ec:2.3.1.30; ec:2.3.1.46; ec:2.5.1.-; ec:2.5.1.47; ec:2.5.1.48; ec:2.5…
Sulfur metabolism	7	kinase	ec:2.7.1.25	7	comp45450_c0_seq2, comp45450_c0_seq3, comp49684_c0_seq1, comp49684_c0_seq2, comp49684_c0_seq3, comp49684_c0_seq4, comp49684_c0_seq5	map00920	map00920_20140415002645.png	ec:1.12.98.4; ec:1.13.11.18; ec:1.13.11.55; ec:1.14.11.17; ec:1.14.13.111; ec:1.14.13.131; ec:1.14.14.5; ec:1.8.1.17; ec:1.8.1.2; ec:1.8.2.1; ec:1.8.2.3; ec:1.8.2.4; ec:1.8.3.1; ec:1.8.3.4; ec:1.8.4.8; ec:1.8.4.9; ec:1.8.5.-; ec:1.8.5.2; ec:1.8.5.3; ec:1.8.7.1; ec:1.8.99.1; ec:1.8.99.2; ec:1.8.99.3; ec:2.1.1.251; ec:2.1.1.269; ec:2.3.1.30; ec:2.3.1.46; ec:2.5.1.-; ec:2.5.1.47; ec:2.5.1.48; ec:2.5…
Steroid degradation	1	dehydrogenase	ec:1.1.1.145	1	comp47634_c0_seq1	map00984	map00984_20140415002646.png	ec:1.1.1.145; ec:1.1.1.51; ec:1.1.3.6; ec:1.13.11.25; ec:1.14.13.141; ec:1.14.13.142; ec:1.14.14.12; ec:1.3.99.4; ec:1.3.99.5; ec:5.3.3.1
Drug metabolism - other enzymes	6	phosphoribosyltransferase	ec:2.4.2.8	1	comp49793_c0_seq1	map00983	map00983_20140415002647.png	ec:1.1.1.205; ec:1.14.13.-; ec:1.17.3.2; ec:1.3.1.2; ec:2.1.1.67; ec:2.3.1.5; ec:2.4.1.17; ec:2.4.2.10; ec:2.4.2.3; ec:2.4.2.4; ec:2.4.2.8; ec:2.7.1.21; ec:2.7.1.48; ec:2.7.4.-; ec:3.-.-.-; ec:3.1.1.1; ec:3.2.1.31; ec:3.5.1.6; ec:3.5.2.2; ec:3.5.4.5; ec:3.6.1.19; ec:6.3.5.2
Drug metabolism - other enzymes	6	kinase	ec:2.7.1.48	1	comp50040_c0_seq1	map00983	map00983_20140415002647.png	ec:1.1.1.205; ec:1.14.13.-; ec:1.17.3.2; ec:1.3.1.2; ec:2.1.1.67; ec:2.3.1.5; ec:2.4.1.17; ec:2.4.2.10; ec:2.4.2.3; ec:2.4.2.4; ec:2.4.2.8; ec:2.7.1.21; ec:2.7.1.48; ec:2.7.4.-; ec:3.-.-.-; ec:3.1.1.1; ec:3.2.1.31; ec:3.5.1.6; ec:3.5.2.2; ec:3.5.4.5; ec:3.6.1.19; ec:6.3.5.2
Drug metabolism - other enzymes	6	dehydrogenase	ec:1.1.1.205	3	comp38629_c1_seq2, comp50616_c1_seq3, comp50616_c1_seq6	map00983	map00983_20140415002647.png	ec:1.1.1.205; ec:1.14.13.-; ec:1.17.3.2; ec:1.3.1.2; ec:2.1.1.67; ec:2.3.1.5; ec:2.4.1.17; ec:2.4.2.10; ec:2.4.2.3; ec:2.4.2.4; ec:2.4.2.8; ec:2.7.1.21; ec:2.7.1.48; ec:2.7.4.-; ec:3.-.-.-; ec:3.1.1.1; ec:3.2.1.31; ec:3.5.1.6; ec:3.5.2.2; ec:3.5.4.5; ec:3.6.1.19; ec:6.3.5.2
Drug metabolism - other enzymes	6	diphosphatase	ec:3.6.1.19	1	comp22104_c0_seq1	map00983	map00983_20140415002647.png	ec:1.1.1.205; ec:1.14.13.-; ec:1.17.3.2; ec:1.3.1.2; ec:2.1.1.67; ec:2.3.1.5; ec:2.4.1.17; ec:2.4.2.10; ec:2.4.2.3; ec:2.4.2.4; ec:2.4.2.8; ec:2.7.1.21; ec:2.7.1.48; ec:2.7.4.-; ec:3.-.-.-; ec:3.1.1.1; ec:3.2.1.31; ec:3.5.1.6; ec:3.5.2.2; ec:3.5.4.5; ec:3.6.1.19; ec:6.3.5.2
Drug metabolism - cytochrome P450	6	transferase	ec:2.5.1.18	1	comp39762_c0_seq1	map00982	map00982_20140415002649.png	ec:1.1.1.1; ec:1.14.13.-; ec:1.14.13.8; ec:1.14.14.1; ec:1.2.1.5; ec:1.2.3.1; ec:1.4.3.4; ec:2.4.1.17; ec:2.5.1.18; ec:3.3.2.-
Drug metabolism - cytochrome P450	6	monooxygenase	ec:1.14.13.8	5	comp46859_c0_seq1, comp46859_c0_seq4, comp49084_c0_seq1, comp49084_c0_seq3, comp49084_c0_seq7	map00982	map00982_20140415002649.png	ec:1.1.1.1; ec:1.14.13.-; ec:1.14.13.8; ec:1.14.14.1; ec:1.2.1.5; ec:1.2.3.1; ec:1.4.3.4; ec:2.4.1.17; ec:2.5.1.18; ec:3.3.2.-
Metabolism of xenobiotics by cytochrome P450	1	transferase	ec:2.5.1.18	1	comp39762_c0_seq1	map00980	map00980_20140415002650.png	ec:1.1.1.1; ec:1.1.1.146; ec:1.1.1.184; ec:1.14.13.-; ec:1.14.14.1; ec:1.2.1.5; ec:1.3.1.20; ec:2.4.1.17; ec:2.5.1.18; ec:2.8.2.14; ec:3.3.2.9
Arginine and proline metabolism	22	5-kinase	ec:2.7.2.11	1	comp46515_c0_seq1	map00330	map00330_20140415002653.png	ec:1.1.1.104; ec:1.13.12.1; ec:1.14.11.2; ec:1.14.13.39; ec:1.2.1.-; ec:1.2.1.19; ec:1.2.1.3; ec:1.2.1.38; ec:1.2.1.41; ec:1.2.1.54; ec:1.2.1.71; ec:1.2.1.88; ec:1.21.4.1; ec:1.4.1.12; ec:1.4.1.2; ec:1.4.1.3; ec:1.4.1.4; ec:1.4.3.-; ec:1.4.3.10; ec:1.4.3.22; ec:1.4.3.3; ec:1.4.3.4; ec:1.5.-.-; ec:1.5.1.1; ec:1.5.1.11; ec:1.5.1.19; ec:1.5.1.2; ec:1.5.1.43; ec:1.5.3.14; ec:1.5.3.16; ec:1.5.3.17; ec…
Arginine and proline metabolism	22	ligase	ec:6.3.1.2	1	comp50265_c1_seq4	map00330	map00330_20140415002653.png	ec:1.1.1.104; ec:1.13.12.1; ec:1.14.11.2; ec:1.14.13.39; ec:1.2.1.-; ec:1.2.1.19; ec:1.2.1.3; ec:1.2.1.38; ec:1.2.1.41; ec:1.2.1.54; ec:1.2.1.71; ec:1.2.1.88; ec:1.21.4.1; ec:1.4.1.12; ec:1.4.1.2; ec:1.4.1.3; ec:1.4.1.4; ec:1.4.3.-; ec:1.4.3.10; ec:1.4.3.22; ec:1.4.3.3; ec:1.4.3.4; ec:1.5.-.-; ec:1.5.1.1; ec:1.5.1.11; ec:1.5.1.19; ec:1.5.1.2; ec:1.5.1.43; ec:1.5.3.14; ec:1.5.3.16; ec:1.5.3.17; ec…
Arginine and proline metabolism	22	transaminase	ec:2.6.1.1	9	comp48658_c0_seq2, comp48658_c0_seq3, comp50510_c0_seq1, comp50510_c0_seq3, comp50510_c0_seq6, comp50510_c0_seq7, comp50510_c0_seq9, comp50510_c0_seq10, comp50510_c0_seq12	map00330	map00330_20140415002653.png	ec:1.1.1.104; ec:1.13.12.1; ec:1.14.11.2; ec:1.14.13.39; ec:1.2.1.-; ec:1.2.1.19; ec:1.2.1.3; ec:1.2.1.38; ec:1.2.1.41; ec:1.2.1.54; ec:1.2.1.71; ec:1.2.1.88; ec:1.21.4.1; ec:1.4.1.12; ec:1.4.1.2; ec:1.4.1.3; ec:1.4.1.4; ec:1.4.3.-; ec:1.4.3.10; ec:1.4.3.22; ec:1.4.3.3; ec:1.4.3.4; ec:1.5.-.-; ec:1.5.1.1; ec:1.5.1.11; ec:1.5.1.19; ec:1.5.1.2; ec:1.5.1.43; ec:1.5.3.14; ec:1.5.3.16; ec:1.5.3.17; ec…
Arginine and proline metabolism	22	dehydrogenase (NAD+)	ec:1.2.1.3	7	comp50859_c0_seq1, comp50859_c0_seq3, comp50859_c0_seq4, comp50859_c0_seq6, comp50859_c0_seq9, comp50859_c0_seq10, comp50859_c0_seq12	map00330	map00330_20140415002653.png	ec:1.1.1.104; ec:1.13.12.1; ec:1.14.11.2; ec:1.14.13.39; ec:1.2.1.-; ec:1.2.1.19; ec:1.2.1.3; ec:1.2.1.38; ec:1.2.1.41; ec:1.2.1.54; ec:1.2.1.71; ec:1.2.1.88; ec:1.21.4.1; ec:1.4.1.12; ec:1.4.1.2; ec:1.4.1.3; ec:1.4.1.4; ec:1.4.3.-; ec:1.4.3.10; ec:1.4.3.22; ec:1.4.3.3; ec:1.4.3.4; ec:1.5.-.-; ec:1.5.1.1; ec:1.5.1.11; ec:1.5.1.19; ec:1.5.1.2; ec:1.5.1.43; ec:1.5.3.14; ec:1.5.3.16; ec:1.5.3.17; ec…
Arginine and proline metabolism	22	decarboxylase	ec:4.1.1.50	1	comp51123_c0_seq1	map00330	map00330_20140415002653.png	ec:1.1.1.104; ec:1.13.12.1; ec:1.14.11.2; ec:1.14.13.39; ec:1.2.1.-; ec:1.2.1.19; ec:1.2.1.3; ec:1.2.1.38; ec:1.2.1.41; ec:1.2.1.54; ec:1.2.1.71; ec:1.2.1.88; ec:1.21.4.1; ec:1.4.1.12; ec:1.4.1.2; ec:1.4.1.3; ec:1.4.1.4; ec:1.4.3.-; ec:1.4.3.10; ec:1.4.3.22; ec:1.4.3.3; ec:1.4.3.4; ec:1.5.-.-; ec:1.5.1.1; ec:1.5.1.11; ec:1.5.1.19; ec:1.5.1.2; ec:1.5.1.43; ec:1.5.3.14; ec:1.5.3.16; ec:1.5.3.17; ec…
Arginine and proline metabolism	22	synthase	ec:6.3.4.5	1	comp48900_c0_seq2	map00330	map00330_20140415002653.png	ec:1.1.1.104; ec:1.13.12.1; ec:1.14.11.2; ec:1.14.13.39; ec:1.2.1.-; ec:1.2.1.19; ec:1.2.1.3; ec:1.2.1.38; ec:1.2.1.41; ec:1.2.1.54; ec:1.2.1.71; ec:1.2.1.88; ec:1.21.4.1; ec:1.4.1.12; ec:1.4.1.2; ec:1.4.1.3; ec:1.4.1.4; ec:1.4.3.-; ec:1.4.3.10; ec:1.4.3.22; ec:1.4.3.3; ec:1.4.3.4; ec:1.5.-.-; ec:1.5.1.1; ec:1.5.1.11; ec:1.5.1.19; ec:1.5.1.2; ec:1.5.1.43; ec:1.5.3.14; ec:1.5.3.16; ec:1.5.3.17; ec…
Arginine and proline metabolism	22	glutaminase I	ec:3.5.1.2	1	comp51263_c0_seq7	map00330	map00330_20140415002653.png	ec:1.1.1.104; ec:1.13.12.1; ec:1.14.11.2; ec:1.14.13.39; ec:1.2.1.-; ec:1.2.1.19; ec:1.2.1.3; ec:1.2.1.38; ec:1.2.1.41; ec:1.2.1.54; ec:1.2.1.71; ec:1.2.1.88; ec:1.21.4.1; ec:1.4.1.12; ec:1.4.1.2; ec:1.4.1.3; ec:1.4.1.4; ec:1.4.3.-; ec:1.4.3.10; ec:1.4.3.22; ec:1.4.3.3; ec:1.4.3.4; ec:1.5.-.-; ec:1.5.1.1; ec:1.5.1.11; ec:1.5.1.19; ec:1.5.1.2; ec:1.5.1.43; ec:1.5.3.14; ec:1.5.3.16; ec:1.5.3.17; ec…
Arginine and proline metabolism	22	acid amidohydrolase	ec:3.5.1.14	1	comp45217_c0_seq1	map00330	map00330_20140415002653.png	ec:1.1.1.104; ec:1.13.12.1; ec:1.14.11.2; ec:1.14.13.39; ec:1.2.1.-; ec:1.2.1.19; ec:1.2.1.3; ec:1.2.1.38; ec:1.2.1.41; ec:1.2.1.54; ec:1.2.1.71; ec:1.2.1.88; ec:1.21.4.1; ec:1.4.1.12; ec:1.4.1.2; ec:1.4.1.3; ec:1.4.1.4; ec:1.4.3.-; ec:1.4.3.10; ec:1.4.3.22; ec:1.4.3.3; ec:1.4.3.4; ec:1.5.-.-; ec:1.5.1.1; ec:1.5.1.11; ec:1.5.1.19; ec:1.5.1.2; ec:1.5.1.43; ec:1.5.3.14; ec:1.5.3.16; ec:1.5.3.17; ec…
Arginine and proline metabolism	22	dehydrogenase	ec:1.2.1.41	1	comp46515_c0_seq1	map00330	map00330_20140415002653.png	ec:1.1.1.104; ec:1.13.12.1; ec:1.14.11.2; ec:1.14.13.39; ec:1.2.1.-; ec:1.2.1.19; ec:1.2.1.3; ec:1.2.1.38; ec:1.2.1.41; ec:1.2.1.54; ec:1.2.1.71; ec:1.2.1.88; ec:1.21.4.1; ec:1.4.1.12; ec:1.4.1.2; ec:1.4.1.3; ec:1.4.1.4; ec:1.4.3.-; ec:1.4.3.10; ec:1.4.3.22; ec:1.4.3.3; ec:1.4.3.4; ec:1.5.-.-; ec:1.5.1.1; ec:1.5.1.11; ec:1.5.1.19; ec:1.5.1.2; ec:1.5.1.43; ec:1.5.3.14; ec:1.5.3.16; ec:1.5.3.17; ec…
Purine metabolism	155	DNA polymerase	ec:2.7.7.7	1	comp26654_c0_seq1	map00230	map00230_20140415002659.png	ec:1.1.1.154; ec:1.1.1.205; ec:1.1.1.350; ec:1.14.13.113; ec:1.17.1.4; ec:1.17.3.2; ec:1.17.4.1; ec:1.17.4.2; ec:1.7.1.7; ec:1.7.3.3; ec:2.1.2.2; ec:2.1.2.3; ec:2.1.2.4; ec:2.1.3.5; ec:2.4.2.-; ec:2.4.2.1; ec:2.4.2.14; ec:2.4.2.15; ec:2.4.2.16; ec:2.4.2.22; ec:2.4.2.7; ec:2.4.2.8; ec:2.7.1.113; ec:2.7.1.20; ec:2.7.1.25; ec:2.7.1.40; ec:2.7.1.73; ec:2.7.1.74; ec:2.7.1.76; ec:2.7.2.2; ec:2.7.4.11; …
Purine metabolism	155	RNA polymerase	ec:2.7.7.6	15	comp30806_c0_seq1, comp36101_c0_seq2, comp37477_c0_seq1, comp37477_c0_seq2, comp37477_c0_seq3, comp38321_c0_seq1, comp38328_c0_seq2, comp38328_c0_seq3, comp44068_c0_seq1, comp48528_c0_seq2, comp48528_c0_seq4, comp48528_c0_seq6, comp49624_c0_seq6, comp50585_c0_seq1, comp51125_c0_seq1	map00230	map00230_20140415002659.png	ec:1.1.1.154; ec:1.1.1.205; ec:1.1.1.350; ec:1.14.13.113; ec:1.17.1.4; ec:1.17.3.2; ec:1.17.4.1; ec:1.17.4.2; ec:1.7.1.7; ec:1.7.3.3; ec:2.1.2.2; ec:2.1.2.3; ec:2.1.2.4; ec:2.1.3.5; ec:2.4.2.-; ec:2.4.2.1; ec:2.4.2.14; ec:2.4.2.15; ec:2.4.2.16; ec:2.4.2.22; ec:2.4.2.7; ec:2.4.2.8; ec:2.7.1.113; ec:2.7.1.20; ec:2.7.1.25; ec:2.7.1.40; ec:2.7.1.73; ec:2.7.1.74; ec:2.7.1.76; ec:2.7.2.2; ec:2.7.4.11; …
Purine metabolism	155	adenylyltransferase	ec:2.7.7.4	7	comp45450_c0_seq2, comp45450_c0_seq3, comp49684_c0_seq1, comp49684_c0_seq2, comp49684_c0_seq3, comp49684_c0_seq4, comp49684_c0_seq5	map00230	map00230_20140415002659.png	ec:1.1.1.154; ec:1.1.1.205; ec:1.1.1.350; ec:1.14.13.113; ec:1.17.1.4; ec:1.17.3.2; ec:1.17.4.1; ec:1.17.4.2; ec:1.7.1.7; ec:1.7.3.3; ec:2.1.2.2; ec:2.1.2.3; ec:2.1.2.4; ec:2.1.3.5; ec:2.4.2.-; ec:2.4.2.1; ec:2.4.2.14; ec:2.4.2.15; ec:2.4.2.16; ec:2.4.2.22; ec:2.4.2.7; ec:2.4.2.8; ec:2.7.1.113; ec:2.7.1.20; ec:2.7.1.25; ec:2.7.1.40; ec:2.7.1.73; ec:2.7.1.74; ec:2.7.1.76; ec:2.7.2.2; ec:2.7.4.11; …
Purine metabolism	155	deaminase	ec:3.5.4.6	2	comp41765_c0_seq1, comp49111_c0_seq10	map00230	map00230_20140415002659.png	ec:1.1.1.154; ec:1.1.1.205; ec:1.1.1.350; ec:1.14.13.113; ec:1.17.1.4; ec:1.17.3.2; ec:1.17.4.1; ec:1.17.4.2; ec:1.7.1.7; ec:1.7.3.3; ec:2.1.2.2; ec:2.1.2.3; ec:2.1.2.4; ec:2.1.3.5; ec:2.4.2.-; ec:2.4.2.1; ec:2.4.2.14; ec:2.4.2.15; ec:2.4.2.16; ec:2.4.2.22; ec:2.4.2.7; ec:2.4.2.8; ec:2.7.1.113; ec:2.7.1.20; ec:2.7.1.25; ec:2.7.1.40; ec:2.7.1.73; ec:2.7.1.74; ec:2.7.1.76; ec:2.7.2.2; ec:2.7.4.11; …
Purine metabolism	155	reductase	ec:1.7.1.7	1	comp43439_c0_seq2	map00230	map00230_20140415002659.png	ec:1.1.1.154; ec:1.1.1.205; ec:1.1.1.350; ec:1.14.13.113; ec:1.17.1.4; ec:1.17.3.2; ec:1.17.4.1; ec:1.17.4.2; ec:1.7.1.7; ec:1.7.3.3; ec:2.1.2.2; ec:2.1.2.3; ec:2.1.2.4; ec:2.1.3.5; ec:2.4.2.-; ec:2.4.2.1; ec:2.4.2.14; ec:2.4.2.15; ec:2.4.2.16; ec:2.4.2.22; ec:2.4.2.7; ec:2.4.2.8; ec:2.7.1.113; ec:2.7.1.20; ec:2.7.1.25; ec:2.7.1.40; ec:2.7.1.73; ec:2.7.1.74; ec:2.7.1.76; ec:2.7.2.2; ec:2.7.4.11; …
Purine metabolism	155	phosphodiesterase	ec:3.1.4.17	6	comp25788_c0_seq1, comp37678_c0_seq1, comp38673_c0_seq1, comp44042_c0_seq1, comp46797_c0_seq1, comp47255_c0_seq1	map00230	map00230_20140415002659.png	ec:1.1.1.154; ec:1.1.1.205; ec:1.1.1.350; ec:1.14.13.113; ec:1.17.1.4; ec:1.17.3.2; ec:1.17.4.1; ec:1.17.4.2; ec:1.7.1.7; ec:1.7.3.3; ec:2.1.2.2; ec:2.1.2.3; ec:2.1.2.4; ec:2.1.3.5; ec:2.4.2.-; ec:2.4.2.1; ec:2.4.2.14; ec:2.4.2.15; ec:2.4.2.16; ec:2.4.2.22; ec:2.4.2.7; ec:2.4.2.8; ec:2.7.1.113; ec:2.7.1.20; ec:2.7.1.25; ec:2.7.1.40; ec:2.7.1.73; ec:2.7.1.74; ec:2.7.1.76; ec:2.7.2.2; ec:2.7.4.11; …
Purine metabolism	155	cyclohydrolase	ec:3.5.4.10	2	comp49199_c0_seq1, comp49199_c0_seq4	map00230	map00230_20140415002659.png	ec:1.1.1.154; ec:1.1.1.205; ec:1.1.1.350; ec:1.14.13.113; ec:1.17.1.4; ec:1.17.3.2; ec:1.17.4.1; ec:1.17.4.2; ec:1.7.1.7; ec:1.7.3.3; ec:2.1.2.2; ec:2.1.2.3; ec:2.1.2.4; ec:2.1.3.5; ec:2.4.2.-; ec:2.4.2.1; ec:2.4.2.14; ec:2.4.2.15; ec:2.4.2.16; ec:2.4.2.22; ec:2.4.2.7; ec:2.4.2.8; ec:2.7.1.113; ec:2.7.1.20; ec:2.7.1.25; ec:2.7.1.40; ec:2.7.1.73; ec:2.7.1.74; ec:2.7.1.76; ec:2.7.2.2; ec:2.7.4.11; …
Purine metabolism	155	phosphoribosyldiphosphate 5-amidotransferase	ec:2.4.2.14	1	comp23336_c0_seq1	map00230	map00230_20140415002659.png	ec:1.1.1.154; ec:1.1.1.205; ec:1.1.1.350; ec:1.14.13.113; ec:1.17.1.4; ec:1.17.3.2; ec:1.17.4.1; ec:1.17.4.2; ec:1.7.1.7; ec:1.7.3.3; ec:2.1.2.2; ec:2.1.2.3; ec:2.1.2.4; ec:2.1.3.5; ec:2.4.2.-; ec:2.4.2.1; ec:2.4.2.14; ec:2.4.2.15; ec:2.4.2.16; ec:2.4.2.22; ec:2.4.2.7; ec:2.4.2.8; ec:2.7.1.113; ec:2.7.1.20; ec:2.7.1.25; ec:2.7.1.40; ec:2.7.1.73; ec:2.7.1.74; ec:2.7.1.76; ec:2.7.2.2; ec:2.7.4.11; …
Purine metabolism	155	formyltransferase	ec:2.1.2.3	2	comp49199_c0_seq1, comp49199_c0_seq4	map00230	map00230_20140415002659.png	ec:1.1.1.154; ec:1.1.1.205; ec:1.1.1.350; ec:1.14.13.113; ec:1.17.1.4; ec:1.17.3.2; ec:1.17.4.1; ec:1.17.4.2; ec:1.7.1.7; ec:1.7.3.3; ec:2.1.2.2; ec:2.1.2.3; ec:2.1.2.4; ec:2.1.3.5; ec:2.4.2.-; ec:2.4.2.1; ec:2.4.2.14; ec:2.4.2.15; ec:2.4.2.16; ec:2.4.2.22; ec:2.4.2.7; ec:2.4.2.8; ec:2.7.1.113; ec:2.7.1.20; ec:2.7.1.25; ec:2.7.1.40; ec:2.7.1.73; ec:2.7.1.74; ec:2.7.1.76; ec:2.7.2.2; ec:2.7.4.11; …
Purine metabolism	155	adenylpyrophosphatase	ec:3.6.1.3	29	comp18395_c0_seq1, comp29048_c0_seq1, comp37681_c0_seq1, comp37688_c0_seq1, comp41947_c0_seq1, comp42030_c0_seq1, comp43726_c0_seq1, comp46299_c1_seq1, comp48404_c0_seq1, comp48745_c0_seq1, comp49023_c0_seq1, comp49023_c0_seq2, comp49379_c0_seq1, comp49379_c0_seq2, comp49406_c0_seq6, comp50508_c0_seq2, comp50508_c0_seq5, comp51325_c0_seq1, comp51325_c0_seq2, comp51422_c0_seq1, comp51487_c0_seq1, …	map00230	map00230_20140415002659.png	ec:1.1.1.154; ec:1.1.1.205; ec:1.1.1.350; ec:1.14.13.113; ec:1.17.1.4; ec:1.17.3.2; ec:1.17.4.1; ec:1.17.4.2; ec:1.7.1.7; ec:1.7.3.3; ec:2.1.2.2; ec:2.1.2.3; ec:2.1.2.4; ec:2.1.3.5; ec:2.4.2.-; ec:2.4.2.1; ec:2.4.2.14; ec:2.4.2.15; ec:2.4.2.16; ec:2.4.2.22; ec:2.4.2.7; ec:2.4.2.8; ec:2.7.1.113; ec:2.7.1.20; ec:2.7.1.25; ec:2.7.1.40; ec:2.7.1.73; ec:2.7.1.74; ec:2.7.1.76; ec:2.7.2.2; ec:2.7.4.11; …
Purine metabolism	155	cyclase	ec:4.6.1.2	3	comp22498_c0_seq2, comp30635_c0_seq1, comp47826_c0_seq1	map00230	map00230_20140415002659.png	ec:1.1.1.154; ec:1.1.1.205; ec:1.1.1.350; ec:1.14.13.113; ec:1.17.1.4; ec:1.17.3.2; ec:1.17.4.1; ec:1.17.4.2; ec:1.7.1.7; ec:1.7.3.3; ec:2.1.2.2; ec:2.1.2.3; ec:2.1.2.4; ec:2.1.3.5; ec:2.4.2.-; ec:2.4.2.1; ec:2.4.2.14; ec:2.4.2.15; ec:2.4.2.16; ec:2.4.2.22; ec:2.4.2.7; ec:2.4.2.8; ec:2.7.1.113; ec:2.7.1.20; ec:2.7.1.25; ec:2.7.1.40; ec:2.7.1.73; ec:2.7.1.74; ec:2.7.1.76; ec:2.7.2.2; ec:2.7.4.11; …
Purine metabolism	155	phosphoribosyltransferase	ec:2.4.2.8	1	comp49793_c0_seq1	map00230	map00230_20140415002659.png	ec:1.1.1.154; ec:1.1.1.205; ec:1.1.1.350; ec:1.14.13.113; ec:1.17.1.4; ec:1.17.3.2; ec:1.17.4.1; ec:1.17.4.2; ec:1.7.1.7; ec:1.7.3.3; ec:2.1.2.2; ec:2.1.2.3; ec:2.1.2.4; ec:2.1.3.5; ec:2.4.2.-; ec:2.4.2.1; ec:2.4.2.14; ec:2.4.2.15; ec:2.4.2.16; ec:2.4.2.22; ec:2.4.2.7; ec:2.4.2.8; ec:2.7.1.113; ec:2.7.1.20; ec:2.7.1.25; ec:2.7.1.40; ec:2.7.1.73; ec:2.7.1.74; ec:2.7.1.76; ec:2.7.2.2; ec:2.7.4.11; …
Purine metabolism	155	dehydrogenase	ec:1.17.1.4	1	comp38505_c0_seq2	map00230	map00230_20140415002659.png	ec:1.1.1.154; ec:1.1.1.205; ec:1.1.1.350; ec:1.14.13.113; ec:1.17.1.4; ec:1.17.3.2; ec:1.17.4.1; ec:1.17.4.2; ec:1.7.1.7; ec:1.7.3.3; ec:2.1.2.2; ec:2.1.2.3; ec:2.1.2.4; ec:2.1.3.5; ec:2.4.2.-; ec:2.4.2.1; ec:2.4.2.14; ec:2.4.2.15; ec:2.4.2.16; ec:2.4.2.22; ec:2.4.2.7; ec:2.4.2.8; ec:2.7.1.113; ec:2.7.1.20; ec:2.7.1.25; ec:2.7.1.40; ec:2.7.1.73; ec:2.7.1.74; ec:2.7.1.76; ec:2.7.2.2; ec:2.7.4.11; …
Purine metabolism	155	kinase	ec:2.7.4.8	3	comp40504_c0_seq2, comp44135_c0_seq1, comp46806_c0_seq13	map00230	map00230_20140415002659.png	ec:1.1.1.154; ec:1.1.1.205; ec:1.1.1.350; ec:1.14.13.113; ec:1.17.1.4; ec:1.17.3.2; ec:1.17.4.1; ec:1.17.4.2; ec:1.7.1.7; ec:1.7.3.3; ec:2.1.2.2; ec:2.1.2.3; ec:2.1.2.4; ec:2.1.3.5; ec:2.4.2.-; ec:2.4.2.1; ec:2.4.2.14; ec:2.4.2.15; ec:2.4.2.16; ec:2.4.2.22; ec:2.4.2.7; ec:2.4.2.8; ec:2.7.1.113; ec:2.7.1.20; ec:2.7.1.25; ec:2.7.1.40; ec:2.7.1.73; ec:2.7.1.74; ec:2.7.1.76; ec:2.7.2.2; ec:2.7.4.11; …
Purine metabolism	155	diphosphokinase	ec:2.7.6.1	3	comp42210_c0_seq3, comp42210_c0_seq4, comp48089_c0_seq1	map00230	map00230_20140415002659.png	ec:1.1.1.154; ec:1.1.1.205; ec:1.1.1.350; ec:1.14.13.113; ec:1.17.1.4; ec:1.17.3.2; ec:1.17.4.1; ec:1.17.4.2; ec:1.7.1.7; ec:1.7.3.3; ec:2.1.2.2; ec:2.1.2.3; ec:2.1.2.4; ec:2.1.3.5; ec:2.4.2.-; ec:2.4.2.1; ec:2.4.2.14; ec:2.4.2.15; ec:2.4.2.16; ec:2.4.2.22; ec:2.4.2.7; ec:2.4.2.8; ec:2.7.1.113; ec:2.7.1.20; ec:2.7.1.25; ec:2.7.1.40; ec:2.7.1.73; ec:2.7.1.74; ec:2.7.1.76; ec:2.7.2.2; ec:2.7.4.11; …
Purine metabolism	155	kinase	ec:2.7.4.6	2	comp16154_c0_seq1, comp46594_c0_seq1	map00230	map00230_20140415002659.png	ec:1.1.1.154; ec:1.1.1.205; ec:1.1.1.350; ec:1.14.13.113; ec:1.17.1.4; ec:1.17.3.2; ec:1.17.4.1; ec:1.17.4.2; ec:1.7.1.7; ec:1.7.3.3; ec:2.1.2.2; ec:2.1.2.3; ec:2.1.2.4; ec:2.1.3.5; ec:2.4.2.-; ec:2.4.2.1; ec:2.4.2.14; ec:2.4.2.15; ec:2.4.2.16; ec:2.4.2.22; ec:2.4.2.7; ec:2.4.2.8; ec:2.7.1.113; ec:2.7.1.20; ec:2.7.1.25; ec:2.7.1.40; ec:2.7.1.73; ec:2.7.1.74; ec:2.7.1.76; ec:2.7.2.2; ec:2.7.4.11; …
Purine metabolism	155	kinase	ec:2.7.4.3	3	comp39046_c0_seq1, comp41874_c0_seq1, comp44795_c0_seq1	map00230	map00230_20140415002659.png	ec:1.1.1.154; ec:1.1.1.205; ec:1.1.1.350; ec:1.14.13.113; ec:1.17.1.4; ec:1.17.3.2; ec:1.17.4.1; ec:1.17.4.2; ec:1.7.1.7; ec:1.7.3.3; ec:2.1.2.2; ec:2.1.2.3; ec:2.1.2.4; ec:2.1.3.5; ec:2.4.2.-; ec:2.4.2.1; ec:2.4.2.14; ec:2.4.2.15; ec:2.4.2.16; ec:2.4.2.22; ec:2.4.2.7; ec:2.4.2.8; ec:2.7.1.113; ec:2.7.1.20; ec:2.7.1.25; ec:2.7.1.40; ec:2.7.1.73; ec:2.7.1.74; ec:2.7.1.76; ec:2.7.2.2; ec:2.7.4.11; …
Purine metabolism	155	synthase	ec:6.3.4.4	3	comp44689_c1_seq1, comp44689_c1_seq2, comp44689_c1_seq3	map00230	map00230_20140415002659.png	ec:1.1.1.154; ec:1.1.1.205; ec:1.1.1.350; ec:1.14.13.113; ec:1.17.1.4; ec:1.17.3.2; ec:1.17.4.1; ec:1.17.4.2; ec:1.7.1.7; ec:1.7.3.3; ec:2.1.2.2; ec:2.1.2.3; ec:2.1.2.4; ec:2.1.3.5; ec:2.4.2.-; ec:2.4.2.1; ec:2.4.2.14; ec:2.4.2.15; ec:2.4.2.16; ec:2.4.2.22; ec:2.4.2.7; ec:2.4.2.8; ec:2.7.1.113; ec:2.7.1.20; ec:2.7.1.25; ec:2.7.1.40; ec:2.7.1.73; ec:2.7.1.74; ec:2.7.1.76; ec:2.7.2.2; ec:2.7.4.11; …
Purine metabolism	155	synthase	ec:6.3.2.6	3	comp48672_c0_seq1, comp48672_c0_seq2, comp48672_c0_seq4	map00230	map00230_20140415002659.png	ec:1.1.1.154; ec:1.1.1.205; ec:1.1.1.350; ec:1.14.13.113; ec:1.17.1.4; ec:1.17.3.2; ec:1.17.4.1; ec:1.17.4.2; ec:1.7.1.7; ec:1.7.3.3; ec:2.1.2.2; ec:2.1.2.3; ec:2.1.2.4; ec:2.1.3.5; ec:2.4.2.-; ec:2.4.2.1; ec:2.4.2.14; ec:2.4.2.15; ec:2.4.2.16; ec:2.4.2.22; ec:2.4.2.7; ec:2.4.2.8; ec:2.7.1.113; ec:2.7.1.20; ec:2.7.1.25; ec:2.7.1.40; ec:2.7.1.73; ec:2.7.1.74; ec:2.7.1.76; ec:2.7.2.2; ec:2.7.4.11; …
Purine metabolism	155	kinase	ec:2.7.1.40	6	comp50401_c0_seq2, comp50804_c1_seq1, comp50804_c1_seq4, comp50804_c1_seq6, comp50804_c1_seq7, comp50804_c1_seq8	map00230	map00230_20140415002659.png	ec:1.1.1.154; ec:1.1.1.205; ec:1.1.1.350; ec:1.14.13.113; ec:1.17.1.4; ec:1.17.3.2; ec:1.17.4.1; ec:1.17.4.2; ec:1.7.1.7; ec:1.7.3.3; ec:2.1.2.2; ec:2.1.2.3; ec:2.1.2.4; ec:2.1.3.5; ec:2.4.2.-; ec:2.4.2.1; ec:2.4.2.14; ec:2.4.2.15; ec:2.4.2.16; ec:2.4.2.22; ec:2.4.2.7; ec:2.4.2.8; ec:2.7.1.113; ec:2.7.1.20; ec:2.7.1.25; ec:2.7.1.40; ec:2.7.1.73; ec:2.7.1.74; ec:2.7.1.76; ec:2.7.2.2; ec:2.7.4.11; …
Purine metabolism	155	lyase	ec:4.3.2.2	1	comp43099_c0_seq1	map00230	map00230_20140415002659.png	ec:1.1.1.154; ec:1.1.1.205; ec:1.1.1.350; ec:1.14.13.113; ec:1.17.1.4; ec:1.17.3.2; ec:1.17.4.1; ec:1.17.4.2; ec:1.7.1.7; ec:1.7.3.3; ec:2.1.2.2; ec:2.1.2.3; ec:2.1.2.4; ec:2.1.3.5; ec:2.4.2.-; ec:2.4.2.1; ec:2.4.2.14; ec:2.4.2.15; ec:2.4.2.16; ec:2.4.2.22; ec:2.4.2.7; ec:2.4.2.8; ec:2.7.1.113; ec:2.7.1.20; ec:2.7.1.25; ec:2.7.1.40; ec:2.7.1.73; ec:2.7.1.74; ec:2.7.1.76; ec:2.7.2.2; ec:2.7.4.11; …
Purine metabolism	155	dehydrogenase	ec:1.1.1.205	3	comp38629_c1_seq2, comp50616_c1_seq3, comp50616_c1_seq6	map00230	map00230_20140415002659.png	ec:1.1.1.154; ec:1.1.1.205; ec:1.1.1.350; ec:1.14.13.113; ec:1.17.1.4; ec:1.17.3.2; ec:1.17.4.1; ec:1.17.4.2; ec:1.7.1.7; ec:1.7.3.3; ec:2.1.2.2; ec:2.1.2.3; ec:2.1.2.4; ec:2.1.3.5; ec:2.4.2.-; ec:2.4.2.1; ec:2.4.2.14; ec:2.4.2.15; ec:2.4.2.16; ec:2.4.2.22; ec:2.4.2.7; ec:2.4.2.8; ec:2.7.1.113; ec:2.7.1.20; ec:2.7.1.25; ec:2.7.1.40; ec:2.7.1.73; ec:2.7.1.74; ec:2.7.1.76; ec:2.7.2.2; ec:2.7.4.11; …
Purine metabolism	155	kinase	ec:2.7.1.25	7	comp45450_c0_seq2, comp45450_c0_seq3, comp49684_c0_seq1, comp49684_c0_seq2, comp49684_c0_seq3, comp49684_c0_seq4, comp49684_c0_seq5	map00230	map00230_20140415002659.png	ec:1.1.1.154; ec:1.1.1.205; ec:1.1.1.350; ec:1.14.13.113; ec:1.17.1.4; ec:1.17.3.2; ec:1.17.4.1; ec:1.17.4.2; ec:1.7.1.7; ec:1.7.3.3; ec:2.1.2.2; ec:2.1.2.3; ec:2.1.2.4; ec:2.1.3.5; ec:2.4.2.-; ec:2.4.2.1; ec:2.4.2.14; ec:2.4.2.15; ec:2.4.2.16; ec:2.4.2.22; ec:2.4.2.7; ec:2.4.2.8; ec:2.7.1.113; ec:2.7.1.20; ec:2.7.1.25; ec:2.7.1.40; ec:2.7.1.73; ec:2.7.1.74; ec:2.7.1.76; ec:2.7.2.2; ec:2.7.4.11; …
Purine metabolism	155	kinase	ec:2.7.1.20	3	comp42805_c0_seq4, comp49501_c0_seq1, comp49501_c0_seq2	map00230	map00230_20140415002659.png	ec:1.1.1.154; ec:1.1.1.205; ec:1.1.1.350; ec:1.14.13.113; ec:1.17.1.4; ec:1.17.3.2; ec:1.17.4.1; ec:1.17.4.2; ec:1.7.1.7; ec:1.7.3.3; ec:2.1.2.2; ec:2.1.2.3; ec:2.1.2.4; ec:2.1.3.5; ec:2.4.2.-; ec:2.4.2.1; ec:2.4.2.14; ec:2.4.2.15; ec:2.4.2.16; ec:2.4.2.22; ec:2.4.2.7; ec:2.4.2.8; ec:2.7.1.113; ec:2.7.1.20; ec:2.7.1.25; ec:2.7.1.40; ec:2.7.1.73; ec:2.7.1.74; ec:2.7.1.76; ec:2.7.2.2; ec:2.7.4.11; …
Purine metabolism	155	diphosphatase	ec:3.6.1.19	1	comp22104_c0_seq1	map00230	map00230_20140415002659.png	ec:1.1.1.154; ec:1.1.1.205; ec:1.1.1.350; ec:1.14.13.113; ec:1.17.1.4; ec:1.17.3.2; ec:1.17.4.1; ec:1.17.4.2; ec:1.7.1.7; ec:1.7.3.3; ec:2.1.2.2; ec:2.1.2.3; ec:2.1.2.4; ec:2.1.3.5; ec:2.4.2.-; ec:2.4.2.1; ec:2.4.2.14; ec:2.4.2.15; ec:2.4.2.16; ec:2.4.2.22; ec:2.4.2.7; ec:2.4.2.8; ec:2.7.1.113; ec:2.7.1.20; ec:2.7.1.25; ec:2.7.1.40; ec:2.7.1.73; ec:2.7.1.74; ec:2.7.1.76; ec:2.7.2.2; ec:2.7.4.11; …
Purine metabolism	155	phosphatase	ec:3.6.1.15	53	comp13841_c0_seq1, comp27491_c0_seq1, comp28016_c0_seq2, comp28016_c0_seq3, comp28579_c0_seq1, comp28938_c0_seq1, comp29306_c0_seq1, comp32546_c0_seq1, comp34178_c0_seq1, comp35353_c0_seq1, comp35637_c0_seq1, comp37022_c0_seq1, comp37971_c0_seq1, comp39658_c0_seq2, comp39938_c0_seq1, comp40130_c0_seq3, comp40149_c0_seq1, comp40394_c0_seq1, comp40688_c0_seq1, comp40813_c0_seq1, comp41017_c0_seq1, …	map00230	map00230_20140415002659.png	ec:1.1.1.154; ec:1.1.1.205; ec:1.1.1.350; ec:1.14.13.113; ec:1.17.1.4; ec:1.17.3.2; ec:1.17.4.1; ec:1.17.4.2; ec:1.7.1.7; ec:1.7.3.3; ec:2.1.2.2; ec:2.1.2.3; ec:2.1.2.4; ec:2.1.3.5; ec:2.4.2.-; ec:2.4.2.1; ec:2.4.2.14; ec:2.4.2.15; ec:2.4.2.16; ec:2.4.2.22; ec:2.4.2.7; ec:2.4.2.8; ec:2.7.1.113; ec:2.7.1.20; ec:2.7.1.25; ec:2.7.1.40; ec:2.7.1.73; ec:2.7.1.74; ec:2.7.1.76; ec:2.7.2.2; ec:2.7.4.11; …
Purine metabolism	155	reductase	ec:1.17.4.1	2	comp40758_c0_seq1, comp40758_c0_seq2	map00230	map00230_20140415002659.png	ec:1.1.1.154; ec:1.1.1.205; ec:1.1.1.350; ec:1.14.13.113; ec:1.17.1.4; ec:1.17.3.2; ec:1.17.4.1; ec:1.17.4.2; ec:1.7.1.7; ec:1.7.3.3; ec:2.1.2.2; ec:2.1.2.3; ec:2.1.2.4; ec:2.1.3.5; ec:2.4.2.-; ec:2.4.2.1; ec:2.4.2.14; ec:2.4.2.15; ec:2.4.2.16; ec:2.4.2.22; ec:2.4.2.7; ec:2.4.2.8; ec:2.7.1.113; ec:2.7.1.20; ec:2.7.1.25; ec:2.7.1.40; ec:2.7.1.73; ec:2.7.1.74; ec:2.7.1.76; ec:2.7.2.2; ec:2.7.4.11; …
Aminobenzoate degradation	32	acetylphosphatase	ec:3.6.1.7	1	comp29522_c0_seq1	map00627	map00627_20140415002700.png	ec:1.1.-.-; ec:1.1.1.312; ec:1.1.3.19; ec:1.1.3.38; ec:1.1.99.31; ec:1.13.11.-; ec:1.13.11.57; ec:1.13.11.74; ec:1.13.11.8; ec:1.14.-.-; ec:1.14.12.-; ec:1.14.12.1; ec:1.14.13.-; ec:1.14.13.12; ec:1.14.13.167; ec:1.14.13.27; ec:1.14.13.29; ec:1.14.13.35; ec:1.14.13.40; ec:1.14.13.7; ec:1.14.13.82; ec:1.14.14.1; ec:1.14.16.6; ec:1.2.1.28; ec:1.2.1.64; ec:1.2.1.67; ec:1.2.1.7; ec:1.3.1.57; ec:1.3.7…
Aminobenzoate degradation	32	phosphatase	ec:3.1.3.2	3	comp32706_c1_seq1, comp41969_c0_seq2, comp48939_c0_seq1	map00627	map00627_20140415002700.png	ec:1.1.-.-; ec:1.1.1.312; ec:1.1.3.19; ec:1.1.3.38; ec:1.1.99.31; ec:1.13.11.-; ec:1.13.11.57; ec:1.13.11.74; ec:1.13.11.8; ec:1.14.-.-; ec:1.14.12.-; ec:1.14.12.1; ec:1.14.13.-; ec:1.14.13.12; ec:1.14.13.167; ec:1.14.13.27; ec:1.14.13.29; ec:1.14.13.35; ec:1.14.13.40; ec:1.14.13.7; ec:1.14.13.82; ec:1.14.14.1; ec:1.14.16.6; ec:1.2.1.28; ec:1.2.1.64; ec:1.2.1.67; ec:1.2.1.7; ec:1.3.1.57; ec:1.3.7…
Aminobenzoate degradation	32	nitrophenyl phosphatase	ec:3.1.3.41	28	comp30709_c0_seq1, comp31853_c0_seq2, comp33387_c0_seq1, comp37294_c0_seq1, comp37294_c0_seq2, comp38382_c0_seq1, comp39031_c1_seq1, comp39489_c1_seq1, comp40753_c0_seq1, comp41992_c0_seq1, comp42637_c0_seq1, comp43723_c0_seq2, comp44265_c0_seq1, comp44265_c0_seq2, comp45015_c0_seq2, comp45412_c1_seq2, comp46971_c0_seq2, comp47412_c0_seq2, comp49839_c0_seq2, comp49839_c0_seq3, comp50163_c0_seq1, …	map00627	map00627_20140415002700.png	ec:1.1.-.-; ec:1.1.1.312; ec:1.1.3.19; ec:1.1.3.38; ec:1.1.99.31; ec:1.13.11.-; ec:1.13.11.57; ec:1.13.11.74; ec:1.13.11.8; ec:1.14.-.-; ec:1.14.12.-; ec:1.14.12.1; ec:1.14.13.-; ec:1.14.13.12; ec:1.14.13.167; ec:1.14.13.27; ec:1.14.13.29; ec:1.14.13.35; ec:1.14.13.40; ec:1.14.13.7; ec:1.14.13.82; ec:1.14.14.1; ec:1.14.16.6; ec:1.2.1.28; ec:1.2.1.64; ec:1.2.1.67; ec:1.2.1.7; ec:1.3.1.57; ec:1.3.7…
Carbon fixation pathways in prokaryotes	36	citrate synthase	ec:2.3.3.8	2	comp51113_c0_seq10, comp51113_c0_seq14	map00720	map00720_20140415002703.png	ec:1.1.1.-; ec:1.1.1.298; ec:1.1.1.35; ec:1.1.1.37; ec:1.1.1.42; ec:1.2.1.43; ec:1.2.1.75; ec:1.2.1.76; ec:1.2.7.-; ec:1.2.7.1; ec:1.2.7.3; ec:1.2.7.4; ec:1.2.99.2; ec:1.3.1.84; ec:1.3.99.1; ec:1.5.1.20; ec:1.5.1.5; ec:2.1.1.258; ec:2.3.1.169; ec:2.3.1.8; ec:2.3.1.9; ec:2.3.3.8; ec:2.7.2.1; ec:2.7.9.1; ec:2.7.9.2; ec:2.8.3.-; ec:3.5.4.9; ec:4.1.1.31; ec:4.1.3.24; ec:4.1.3.34; ec:4.2.1.116; ec:4.2…
Carbon fixation pathways in prokaryotes	36	mutase	ec:5.4.99.2	1	comp48240_c0_seq2	map00720	map00720_20140415002703.png	ec:1.1.1.-; ec:1.1.1.298; ec:1.1.1.35; ec:1.1.1.37; ec:1.1.1.42; ec:1.2.1.43; ec:1.2.1.75; ec:1.2.1.76; ec:1.2.7.-; ec:1.2.7.1; ec:1.2.7.3; ec:1.2.7.4; ec:1.2.99.2; ec:1.3.1.84; ec:1.3.99.1; ec:1.5.1.20; ec:1.5.1.5; ec:2.1.1.258; ec:2.3.1.169; ec:2.3.1.8; ec:2.3.1.9; ec:2.3.3.8; ec:2.7.2.1; ec:2.7.9.1; ec:2.7.9.2; ec:2.8.3.-; ec:3.5.4.9; ec:4.1.1.31; ec:4.1.3.24; ec:4.1.3.34; ec:4.2.1.116; ec:4.2…
Carbon fixation pathways in prokaryotes	36	ligase (ADP-forming)	ec:6.2.1.5	2	comp51113_c0_seq10, comp51113_c0_seq14	map00720	map00720_20140415002703.png	ec:1.1.1.-; ec:1.1.1.298; ec:1.1.1.35; ec:1.1.1.37; ec:1.1.1.42; ec:1.2.1.43; ec:1.2.1.75; ec:1.2.1.76; ec:1.2.7.-; ec:1.2.7.1; ec:1.2.7.3; ec:1.2.7.4; ec:1.2.99.2; ec:1.3.1.84; ec:1.3.99.1; ec:1.5.1.20; ec:1.5.1.5; ec:2.1.1.258; ec:2.3.1.169; ec:2.3.1.8; ec:2.3.1.9; ec:2.3.3.8; ec:2.7.2.1; ec:2.7.9.1; ec:2.7.9.2; ec:2.8.3.-; ec:3.5.4.9; ec:4.1.1.31; ec:4.1.3.24; ec:4.1.3.34; ec:4.2.1.116; ec:4.2…
Carbon fixation pathways in prokaryotes	36	ligase	ec:6.2.1.1	3	comp46603_c0_seq1, comp47209_c0_seq5, comp47209_c0_seq8	map00720	map00720_20140415002703.png	ec:1.1.1.-; ec:1.1.1.298; ec:1.1.1.35; ec:1.1.1.37; ec:1.1.1.42; ec:1.2.1.43; ec:1.2.1.75; ec:1.2.1.76; ec:1.2.7.-; ec:1.2.7.1; ec:1.2.7.3; ec:1.2.7.4; ec:1.2.99.2; ec:1.3.1.84; ec:1.3.99.1; ec:1.5.1.20; ec:1.5.1.5; ec:2.1.1.258; ec:2.3.1.169; ec:2.3.1.8; ec:2.3.1.9; ec:2.3.3.8; ec:2.7.2.1; ec:2.7.9.1; ec:2.7.9.2; ec:2.8.3.-; ec:3.5.4.9; ec:4.1.1.31; ec:4.1.3.24; ec:4.1.3.34; ec:4.2.1.116; ec:4.2…
Carbon fixation pathways in prokaryotes	36	hydratase	ec:4.2.1.3	3	comp48985_c0_seq1, comp48985_c0_seq3, comp48985_c0_seq4	map00720	map00720_20140415002703.png	ec:1.1.1.-; ec:1.1.1.298; ec:1.1.1.35; ec:1.1.1.37; ec:1.1.1.42; ec:1.2.1.43; ec:1.2.1.75; ec:1.2.1.76; ec:1.2.7.-; ec:1.2.7.1; ec:1.2.7.3; ec:1.2.7.4; ec:1.2.99.2; ec:1.3.1.84; ec:1.3.99.1; ec:1.5.1.20; ec:1.5.1.5; ec:2.1.1.258; ec:2.3.1.169; ec:2.3.1.8; ec:2.3.1.9; ec:2.3.3.8; ec:2.7.2.1; ec:2.7.9.1; ec:2.7.9.2; ec:2.8.3.-; ec:3.5.4.9; ec:4.1.1.31; ec:4.1.3.24; ec:4.1.3.34; ec:4.2.1.116; ec:4.2…
Carbon fixation pathways in prokaryotes	36	hydratase	ec:4.2.1.2	2	comp28105_c0_seq1, comp45699_c0_seq1	map00720	map00720_20140415002703.png	ec:1.1.1.-; ec:1.1.1.298; ec:1.1.1.35; ec:1.1.1.37; ec:1.1.1.42; ec:1.2.1.43; ec:1.2.1.75; ec:1.2.1.76; ec:1.2.7.-; ec:1.2.7.1; ec:1.2.7.3; ec:1.2.7.4; ec:1.2.99.2; ec:1.3.1.84; ec:1.3.99.1; ec:1.5.1.20; ec:1.5.1.5; ec:2.1.1.258; ec:2.3.1.169; ec:2.3.1.8; ec:2.3.1.9; ec:2.3.3.8; ec:2.7.2.1; ec:2.7.9.1; ec:2.7.9.2; ec:2.8.3.-; ec:3.5.4.9; ec:4.1.1.31; ec:4.1.3.24; ec:4.1.3.34; ec:4.2.1.116; ec:4.2…
Carbon fixation pathways in prokaryotes	36	ligase	ec:6.3.4.3	2	comp44562_c0_seq1, comp44562_c0_seq3	map00720	map00720_20140415002703.png	ec:1.1.1.-; ec:1.1.1.298; ec:1.1.1.35; ec:1.1.1.37; ec:1.1.1.42; ec:1.2.1.43; ec:1.2.1.75; ec:1.2.1.76; ec:1.2.7.-; ec:1.2.7.1; ec:1.2.7.3; ec:1.2.7.4; ec:1.2.99.2; ec:1.3.1.84; ec:1.3.99.1; ec:1.5.1.20; ec:1.5.1.5; ec:2.1.1.258; ec:2.3.1.169; ec:2.3.1.8; ec:2.3.1.9; ec:2.3.3.8; ec:2.7.2.1; ec:2.7.9.1; ec:2.7.9.2; ec:2.8.3.-; ec:3.5.4.9; ec:4.1.1.31; ec:4.1.3.24; ec:4.1.3.34; ec:4.2.1.116; ec:4.2…
Carbon fixation pathways in prokaryotes	36	dehydrogenase (NADP+)	ec:1.5.1.5	3	comp24818_c0_seq1, comp44562_c0_seq1, comp44562_c0_seq3	map00720	map00720_20140415002703.png	ec:1.1.1.-; ec:1.1.1.298; ec:1.1.1.35; ec:1.1.1.37; ec:1.1.1.42; ec:1.2.1.43; ec:1.2.1.75; ec:1.2.1.76; ec:1.2.7.-; ec:1.2.7.1; ec:1.2.7.3; ec:1.2.7.4; ec:1.2.99.2; ec:1.3.1.84; ec:1.3.99.1; ec:1.5.1.20; ec:1.5.1.5; ec:2.1.1.258; ec:2.3.1.169; ec:2.3.1.8; ec:2.3.1.9; ec:2.3.3.8; ec:2.7.2.1; ec:2.7.9.1; ec:2.7.9.2; ec:2.8.3.-; ec:3.5.4.9; ec:4.1.1.31; ec:4.1.3.24; ec:4.1.3.34; ec:4.2.1.116; ec:4.2…
Carbon fixation pathways in prokaryotes	36	dehydrogenase (NADP+)	ec:1.1.1.42	3	comp48888_c0_seq1, comp48888_c0_seq2, comp49102_c2_seq1	map00720	map00720_20140415002703.png	ec:1.1.1.-; ec:1.1.1.298; ec:1.1.1.35; ec:1.1.1.37; ec:1.1.1.42; ec:1.2.1.43; ec:1.2.1.75; ec:1.2.1.76; ec:1.2.7.-; ec:1.2.7.1; ec:1.2.7.3; ec:1.2.7.4; ec:1.2.99.2; ec:1.3.1.84; ec:1.3.99.1; ec:1.5.1.20; ec:1.5.1.5; ec:2.1.1.258; ec:2.3.1.169; ec:2.3.1.8; ec:2.3.1.9; ec:2.3.3.8; ec:2.7.2.1; ec:2.7.9.1; ec:2.7.9.2; ec:2.8.3.-; ec:3.5.4.9; ec:4.1.1.31; ec:4.1.3.24; ec:4.1.3.34; ec:4.2.1.116; ec:4.2…
Carbon fixation pathways in prokaryotes	36	dehydrogenase	ec:1.1.1.37	3	comp43911_c0_seq1, comp50428_c0_seq2, comp51633_c0_seq1	map00720	map00720_20140415002703.png	ec:1.1.1.-; ec:1.1.1.298; ec:1.1.1.35; ec:1.1.1.37; ec:1.1.1.42; ec:1.2.1.43; ec:1.2.1.75; ec:1.2.1.76; ec:1.2.7.-; ec:1.2.7.1; ec:1.2.7.3; ec:1.2.7.4; ec:1.2.99.2; ec:1.3.1.84; ec:1.3.99.1; ec:1.5.1.20; ec:1.5.1.5; ec:2.1.1.258; ec:2.3.1.169; ec:2.3.1.8; ec:2.3.1.9; ec:2.3.3.8; ec:2.7.2.1; ec:2.7.9.1; ec:2.7.9.2; ec:2.8.3.-; ec:3.5.4.9; ec:4.1.1.31; ec:4.1.3.24; ec:4.1.3.34; ec:4.2.1.116; ec:4.2…
Carbon fixation pathways in prokaryotes	36	dehydrogenase	ec:1.1.1.35	5	comp31111_c0_seq1, comp50906_c0_seq1, comp50906_c0_seq2, comp50906_c0_seq4, comp50906_c0_seq5	map00720	map00720_20140415002703.png	ec:1.1.1.-; ec:1.1.1.298; ec:1.1.1.35; ec:1.1.1.37; ec:1.1.1.42; ec:1.2.1.43; ec:1.2.1.75; ec:1.2.1.76; ec:1.2.7.-; ec:1.2.7.1; ec:1.2.7.3; ec:1.2.7.4; ec:1.2.99.2; ec:1.3.1.84; ec:1.3.99.1; ec:1.5.1.20; ec:1.5.1.5; ec:2.1.1.258; ec:2.3.1.169; ec:2.3.1.8; ec:2.3.1.9; ec:2.3.3.8; ec:2.7.2.1; ec:2.7.9.1; ec:2.7.9.2; ec:2.8.3.-; ec:3.5.4.9; ec:4.1.1.31; ec:4.1.3.24; ec:4.1.3.34; ec:4.2.1.116; ec:4.2…
Carbon fixation pathways in prokaryotes	36	entry	ec:1.3.99.1	4	comp47550_c4_seq1, comp47550_c4_seq2, comp47550_c4_seq3, comp47550_c4_seq4	map00720	map00720_20140415002703.png	ec:1.1.1.-; ec:1.1.1.298; ec:1.1.1.35; ec:1.1.1.37; ec:1.1.1.42; ec:1.2.1.43; ec:1.2.1.75; ec:1.2.1.76; ec:1.2.7.-; ec:1.2.7.1; ec:1.2.7.3; ec:1.2.7.4; ec:1.2.99.2; ec:1.3.1.84; ec:1.3.99.1; ec:1.5.1.20; ec:1.5.1.5; ec:2.1.1.258; ec:2.3.1.169; ec:2.3.1.8; ec:2.3.1.9; ec:2.3.3.8; ec:2.7.2.1; ec:2.7.9.1; ec:2.7.9.2; ec:2.8.3.-; ec:3.5.4.9; ec:4.1.1.31; ec:4.1.3.24; ec:4.1.3.34; ec:4.2.1.116; ec:4.2…
Carbon fixation pathways in prokaryotes	36	carboxylase	ec:6.4.1.2	2	comp51106_c1_seq1, comp51106_c1_seq2	map00720	map00720_20140415002703.png	ec:1.1.1.-; ec:1.1.1.298; ec:1.1.1.35; ec:1.1.1.37; ec:1.1.1.42; ec:1.2.1.43; ec:1.2.1.75; ec:1.2.1.76; ec:1.2.7.-; ec:1.2.7.1; ec:1.2.7.3; ec:1.2.7.4; ec:1.2.99.2; ec:1.3.1.84; ec:1.3.99.1; ec:1.5.1.20; ec:1.5.1.5; ec:2.1.1.258; ec:2.3.1.169; ec:2.3.1.8; ec:2.3.1.9; ec:2.3.3.8; ec:2.7.2.1; ec:2.7.9.1; ec:2.7.9.2; ec:2.8.3.-; ec:3.5.4.9; ec:4.1.1.31; ec:4.1.3.24; ec:4.1.3.34; ec:4.2.1.116; ec:4.2…
Carbon fixation pathways in prokaryotes	36	carboxylase	ec:6.4.1.1	3	comp50286_c0_seq1, comp50286_c0_seq2, comp51449_c0_seq4	map00720	map00720_20140415002703.png	ec:1.1.1.-; ec:1.1.1.298; ec:1.1.1.35; ec:1.1.1.37; ec:1.1.1.42; ec:1.2.1.43; ec:1.2.1.75; ec:1.2.1.76; ec:1.2.7.-; ec:1.2.7.1; ec:1.2.7.3; ec:1.2.7.4; ec:1.2.99.2; ec:1.3.1.84; ec:1.3.99.1; ec:1.5.1.20; ec:1.5.1.5; ec:2.1.1.258; ec:2.3.1.169; ec:2.3.1.8; ec:2.3.1.9; ec:2.3.3.8; ec:2.7.2.1; ec:2.7.9.1; ec:2.7.9.2; ec:2.8.3.-; ec:3.5.4.9; ec:4.1.1.31; ec:4.1.3.24; ec:4.1.3.34; ec:4.2.1.116; ec:4.2…
Carbon fixation pathways in prokaryotes	36	reductase [NAD(P)H]	ec:1.5.1.20	2	comp32043_c0_seq1, comp46636_c0_seq1	map00720	map00720_20140415002703.png	ec:1.1.1.-; ec:1.1.1.298; ec:1.1.1.35; ec:1.1.1.37; ec:1.1.1.42; ec:1.2.1.43; ec:1.2.1.75; ec:1.2.1.76; ec:1.2.7.-; ec:1.2.7.1; ec:1.2.7.3; ec:1.2.7.4; ec:1.2.99.2; ec:1.3.1.84; ec:1.3.99.1; ec:1.5.1.20; ec:1.5.1.5; ec:2.1.1.258; ec:2.3.1.169; ec:2.3.1.8; ec:2.3.1.9; ec:2.3.3.8; ec:2.7.2.1; ec:2.7.9.1; ec:2.7.9.2; ec:2.8.3.-; ec:3.5.4.9; ec:4.1.1.31; ec:4.1.3.24; ec:4.1.3.34; ec:4.2.1.116; ec:4.2…
Chloroalkane and chloroalkene degradation	7	dehydrogenase (NAD+)	ec:1.2.1.3	7	comp50859_c0_seq1, comp50859_c0_seq3, comp50859_c0_seq4, comp50859_c0_seq6, comp50859_c0_seq9, comp50859_c0_seq10, comp50859_c0_seq12	map00625	map00625_20140415002704.png	ec:1.1.-.-; ec:1.1.1.-; ec:1.1.1.1; ec:1.1.2.7; ec:1.1.2.8; ec:1.13.12.-; ec:1.14.-.-; ec:1.14.12.11; ec:1.14.13.-; ec:1.14.13.69; ec:1.18.6.1; ec:1.2.1.3; ec:1.2.1.46; ec:1.2.99.4; ec:1.97.1.-; ec:1.97.1.8; ec:3.3.2.10; ec:3.8.1.-; ec:3.8.1.2; ec:3.8.1.3; ec:3.8.1.5; ec:4.1.1.-; ec:4.2.1.112; ec:4.5.1.3
Toluene degradation	9	dehydrogenase	ec:1.1.1.35	5	comp31111_c0_seq1, comp50906_c0_seq1, comp50906_c0_seq2, comp50906_c0_seq4, comp50906_c0_seq5	map00623	map00623_20140415002706.png	ec:1.1.1.257; ec:1.1.1.35; ec:1.1.1.90; ec:1.1.1.97; ec:1.13.11.-; ec:1.13.11.1; ec:1.14.12.-; ec:1.14.12.11; ec:1.14.12.8; ec:1.14.13.-; ec:1.14.13.7; ec:1.14.15.-; ec:1.17.99.1; ec:1.2.1.28; ec:1.2.1.62; ec:1.2.1.64; ec:1.2.1.7; ec:1.3.1.-; ec:1.3.1.19; ec:1.3.1.32; ec:1.3.8.3; ec:1.3.99.1; ec:2.3.1.-; ec:2.8.3.15; ec:3.1.1.-; ec:3.1.1.45; ec:4.1.99.11; ec:4.2.1.-; ec:5.4.99.14; ec:5.5.1.-; ec:…
Toluene degradation	9	entry	ec:1.3.99.1	4	comp47550_c4_seq1, comp47550_c4_seq2, comp47550_c4_seq3, comp47550_c4_seq4	map00623	map00623_20140415002706.png	ec:1.1.1.257; ec:1.1.1.35; ec:1.1.1.90; ec:1.1.1.97; ec:1.13.11.-; ec:1.13.11.1; ec:1.14.12.-; ec:1.14.12.11; ec:1.14.12.8; ec:1.14.13.-; ec:1.14.13.7; ec:1.14.15.-; ec:1.17.99.1; ec:1.2.1.28; ec:1.2.1.62; ec:1.2.1.64; ec:1.2.1.7; ec:1.3.1.-; ec:1.3.1.19; ec:1.3.1.32; ec:1.3.8.3; ec:1.3.99.1; ec:2.3.1.-; ec:2.8.3.15; ec:3.1.1.-; ec:3.1.1.45; ec:4.1.99.11; ec:4.2.1.-; ec:5.4.99.14; ec:5.5.1.-; ec:…
Valine, leucine and isoleucine biosynthesis	2	transaminase	ec:2.6.1.42	2	comp46735_c0_seq1, comp46735_c0_seq2	map00290	map00290_20140415002707.png	ec:1.1.1.85; ec:1.1.1.86; ec:1.4.1.9; ec:2.2.1.6; ec:2.3.1.182; ec:2.3.3.13; ec:2.6.1.42; ec:2.6.1.6; ec:2.6.1.66; ec:4.2.1.33; ec:4.2.1.35; ec:4.2.1.9; ec:4.3.1.19; ec:5.4.99.3
Ubiquinone and other terpenoid-quinone biosynthesis	12	dioxygenase	ec:1.13.11.27	2	comp46154_c1_seq4, comp46154_c1_seq6	map00130	map00130_20140415002708.png	ec:1.1.1.237; ec:1.1.4.1; ec:1.13.11.27; ec:1.14.-.-; ec:1.14.13.-; ec:1.14.13.116; ec:1.21.-.-; ec:1.6.5.2; ec:2.1.1.-; ec:2.1.1.114; ec:2.1.1.163; ec:2.1.1.201; ec:2.1.1.222; ec:2.1.1.64; ec:2.1.1.95; ec:2.2.1.9; ec:2.4.1.194; ec:2.5.1.-; ec:2.5.1.39; ec:2.5.1.74; ec:2.5.1.93; ec:2.6.1.5; ec:3.1.2.23; ec:3.1.2.28; ec:3.2.1.-; ec:3.2.2.26; ec:4.1.1.-; ec:4.1.1.90; ec:4.1.3.36; ec:4.1.3.40; ec:4.…
Ubiquinone and other terpenoid-quinone biosynthesis	12	transaminase	ec:2.6.1.5	10	comp46194_c0_seq3, comp48658_c0_seq2, comp48658_c0_seq3, comp50510_c0_seq1, comp50510_c0_seq3, comp50510_c0_seq6, comp50510_c0_seq7, comp50510_c0_seq9, comp50510_c0_seq10, comp50510_c0_seq12	map00130	map00130_20140415002708.png	ec:1.1.1.237; ec:1.1.4.1; ec:1.13.11.27; ec:1.14.-.-; ec:1.14.13.-; ec:1.14.13.116; ec:1.21.-.-; ec:1.6.5.2; ec:2.1.1.-; ec:2.1.1.114; ec:2.1.1.163; ec:2.1.1.201; ec:2.1.1.222; ec:2.1.1.64; ec:2.1.1.95; ec:2.2.1.9; ec:2.4.1.194; ec:2.5.1.-; ec:2.5.1.39; ec:2.5.1.74; ec:2.5.1.93; ec:2.6.1.5; ec:3.1.2.23; ec:3.1.2.28; ec:3.2.1.-; ec:3.2.2.26; ec:4.1.1.-; ec:4.1.1.90; ec:4.1.3.36; ec:4.1.3.40; ec:4.…
Pyruvate metabolism	43	dehydrogenase (acetyl-transferring)	ec:1.2.4.1	3	comp39881_c0_seq1, comp42757_c0_seq1, comp51349_c0_seq4	map00620	map00620_20140415002711.png	ec:1.1.1.21; ec:1.1.1.27; ec:1.1.1.28; ec:1.1.1.37; ec:1.1.1.38; ec:1.1.1.39; ec:1.1.1.40; ec:1.1.1.77; ec:1.1.1.78; ec:1.1.1.79; ec:1.1.1.82; ec:1.1.2.3; ec:1.1.2.4; ec:1.1.2.5; ec:1.1.3.3; ec:1.1.5.4; ec:1.1.99.7; ec:1.13.12.4; ec:1.2.1.10; ec:1.2.1.22; ec:1.2.1.23; ec:1.2.1.3; ec:1.2.1.49; ec:1.2.3.3; ec:1.2.3.6; ec:1.2.4.1; ec:1.2.5.1; ec:1.2.7.1; ec:1.2.99.3; ec:1.2.99.6; ec:1.8.1.4; ec:2.3.…
Pyruvate metabolism	43	hydrolase	ec:3.1.2.6	1	comp34704_c0_seq1	map00620	map00620_20140415002711.png	ec:1.1.1.21; ec:1.1.1.27; ec:1.1.1.28; ec:1.1.1.37; ec:1.1.1.38; ec:1.1.1.39; ec:1.1.1.40; ec:1.1.1.77; ec:1.1.1.78; ec:1.1.1.79; ec:1.1.1.82; ec:1.1.2.3; ec:1.1.2.4; ec:1.1.2.5; ec:1.1.3.3; ec:1.1.5.4; ec:1.1.99.7; ec:1.13.12.4; ec:1.2.1.10; ec:1.2.1.22; ec:1.2.1.23; ec:1.2.1.3; ec:1.2.1.49; ec:1.2.3.3; ec:1.2.3.6; ec:1.2.4.1; ec:1.2.5.1; ec:1.2.7.1; ec:1.2.99.3; ec:1.2.99.6; ec:1.8.1.4; ec:2.3.…
Pyruvate metabolism	43	acetylphosphatase	ec:3.6.1.7	1	comp29522_c0_seq1	map00620	map00620_20140415002711.png	ec:1.1.1.21; ec:1.1.1.27; ec:1.1.1.28; ec:1.1.1.37; ec:1.1.1.38; ec:1.1.1.39; ec:1.1.1.40; ec:1.1.1.77; ec:1.1.1.78; ec:1.1.1.79; ec:1.1.1.82; ec:1.1.2.3; ec:1.1.2.4; ec:1.1.2.5; ec:1.1.3.3; ec:1.1.5.4; ec:1.1.99.7; ec:1.13.12.4; ec:1.2.1.10; ec:1.2.1.22; ec:1.2.1.23; ec:1.2.1.3; ec:1.2.1.49; ec:1.2.3.3; ec:1.2.3.6; ec:1.2.4.1; ec:1.2.5.1; ec:1.2.7.1; ec:1.2.99.3; ec:1.2.99.6; ec:1.8.1.4; ec:2.3.…
Pyruvate metabolism	43	ligase	ec:6.2.1.1	3	comp46603_c0_seq1, comp47209_c0_seq5, comp47209_c0_seq8	map00620	map00620_20140415002711.png	ec:1.1.1.21; ec:1.1.1.27; ec:1.1.1.28; ec:1.1.1.37; ec:1.1.1.38; ec:1.1.1.39; ec:1.1.1.40; ec:1.1.1.77; ec:1.1.1.78; ec:1.1.1.79; ec:1.1.1.82; ec:1.1.2.3; ec:1.1.2.4; ec:1.1.2.5; ec:1.1.3.3; ec:1.1.5.4; ec:1.1.99.7; ec:1.13.12.4; ec:1.2.1.10; ec:1.2.1.22; ec:1.2.1.23; ec:1.2.1.3; ec:1.2.1.49; ec:1.2.3.3; ec:1.2.3.6; ec:1.2.4.1; ec:1.2.5.1; ec:1.2.7.1; ec:1.2.99.3; ec:1.2.99.6; ec:1.8.1.4; ec:2.3.…
Pyruvate metabolism	43	dehydrogenase (NAD+)	ec:1.2.1.3	7	comp50859_c0_seq1, comp50859_c0_seq3, comp50859_c0_seq4, comp50859_c0_seq6, comp50859_c0_seq9, comp50859_c0_seq10, comp50859_c0_seq12	map00620	map00620_20140415002711.png	ec:1.1.1.21; ec:1.1.1.27; ec:1.1.1.28; ec:1.1.1.37; ec:1.1.1.38; ec:1.1.1.39; ec:1.1.1.40; ec:1.1.1.77; ec:1.1.1.78; ec:1.1.1.79; ec:1.1.1.82; ec:1.1.2.3; ec:1.1.2.4; ec:1.1.2.5; ec:1.1.3.3; ec:1.1.5.4; ec:1.1.99.7; ec:1.13.12.4; ec:1.2.1.10; ec:1.2.1.22; ec:1.2.1.23; ec:1.2.1.3; ec:1.2.1.49; ec:1.2.3.3; ec:1.2.3.6; ec:1.2.4.1; ec:1.2.5.1; ec:1.2.7.1; ec:1.2.99.3; ec:1.2.99.6; ec:1.8.1.4; ec:2.3.…
Pyruvate metabolism	43	kinase	ec:2.7.1.40	6	comp50401_c0_seq2, comp50804_c1_seq1, comp50804_c1_seq4, comp50804_c1_seq6, comp50804_c1_seq7, comp50804_c1_seq8	map00620	map00620_20140415002711.png	ec:1.1.1.21; ec:1.1.1.27; ec:1.1.1.28; ec:1.1.1.37; ec:1.1.1.38; ec:1.1.1.39; ec:1.1.1.40; ec:1.1.1.77; ec:1.1.1.78; ec:1.1.1.79; ec:1.1.1.82; ec:1.1.2.3; ec:1.1.2.4; ec:1.1.2.5; ec:1.1.3.3; ec:1.1.5.4; ec:1.1.99.7; ec:1.13.12.4; ec:1.2.1.10; ec:1.2.1.22; ec:1.2.1.23; ec:1.2.1.3; ec:1.2.1.49; ec:1.2.3.3; ec:1.2.3.6; ec:1.2.4.1; ec:1.2.5.1; ec:1.2.7.1; ec:1.2.99.3; ec:1.2.99.6; ec:1.8.1.4; ec:2.3.…
Pyruvate metabolism	43	carboxykinase (GTP)	ec:4.1.1.32	4	comp37003_c0_seq1, comp37003_c1_seq1, comp44193_c0_seq1, comp47123_c0_seq1	map00620	map00620_20140415002711.png	ec:1.1.1.21; ec:1.1.1.27; ec:1.1.1.28; ec:1.1.1.37; ec:1.1.1.38; ec:1.1.1.39; ec:1.1.1.40; ec:1.1.1.77; ec:1.1.1.78; ec:1.1.1.79; ec:1.1.1.82; ec:1.1.2.3; ec:1.1.2.4; ec:1.1.2.5; ec:1.1.3.3; ec:1.1.5.4; ec:1.1.99.7; ec:1.13.12.4; ec:1.2.1.10; ec:1.2.1.22; ec:1.2.1.23; ec:1.2.1.3; ec:1.2.1.49; ec:1.2.3.3; ec:1.2.3.6; ec:1.2.4.1; ec:1.2.5.1; ec:1.2.7.1; ec:1.2.99.3; ec:1.2.99.6; ec:1.8.1.4; ec:2.3.…
Pyruvate metabolism	43	dehydrogenase (decarboxylating)	ec:1.1.1.39	3	comp47601_c0_seq1, comp49541_c0_seq1, comp49541_c0_seq3	map00620	map00620_20140415002711.png	ec:1.1.1.21; ec:1.1.1.27; ec:1.1.1.28; ec:1.1.1.37; ec:1.1.1.38; ec:1.1.1.39; ec:1.1.1.40; ec:1.1.1.77; ec:1.1.1.78; ec:1.1.1.79; ec:1.1.1.82; ec:1.1.2.3; ec:1.1.2.4; ec:1.1.2.5; ec:1.1.3.3; ec:1.1.5.4; ec:1.1.99.7; ec:1.13.12.4; ec:1.2.1.10; ec:1.2.1.22; ec:1.2.1.23; ec:1.2.1.3; ec:1.2.1.49; ec:1.2.3.3; ec:1.2.3.6; ec:1.2.4.1; ec:1.2.5.1; ec:1.2.7.1; ec:1.2.99.3; ec:1.2.99.6; ec:1.8.1.4; ec:2.3.…
Pyruvate metabolism	43	dehydrogenase (oxaloacetate-decarboxylating)	ec:1.1.1.38	3	comp47601_c0_seq1, comp49541_c0_seq1, comp49541_c0_seq3	map00620	map00620_20140415002711.png	ec:1.1.1.21; ec:1.1.1.27; ec:1.1.1.28; ec:1.1.1.37; ec:1.1.1.38; ec:1.1.1.39; ec:1.1.1.40; ec:1.1.1.77; ec:1.1.1.78; ec:1.1.1.79; ec:1.1.1.82; ec:1.1.2.3; ec:1.1.2.4; ec:1.1.2.5; ec:1.1.3.3; ec:1.1.5.4; ec:1.1.99.7; ec:1.13.12.4; ec:1.2.1.10; ec:1.2.1.22; ec:1.2.1.23; ec:1.2.1.3; ec:1.2.1.49; ec:1.2.3.3; ec:1.2.3.6; ec:1.2.4.1; ec:1.2.5.1; ec:1.2.7.1; ec:1.2.99.3; ec:1.2.99.6; ec:1.8.1.4; ec:2.3.…
Pyruvate metabolism	43	dehydrogenase	ec:1.1.1.37	3	comp43911_c0_seq1, comp50428_c0_seq2, comp51633_c0_seq1	map00620	map00620_20140415002711.png	ec:1.1.1.21; ec:1.1.1.27; ec:1.1.1.28; ec:1.1.1.37; ec:1.1.1.38; ec:1.1.1.39; ec:1.1.1.40; ec:1.1.1.77; ec:1.1.1.78; ec:1.1.1.79; ec:1.1.1.82; ec:1.1.2.3; ec:1.1.2.4; ec:1.1.2.5; ec:1.1.3.3; ec:1.1.5.4; ec:1.1.99.7; ec:1.13.12.4; ec:1.2.1.10; ec:1.2.1.22; ec:1.2.1.23; ec:1.2.1.3; ec:1.2.1.49; ec:1.2.3.3; ec:1.2.3.6; ec:1.2.4.1; ec:1.2.5.1; ec:1.2.7.1; ec:1.2.99.3; ec:1.2.99.6; ec:1.8.1.4; ec:2.3.…
Pyruvate metabolism	43	dehydrogenase	ec:1.8.1.4	2	comp49748_c0_seq1, comp49748_c0_seq2	map00620	map00620_20140415002711.png	ec:1.1.1.21; ec:1.1.1.27; ec:1.1.1.28; ec:1.1.1.37; ec:1.1.1.38; ec:1.1.1.39; ec:1.1.1.40; ec:1.1.1.77; ec:1.1.1.78; ec:1.1.1.79; ec:1.1.1.82; ec:1.1.2.3; ec:1.1.2.4; ec:1.1.2.5; ec:1.1.3.3; ec:1.1.5.4; ec:1.1.99.7; ec:1.13.12.4; ec:1.2.1.10; ec:1.2.1.22; ec:1.2.1.23; ec:1.2.1.3; ec:1.2.1.49; ec:1.2.3.3; ec:1.2.3.6; ec:1.2.4.1; ec:1.2.5.1; ec:1.2.7.1; ec:1.2.99.3; ec:1.2.99.6; ec:1.8.1.4; ec:2.3.…
Pyruvate metabolism	43	dehydrogenase	ec:1.1.1.27	5	comp39588_c0_seq1, comp44944_c3_seq1, comp44944_c3_seq2, comp50977_c0_seq4, comp50977_c0_seq5	map00620	map00620_20140415002711.png	ec:1.1.1.21; ec:1.1.1.27; ec:1.1.1.28; ec:1.1.1.37; ec:1.1.1.38; ec:1.1.1.39; ec:1.1.1.40; ec:1.1.1.77; ec:1.1.1.78; ec:1.1.1.79; ec:1.1.1.82; ec:1.1.2.3; ec:1.1.2.4; ec:1.1.2.5; ec:1.1.3.3; ec:1.1.5.4; ec:1.1.99.7; ec:1.13.12.4; ec:1.2.1.10; ec:1.2.1.22; ec:1.2.1.23; ec:1.2.1.3; ec:1.2.1.49; ec:1.2.3.3; ec:1.2.3.6; ec:1.2.4.1; ec:1.2.5.1; ec:1.2.7.1; ec:1.2.99.3; ec:1.2.99.6; ec:1.8.1.4; ec:2.3.…
Pyruvate metabolism	43	carboxylase	ec:6.4.1.2	2	comp51106_c1_seq1, comp51106_c1_seq2	map00620	map00620_20140415002711.png	ec:1.1.1.21; ec:1.1.1.27; ec:1.1.1.28; ec:1.1.1.37; ec:1.1.1.38; ec:1.1.1.39; ec:1.1.1.40; ec:1.1.1.77; ec:1.1.1.78; ec:1.1.1.79; ec:1.1.1.82; ec:1.1.2.3; ec:1.1.2.4; ec:1.1.2.5; ec:1.1.3.3; ec:1.1.5.4; ec:1.1.99.7; ec:1.13.12.4; ec:1.2.1.10; ec:1.2.1.22; ec:1.2.1.23; ec:1.2.1.3; ec:1.2.1.49; ec:1.2.3.3; ec:1.2.3.6; ec:1.2.4.1; ec:1.2.5.1; ec:1.2.7.1; ec:1.2.99.3; ec:1.2.99.6; ec:1.8.1.4; ec:2.3.…
Pyruvate metabolism	43	carboxylase	ec:6.4.1.1	3	comp50286_c0_seq1, comp50286_c0_seq2, comp51449_c0_seq4	map00620	map00620_20140415002711.png	ec:1.1.1.21; ec:1.1.1.27; ec:1.1.1.28; ec:1.1.1.37; ec:1.1.1.38; ec:1.1.1.39; ec:1.1.1.40; ec:1.1.1.77; ec:1.1.1.78; ec:1.1.1.79; ec:1.1.1.82; ec:1.1.2.3; ec:1.1.2.4; ec:1.1.2.5; ec:1.1.3.3; ec:1.1.5.4; ec:1.1.99.7; ec:1.13.12.4; ec:1.2.1.10; ec:1.2.1.22; ec:1.2.1.23; ec:1.2.1.3; ec:1.2.1.49; ec:1.2.3.3; ec:1.2.3.6; ec:1.2.4.1; ec:1.2.5.1; ec:1.2.7.1; ec:1.2.99.3; ec:1.2.99.6; ec:1.8.1.4; ec:2.3.…
Polyketide sugar unit biosynthesis	1	4,6-dehydratase	ec:4.2.1.46	1	comp33242_c0_seq1	map00523	map00523_20140415002712.png	ec:1.1.1.-; ec:1.1.1.133; ec:1.1.1.266; ec:1.1.1.344; ec:2.1.1.234; ec:2.1.1.235; ec:2.6.1.33; ec:2.7.7.24; ec:4.2.1.46; ec:5.1.3.-; ec:5.1.3.13; ec:5.1.3.25
Oxidative phosphorylation	15	reductase (H+-translocating)	ec:1.6.5.3	4	comp32304_c0_seq1, comp41090_c0_seq1, comp44288_c0_seq1, comp46748_c0_seq1	map00190	map00190_20140415002713.png	ec:1.10.2.2; ec:1.3.5.1; ec:1.3.99.1; ec:1.6.5.3; ec:1.6.99.3; ec:1.6.99.5; ec:1.9.3.1; ec:2.7.4.1; ec:3.6.1.1; ec:3.6.3.10; ec:3.6.3.14; ec:3.6.3.6
Oxidative phosphorylation	15	oxidase	ec:1.9.3.1	6	comp26366_c0_seq1, comp28015_c0_seq1, comp40241_c0_seq1, comp44463_c0_seq1, comp48478_c0_seq1, comp50446_c2_seq6	map00190	map00190_20140415002713.png	ec:1.10.2.2; ec:1.3.5.1; ec:1.3.99.1; ec:1.6.5.3; ec:1.6.99.3; ec:1.6.99.5; ec:1.9.3.1; ec:2.7.4.1; ec:3.6.1.1; ec:3.6.3.10; ec:3.6.3.14; ec:3.6.3.6
Oxidative phosphorylation	15	entry	ec:1.3.99.1	4	comp47550_c4_seq1, comp47550_c4_seq2, comp47550_c4_seq3, comp47550_c4_seq4	map00190	map00190_20140415002713.png	ec:1.10.2.2; ec:1.3.5.1; ec:1.3.99.1; ec:1.6.5.3; ec:1.6.99.3; ec:1.6.99.5; ec:1.9.3.1; ec:2.7.4.1; ec:3.6.1.1; ec:3.6.3.10; ec:3.6.3.14; ec:3.6.3.6
Oxidative phosphorylation	15	reductase	ec:1.10.2.2	1	comp47234_c1_seq6	map00190	map00190_20140415002713.png	ec:1.10.2.2; ec:1.3.5.1; ec:1.3.99.1; ec:1.6.5.3; ec:1.6.99.3; ec:1.6.99.5; ec:1.9.3.1; ec:2.7.4.1; ec:3.6.1.1; ec:3.6.3.10; ec:3.6.3.14; ec:3.6.3.6
Streptomycin biosynthesis	2	synthase	ec:5.5.1.4	1	comp46070_c0_seq1	map00521	map00521_20140415002715.png	ec:1.1.1.133; ec:1.1.1.18; ec:2.1.4.2; ec:2.4.2.27; ec:2.6.1.50; ec:2.6.1.56; ec:2.7.1.1; ec:2.7.1.2; ec:2.7.1.65; ec:2.7.1.72; ec:2.7.7.24; ec:3.1.3.25; ec:3.1.3.39; ec:3.1.3.40; ec:4.2.1.46; ec:5.1.3.13; ec:5.4.2.2; ec:5.5.1.4
Streptomycin biosynthesis	2	4,6-dehydratase	ec:4.2.1.46	1	comp33242_c0_seq1	map00521	map00521_20140415002715.png	ec:1.1.1.133; ec:1.1.1.18; ec:2.1.4.2; ec:2.4.2.27; ec:2.6.1.50; ec:2.6.1.56; ec:2.7.1.1; ec:2.7.1.2; ec:2.7.1.65; ec:2.7.1.72; ec:2.7.7.24; ec:3.1.3.25; ec:3.1.3.39; ec:3.1.3.40; ec:4.2.1.46; ec:5.1.3.13; ec:5.4.2.2; ec:5.5.1.4
Pentose phosphate pathway	28	hexose diphosphatase	ec:3.1.3.11	3	comp46184_c0_seq1, comp51365_c0_seq3, comp51365_c0_seq4	map00030	map00030_20140415002717.png	ec:1.1.1.215; ec:1.1.1.359; ec:1.1.1.360; ec:1.1.1.43; ec:1.1.1.44; ec:1.1.1.47; ec:1.1.1.49; ec:1.1.3.4; ec:1.1.3.5; ec:1.1.5.2; ec:1.1.5.9; ec:1.1.99.3; ec:1.2.1.-; ec:1.2.1.9; ec:1.2.7.5; ec:1.2.99.8; ec:2.2.1.1; ec:2.2.1.2; ec:2.7.1.11; ec:2.7.1.12; ec:2.7.1.13; ec:2.7.1.146; ec:2.7.1.15; ec:2.7.1.165; ec:2.7.1.178; ec:2.7.1.45; ec:2.7.1.69; ec:2.7.4.23; ec:2.7.6.1; ec:3.1.1.17; ec:3.1.1.31; …
Pentose phosphate pathway	28	aldolase	ec:4.1.2.13	7	comp47246_c0_seq1, comp47246_c1_seq1, comp48933_c0_seq1, comp49671_c1_seq1, comp49671_c1_seq2, comp49671_c1_seq3, comp49671_c1_seq4	map00030	map00030_20140415002717.png	ec:1.1.1.215; ec:1.1.1.359; ec:1.1.1.360; ec:1.1.1.43; ec:1.1.1.44; ec:1.1.1.47; ec:1.1.1.49; ec:1.1.3.4; ec:1.1.3.5; ec:1.1.5.2; ec:1.1.5.9; ec:1.1.99.3; ec:1.2.1.-; ec:1.2.1.9; ec:1.2.7.5; ec:1.2.99.8; ec:2.2.1.1; ec:2.2.1.2; ec:2.7.1.11; ec:2.7.1.12; ec:2.7.1.13; ec:2.7.1.146; ec:2.7.1.15; ec:2.7.1.165; ec:2.7.1.178; ec:2.7.1.45; ec:2.7.1.69; ec:2.7.4.23; ec:2.7.6.1; ec:3.1.1.17; ec:3.1.1.31; …
Pentose phosphate pathway	28	isomerase	ec:5.3.1.9	1	comp46399_c1_seq1	map00030	map00030_20140415002717.png	ec:1.1.1.215; ec:1.1.1.359; ec:1.1.1.360; ec:1.1.1.43; ec:1.1.1.44; ec:1.1.1.47; ec:1.1.1.49; ec:1.1.3.4; ec:1.1.3.5; ec:1.1.5.2; ec:1.1.5.9; ec:1.1.99.3; ec:1.2.1.-; ec:1.2.1.9; ec:1.2.7.5; ec:1.2.99.8; ec:2.2.1.1; ec:2.2.1.2; ec:2.7.1.11; ec:2.7.1.12; ec:2.7.1.13; ec:2.7.1.146; ec:2.7.1.15; ec:2.7.1.165; ec:2.7.1.178; ec:2.7.1.45; ec:2.7.1.69; ec:2.7.4.23; ec:2.7.6.1; ec:3.1.1.17; ec:3.1.1.31; …
Pentose phosphate pathway	28	isomerase	ec:5.3.1.6	1	comp48854_c0_seq2	map00030	map00030_20140415002717.png	ec:1.1.1.215; ec:1.1.1.359; ec:1.1.1.360; ec:1.1.1.43; ec:1.1.1.44; ec:1.1.1.47; ec:1.1.1.49; ec:1.1.3.4; ec:1.1.3.5; ec:1.1.5.2; ec:1.1.5.9; ec:1.1.99.3; ec:1.2.1.-; ec:1.2.1.9; ec:1.2.7.5; ec:1.2.99.8; ec:2.2.1.1; ec:2.2.1.2; ec:2.7.1.11; ec:2.7.1.12; ec:2.7.1.13; ec:2.7.1.146; ec:2.7.1.15; ec:2.7.1.165; ec:2.7.1.178; ec:2.7.1.45; ec:2.7.1.69; ec:2.7.4.23; ec:2.7.6.1; ec:3.1.1.17; ec:3.1.1.31; …
Pentose phosphate pathway	28	aldolase	ec:4.1.2.4	3	comp42842_c0_seq1, comp42842_c0_seq2, comp42842_c0_seq3	map00030	map00030_20140415002717.png	ec:1.1.1.215; ec:1.1.1.359; ec:1.1.1.360; ec:1.1.1.43; ec:1.1.1.44; ec:1.1.1.47; ec:1.1.1.49; ec:1.1.3.4; ec:1.1.3.5; ec:1.1.5.2; ec:1.1.5.9; ec:1.1.99.3; ec:1.2.1.-; ec:1.2.1.9; ec:1.2.7.5; ec:1.2.99.8; ec:2.2.1.1; ec:2.2.1.2; ec:2.7.1.11; ec:2.7.1.12; ec:2.7.1.13; ec:2.7.1.146; ec:2.7.1.15; ec:2.7.1.165; ec:2.7.1.178; ec:2.7.1.45; ec:2.7.1.69; ec:2.7.4.23; ec:2.7.6.1; ec:3.1.1.17; ec:3.1.1.31; …
Pentose phosphate pathway	28	dihydroxyacetonetransferase	ec:2.2.1.2	2	comp43278_c0_seq1, comp43278_c0_seq2	map00030	map00030_20140415002717.png	ec:1.1.1.215; ec:1.1.1.359; ec:1.1.1.360; ec:1.1.1.43; ec:1.1.1.44; ec:1.1.1.47; ec:1.1.1.49; ec:1.1.3.4; ec:1.1.3.5; ec:1.1.5.2; ec:1.1.5.9; ec:1.1.99.3; ec:1.2.1.-; ec:1.2.1.9; ec:1.2.7.5; ec:1.2.99.8; ec:2.2.1.1; ec:2.2.1.2; ec:2.7.1.11; ec:2.7.1.12; ec:2.7.1.13; ec:2.7.1.146; ec:2.7.1.15; ec:2.7.1.165; ec:2.7.1.178; ec:2.7.1.45; ec:2.7.1.69; ec:2.7.4.23; ec:2.7.6.1; ec:3.1.1.17; ec:3.1.1.31; …
Pentose phosphate pathway	28	diphosphokinase	ec:2.7.6.1	3	comp42210_c0_seq3, comp42210_c0_seq4, comp48089_c0_seq1	map00030	map00030_20140415002717.png	ec:1.1.1.215; ec:1.1.1.359; ec:1.1.1.360; ec:1.1.1.43; ec:1.1.1.44; ec:1.1.1.47; ec:1.1.1.49; ec:1.1.3.4; ec:1.1.3.5; ec:1.1.5.2; ec:1.1.5.9; ec:1.1.99.3; ec:1.2.1.-; ec:1.2.1.9; ec:1.2.7.5; ec:1.2.99.8; ec:2.2.1.1; ec:2.2.1.2; ec:2.7.1.11; ec:2.7.1.12; ec:2.7.1.13; ec:2.7.1.146; ec:2.7.1.15; ec:2.7.1.165; ec:2.7.1.178; ec:2.7.1.45; ec:2.7.1.69; ec:2.7.4.23; ec:2.7.6.1; ec:3.1.1.17; ec:3.1.1.31; …
Pentose phosphate pathway	28	dehydrogenase (NADP+)	ec:1.1.1.49	4	comp47849_c1_seq1, comp47849_c1_seq4, comp47849_c1_seq7, comp47849_c1_seq9	map00030	map00030_20140415002717.png	ec:1.1.1.215; ec:1.1.1.359; ec:1.1.1.360; ec:1.1.1.43; ec:1.1.1.44; ec:1.1.1.47; ec:1.1.1.49; ec:1.1.3.4; ec:1.1.3.5; ec:1.1.5.2; ec:1.1.5.9; ec:1.1.99.3; ec:1.2.1.-; ec:1.2.1.9; ec:1.2.7.5; ec:1.2.99.8; ec:2.2.1.1; ec:2.2.1.2; ec:2.7.1.11; ec:2.7.1.12; ec:2.7.1.13; ec:2.7.1.146; ec:2.7.1.15; ec:2.7.1.165; ec:2.7.1.178; ec:2.7.1.45; ec:2.7.1.69; ec:2.7.4.23; ec:2.7.6.1; ec:3.1.1.17; ec:3.1.1.31; …
Pentose phosphate pathway	28	dehydrogenase (NADP+-dependent, decarboxylating)	ec:1.1.1.44	2	comp46955_c0_seq4, comp47937_c0_seq1	map00030	map00030_20140415002717.png	ec:1.1.1.215; ec:1.1.1.359; ec:1.1.1.360; ec:1.1.1.43; ec:1.1.1.44; ec:1.1.1.47; ec:1.1.1.49; ec:1.1.3.4; ec:1.1.3.5; ec:1.1.5.2; ec:1.1.5.9; ec:1.1.99.3; ec:1.2.1.-; ec:1.2.1.9; ec:1.2.7.5; ec:1.2.99.8; ec:2.2.1.1; ec:2.2.1.2; ec:2.7.1.11; ec:2.7.1.12; ec:2.7.1.13; ec:2.7.1.146; ec:2.7.1.15; ec:2.7.1.165; ec:2.7.1.178; ec:2.7.1.45; ec:2.7.1.69; ec:2.7.4.23; ec:2.7.6.1; ec:3.1.1.17; ec:3.1.1.31; …
Pentose phosphate pathway	28	phosphohexokinase	ec:2.7.1.11	2	comp48491_c0_seq4, comp51180_c0_seq1	map00030	map00030_20140415002717.png	ec:1.1.1.215; ec:1.1.1.359; ec:1.1.1.360; ec:1.1.1.43; ec:1.1.1.44; ec:1.1.1.47; ec:1.1.1.49; ec:1.1.3.4; ec:1.1.3.5; ec:1.1.5.2; ec:1.1.5.9; ec:1.1.99.3; ec:1.2.1.-; ec:1.2.1.9; ec:1.2.7.5; ec:1.2.99.8; ec:2.2.1.1; ec:2.2.1.2; ec:2.7.1.11; ec:2.7.1.12; ec:2.7.1.13; ec:2.7.1.146; ec:2.7.1.15; ec:2.7.1.165; ec:2.7.1.178; ec:2.7.1.45; ec:2.7.1.69; ec:2.7.4.23; ec:2.7.6.1; ec:3.1.1.17; ec:3.1.1.31; …
Methane metabolism	30	hexose diphosphatase	ec:3.1.3.11	3	comp46184_c0_seq1, comp51365_c0_seq3, comp51365_c0_seq4	map00680	map00680_20140415002719.png	ec:1.1.1.-; ec:1.1.1.244; ec:1.1.1.284; ec:1.1.1.29; ec:1.1.1.337; ec:1.1.1.37; ec:1.1.1.95; ec:1.1.2.7; ec:1.1.3.13; ec:1.12.98.1; ec:1.12.98.2; ec:1.14.13.25; ec:1.14.13.8; ec:1.14.18.3; ec:1.2.1.2; ec:1.2.1.43; ec:1.2.1.46; ec:1.2.7.1; ec:1.2.7.4; ec:1.2.99.2; ec:1.2.99.4; ec:1.2.99.5; ec:1.4.9.1; ec:1.5.1.-; ec:1.5.8.1; ec:1.5.8.2; ec:1.5.98.1; ec:1.5.98.2; ec:1.5.99.5; ec:1.6.6.9; ec:1.8.98.…
Methane metabolism	30	aldolase	ec:4.1.2.13	7	comp47246_c0_seq1, comp47246_c1_seq1, comp48933_c0_seq1, comp49671_c1_seq1, comp49671_c1_seq2, comp49671_c1_seq3, comp49671_c1_seq4	map00680	map00680_20140415002719.png	ec:1.1.1.-; ec:1.1.1.244; ec:1.1.1.284; ec:1.1.1.29; ec:1.1.1.337; ec:1.1.1.37; ec:1.1.1.95; ec:1.1.2.7; ec:1.1.3.13; ec:1.12.98.1; ec:1.12.98.2; ec:1.14.13.25; ec:1.14.13.8; ec:1.14.18.3; ec:1.2.1.2; ec:1.2.1.43; ec:1.2.1.46; ec:1.2.7.1; ec:1.2.7.4; ec:1.2.99.2; ec:1.2.99.4; ec:1.2.99.5; ec:1.4.9.1; ec:1.5.1.-; ec:1.5.8.1; ec:1.5.8.2; ec:1.5.98.1; ec:1.5.98.2; ec:1.5.99.5; ec:1.6.6.9; ec:1.8.98.…
Methane metabolism	30	dehydrogenase	ec:1.1.1.284	1	comp40106_c0_seq1	map00680	map00680_20140415002719.png	ec:1.1.1.-; ec:1.1.1.244; ec:1.1.1.284; ec:1.1.1.29; ec:1.1.1.337; ec:1.1.1.37; ec:1.1.1.95; ec:1.1.2.7; ec:1.1.3.13; ec:1.12.98.1; ec:1.12.98.2; ec:1.14.13.25; ec:1.14.13.8; ec:1.14.18.3; ec:1.2.1.2; ec:1.2.1.43; ec:1.2.1.46; ec:1.2.7.1; ec:1.2.7.4; ec:1.2.99.2; ec:1.2.99.4; ec:1.2.99.5; ec:1.4.9.1; ec:1.5.1.-; ec:1.5.8.1; ec:1.5.8.2; ec:1.5.98.1; ec:1.5.98.2; ec:1.5.99.5; ec:1.6.6.9; ec:1.8.98.…
Methane metabolism	30	hydratase	ec:4.2.1.11	2	comp49961_c0_seq1, comp49961_c0_seq2	map00680	map00680_20140415002719.png	ec:1.1.1.-; ec:1.1.1.244; ec:1.1.1.284; ec:1.1.1.29; ec:1.1.1.337; ec:1.1.1.37; ec:1.1.1.95; ec:1.1.2.7; ec:1.1.3.13; ec:1.12.98.1; ec:1.12.98.2; ec:1.14.13.25; ec:1.14.13.8; ec:1.14.18.3; ec:1.2.1.2; ec:1.2.1.43; ec:1.2.1.46; ec:1.2.7.1; ec:1.2.7.4; ec:1.2.99.2; ec:1.2.99.4; ec:1.2.99.5; ec:1.4.9.1; ec:1.5.1.-; ec:1.5.8.1; ec:1.5.8.2; ec:1.5.98.1; ec:1.5.98.2; ec:1.5.99.5; ec:1.6.6.9; ec:1.8.98.…
Methane metabolism	30	transaminase	ec:2.6.1.52	2	comp40951_c0_seq2, comp40951_c0_seq3	map00680	map00680_20140415002719.png	ec:1.1.1.-; ec:1.1.1.244; ec:1.1.1.284; ec:1.1.1.29; ec:1.1.1.337; ec:1.1.1.37; ec:1.1.1.95; ec:1.1.2.7; ec:1.1.3.13; ec:1.12.98.1; ec:1.12.98.2; ec:1.14.13.25; ec:1.14.13.8; ec:1.14.18.3; ec:1.2.1.2; ec:1.2.1.43; ec:1.2.1.46; ec:1.2.7.1; ec:1.2.7.4; ec:1.2.99.2; ec:1.2.99.4; ec:1.2.99.5; ec:1.4.9.1; ec:1.5.1.-; ec:1.5.8.1; ec:1.5.8.2; ec:1.5.98.1; ec:1.5.98.2; ec:1.5.99.5; ec:1.6.6.9; ec:1.8.98.…
Methane metabolism	30	hydroxymethyltransferase	ec:2.1.2.1	1	comp48566_c0_seq1	map00680	map00680_20140415002719.png	ec:1.1.1.-; ec:1.1.1.244; ec:1.1.1.284; ec:1.1.1.29; ec:1.1.1.337; ec:1.1.1.37; ec:1.1.1.95; ec:1.1.2.7; ec:1.1.3.13; ec:1.12.98.1; ec:1.12.98.2; ec:1.14.13.25; ec:1.14.13.8; ec:1.14.18.3; ec:1.2.1.2; ec:1.2.1.43; ec:1.2.1.46; ec:1.2.7.1; ec:1.2.7.4; ec:1.2.99.2; ec:1.2.99.4; ec:1.2.99.5; ec:1.4.9.1; ec:1.5.1.-; ec:1.5.8.1; ec:1.5.8.2; ec:1.5.98.1; ec:1.5.98.2; ec:1.5.99.5; ec:1.6.6.9; ec:1.8.98.…
Methane metabolism	30	ligase	ec:6.2.1.1	3	comp46603_c0_seq1, comp47209_c0_seq5, comp47209_c0_seq8	map00680	map00680_20140415002719.png	ec:1.1.1.-; ec:1.1.1.244; ec:1.1.1.284; ec:1.1.1.29; ec:1.1.1.337; ec:1.1.1.37; ec:1.1.1.95; ec:1.1.2.7; ec:1.1.3.13; ec:1.12.98.1; ec:1.12.98.2; ec:1.14.13.25; ec:1.14.13.8; ec:1.14.18.3; ec:1.2.1.2; ec:1.2.1.43; ec:1.2.1.46; ec:1.2.7.1; ec:1.2.7.4; ec:1.2.99.2; ec:1.2.99.4; ec:1.2.99.5; ec:1.4.9.1; ec:1.5.1.-; ec:1.5.8.1; ec:1.5.8.2; ec:1.5.98.1; ec:1.5.98.2; ec:1.5.99.5; ec:1.6.6.9; ec:1.8.98.…
Methane metabolism	30	monooxygenase	ec:1.14.13.8	5	comp46859_c0_seq1, comp46859_c0_seq4, comp49084_c0_seq1, comp49084_c0_seq3, comp49084_c0_seq7	map00680	map00680_20140415002719.png	ec:1.1.1.-; ec:1.1.1.244; ec:1.1.1.284; ec:1.1.1.29; ec:1.1.1.337; ec:1.1.1.37; ec:1.1.1.95; ec:1.1.2.7; ec:1.1.3.13; ec:1.12.98.1; ec:1.12.98.2; ec:1.14.13.25; ec:1.14.13.8; ec:1.14.18.3; ec:1.2.1.2; ec:1.2.1.43; ec:1.2.1.46; ec:1.2.7.1; ec:1.2.7.4; ec:1.2.99.2; ec:1.2.99.4; ec:1.2.99.5; ec:1.4.9.1; ec:1.5.1.-; ec:1.5.8.1; ec:1.5.8.2; ec:1.5.98.1; ec:1.5.98.2; ec:1.5.99.5; ec:1.6.6.9; ec:1.8.98.…
Methane metabolism	30	dehydrogenase	ec:1.1.1.37	3	comp43911_c0_seq1, comp50428_c0_seq2, comp51633_c0_seq1	map00680	map00680_20140415002719.png	ec:1.1.1.-; ec:1.1.1.244; ec:1.1.1.284; ec:1.1.1.29; ec:1.1.1.337; ec:1.1.1.37; ec:1.1.1.95; ec:1.1.2.7; ec:1.1.3.13; ec:1.12.98.1; ec:1.12.98.2; ec:1.14.13.25; ec:1.14.13.8; ec:1.14.18.3; ec:1.2.1.2; ec:1.2.1.43; ec:1.2.1.46; ec:1.2.7.1; ec:1.2.7.4; ec:1.2.99.2; ec:1.2.99.4; ec:1.2.99.5; ec:1.4.9.1; ec:1.5.1.-; ec:1.5.8.1; ec:1.5.8.2; ec:1.5.98.1; ec:1.5.98.2; ec:1.5.99.5; ec:1.6.6.9; ec:1.8.98.…
Methane metabolism	30	hydrolase	ec:3.1.2.12	1	comp49548_c0_seq2	map00680	map00680_20140415002719.png	ec:1.1.1.-; ec:1.1.1.244; ec:1.1.1.284; ec:1.1.1.29; ec:1.1.1.337; ec:1.1.1.37; ec:1.1.1.95; ec:1.1.2.7; ec:1.1.3.13; ec:1.12.98.1; ec:1.12.98.2; ec:1.14.13.25; ec:1.14.13.8; ec:1.14.18.3; ec:1.2.1.2; ec:1.2.1.43; ec:1.2.1.46; ec:1.2.7.1; ec:1.2.7.4; ec:1.2.99.2; ec:1.2.99.4; ec:1.2.99.5; ec:1.4.9.1; ec:1.5.1.-; ec:1.5.8.1; ec:1.5.8.2; ec:1.5.98.1; ec:1.5.98.2; ec:1.5.99.5; ec:1.6.6.9; ec:1.8.98.…
Methane metabolism	30	phosphohexokinase	ec:2.7.1.11	2	comp48491_c0_seq4, comp51180_c0_seq1	map00680	map00680_20140415002719.png	ec:1.1.1.-; ec:1.1.1.244; ec:1.1.1.284; ec:1.1.1.29; ec:1.1.1.337; ec:1.1.1.37; ec:1.1.1.95; ec:1.1.2.7; ec:1.1.3.13; ec:1.12.98.1; ec:1.12.98.2; ec:1.14.13.25; ec:1.14.13.8; ec:1.14.18.3; ec:1.2.1.2; ec:1.2.1.43; ec:1.2.1.46; ec:1.2.7.1; ec:1.2.7.4; ec:1.2.99.2; ec:1.2.99.4; ec:1.2.99.5; ec:1.4.9.1; ec:1.5.1.-; ec:1.5.8.1; ec:1.5.8.2; ec:1.5.98.1; ec:1.5.98.2; ec:1.5.99.5; ec:1.6.6.9; ec:1.8.98.…
Amino sugar and nucleotide sugar metabolism	17	deaminase	ec:3.5.99.6	1	comp45811_c0_seq2	map00520	map00520_20140415002723.png	ec:1.1.1.-; ec:1.1.1.132; ec:1.1.1.135; ec:1.1.1.136; ec:1.1.1.187; ec:1.1.1.22; ec:1.1.1.271; ec:1.1.1.281; ec:1.1.1.305; ec:1.1.1.335; ec:1.1.1.336; ec:1.1.1.341; ec:1.1.1.342; ec:1.14.18.2; ec:1.17.1.1; ec:1.3.1.98; ec:1.6.2.2; ec:2.1.2.13; ec:2.3.1.157; ec:2.3.1.201; ec:2.3.1.202; ec:2.3.1.227; ec:2.3.1.3; ec:2.3.1.4; ec:2.4.1.16; ec:2.4.1.43; ec:2.4.2.24; ec:2.4.2.53; ec:2.5.1.56; ec:2.5.1.5…
Amino sugar and nucleotide sugar metabolism	17	isomerase	ec:5.3.1.9	1	comp46399_c1_seq1	map00520	map00520_20140415002723.png	ec:1.1.1.-; ec:1.1.1.132; ec:1.1.1.135; ec:1.1.1.136; ec:1.1.1.187; ec:1.1.1.22; ec:1.1.1.271; ec:1.1.1.281; ec:1.1.1.305; ec:1.1.1.335; ec:1.1.1.336; ec:1.1.1.341; ec:1.1.1.342; ec:1.14.18.2; ec:1.17.1.1; ec:1.3.1.98; ec:1.6.2.2; ec:2.1.2.13; ec:2.3.1.157; ec:2.3.1.201; ec:2.3.1.202; ec:2.3.1.227; ec:2.3.1.3; ec:2.3.1.4; ec:2.4.1.16; ec:2.4.1.43; ec:2.4.2.24; ec:2.4.2.53; ec:2.5.1.56; ec:2.5.1.5…
Amino sugar and nucleotide sugar metabolism	17	uridylyltransferase	ec:2.7.7.12	1	comp40477_c0_seq1	map00520	map00520_20140415002723.png	ec:1.1.1.-; ec:1.1.1.132; ec:1.1.1.135; ec:1.1.1.136; ec:1.1.1.187; ec:1.1.1.22; ec:1.1.1.271; ec:1.1.1.281; ec:1.1.1.305; ec:1.1.1.335; ec:1.1.1.336; ec:1.1.1.341; ec:1.1.1.342; ec:1.14.18.2; ec:1.17.1.1; ec:1.3.1.98; ec:1.6.2.2; ec:2.1.2.13; ec:2.3.1.157; ec:2.3.1.201; ec:2.3.1.202; ec:2.3.1.227; ec:2.3.1.3; ec:2.3.1.4; ec:2.4.1.16; ec:2.4.1.43; ec:2.4.2.24; ec:2.4.2.53; ec:2.5.1.56; ec:2.5.1.5…
Amino sugar and nucleotide sugar metabolism	17	synthase	ec:1.1.1.271	2	comp43609_c0_seq1, comp43609_c0_seq2	map00520	map00520_20140415002723.png	ec:1.1.1.-; ec:1.1.1.132; ec:1.1.1.135; ec:1.1.1.136; ec:1.1.1.187; ec:1.1.1.22; ec:1.1.1.271; ec:1.1.1.281; ec:1.1.1.305; ec:1.1.1.335; ec:1.1.1.336; ec:1.1.1.341; ec:1.1.1.342; ec:1.14.18.2; ec:1.17.1.1; ec:1.3.1.98; ec:1.6.2.2; ec:2.1.2.13; ec:2.3.1.157; ec:2.3.1.201; ec:2.3.1.202; ec:2.3.1.227; ec:2.3.1.3; ec:2.3.1.4; ec:2.4.1.16; ec:2.4.1.43; ec:2.4.2.24; ec:2.4.2.53; ec:2.5.1.56; ec:2.5.1.5…
Amino sugar and nucleotide sugar metabolism	17	mannose phosphomutase	ec:5.4.2.8	1	comp46571_c0_seq4	map00520	map00520_20140415002723.png	ec:1.1.1.-; ec:1.1.1.132; ec:1.1.1.135; ec:1.1.1.136; ec:1.1.1.187; ec:1.1.1.22; ec:1.1.1.271; ec:1.1.1.281; ec:1.1.1.305; ec:1.1.1.335; ec:1.1.1.336; ec:1.1.1.341; ec:1.1.1.342; ec:1.14.18.2; ec:1.17.1.1; ec:1.3.1.98; ec:1.6.2.2; ec:2.1.2.13; ec:2.3.1.157; ec:2.3.1.201; ec:2.3.1.202; ec:2.3.1.227; ec:2.3.1.3; ec:2.3.1.4; ec:2.4.1.16; ec:2.4.1.43; ec:2.4.2.24; ec:2.4.2.53; ec:2.5.1.56; ec:2.5.1.5…
Amino sugar and nucleotide sugar metabolism	17	deacetylase	ec:3.5.1.25	2	comp43219_c0_seq1, comp43219_c0_seq2	map00520	map00520_20140415002723.png	ec:1.1.1.-; ec:1.1.1.132; ec:1.1.1.135; ec:1.1.1.136; ec:1.1.1.187; ec:1.1.1.22; ec:1.1.1.271; ec:1.1.1.281; ec:1.1.1.305; ec:1.1.1.335; ec:1.1.1.336; ec:1.1.1.341; ec:1.1.1.342; ec:1.14.18.2; ec:1.17.1.1; ec:1.3.1.98; ec:1.6.2.2; ec:2.1.2.13; ec:2.3.1.157; ec:2.3.1.201; ec:2.3.1.202; ec:2.3.1.227; ec:2.3.1.3; ec:2.3.1.4; ec:2.4.1.16; ec:2.4.1.43; ec:2.4.2.24; ec:2.4.2.53; ec:2.5.1.56; ec:2.5.1.5…
Amino sugar and nucleotide sugar metabolism	17	transaminase (isomerizing)	ec:2.6.1.16	2	comp35142_c0_seq1, comp35142_c1_seq1	map00520	map00520_20140415002723.png	ec:1.1.1.-; ec:1.1.1.132; ec:1.1.1.135; ec:1.1.1.136; ec:1.1.1.187; ec:1.1.1.22; ec:1.1.1.271; ec:1.1.1.281; ec:1.1.1.305; ec:1.1.1.335; ec:1.1.1.336; ec:1.1.1.341; ec:1.1.1.342; ec:1.14.18.2; ec:1.17.1.1; ec:1.3.1.98; ec:1.6.2.2; ec:2.1.2.13; ec:2.3.1.157; ec:2.3.1.201; ec:2.3.1.202; ec:2.3.1.227; ec:2.3.1.3; ec:2.3.1.4; ec:2.4.1.16; ec:2.4.1.43; ec:2.4.2.24; ec:2.4.2.53; ec:2.5.1.56; ec:2.5.1.5…
Amino sugar and nucleotide sugar metabolism	17	4-epimerase	ec:5.1.3.2	3	comp50951_c0_seq1, comp50951_c0_seq3, comp50951_c0_seq4	map00520	map00520_20140415002723.png	ec:1.1.1.-; ec:1.1.1.132; ec:1.1.1.135; ec:1.1.1.136; ec:1.1.1.187; ec:1.1.1.22; ec:1.1.1.271; ec:1.1.1.281; ec:1.1.1.305; ec:1.1.1.335; ec:1.1.1.336; ec:1.1.1.341; ec:1.1.1.342; ec:1.14.18.2; ec:1.17.1.1; ec:1.3.1.98; ec:1.6.2.2; ec:2.1.2.13; ec:2.3.1.157; ec:2.3.1.201; ec:2.3.1.202; ec:2.3.1.227; ec:2.3.1.3; ec:2.3.1.4; ec:2.4.1.16; ec:2.4.1.43; ec:2.4.2.24; ec:2.4.2.53; ec:2.5.1.56; ec:2.5.1.5…
Amino sugar and nucleotide sugar metabolism	17	chitodextrinase	ec:3.2.1.14	2	comp8605_c0_seq1, comp41346_c0_seq1	map00520	map00520_20140415002723.png	ec:1.1.1.-; ec:1.1.1.132; ec:1.1.1.135; ec:1.1.1.136; ec:1.1.1.187; ec:1.1.1.22; ec:1.1.1.271; ec:1.1.1.281; ec:1.1.1.305; ec:1.1.1.335; ec:1.1.1.336; ec:1.1.1.341; ec:1.1.1.342; ec:1.14.18.2; ec:1.17.1.1; ec:1.3.1.98; ec:1.6.2.2; ec:2.1.2.13; ec:2.3.1.157; ec:2.3.1.201; ec:2.3.1.202; ec:2.3.1.227; ec:2.3.1.3; ec:2.3.1.4; ec:2.4.1.16; ec:2.4.1.43; ec:2.4.2.24; ec:2.4.2.53; ec:2.5.1.56; ec:2.5.1.5…
Amino sugar and nucleotide sugar metabolism	17	6-dehydrogenase	ec:1.1.1.22	1	comp48726_c2_seq1	map00520	map00520_20140415002723.png	ec:1.1.1.-; ec:1.1.1.132; ec:1.1.1.135; ec:1.1.1.136; ec:1.1.1.187; ec:1.1.1.22; ec:1.1.1.271; ec:1.1.1.281; ec:1.1.1.305; ec:1.1.1.335; ec:1.1.1.336; ec:1.1.1.341; ec:1.1.1.342; ec:1.14.18.2; ec:1.17.1.1; ec:1.3.1.98; ec:1.6.2.2; ec:2.1.2.13; ec:2.3.1.157; ec:2.3.1.201; ec:2.3.1.202; ec:2.3.1.227; ec:2.3.1.3; ec:2.3.1.4; ec:2.4.1.16; ec:2.4.1.43; ec:2.4.2.24; ec:2.4.2.53; ec:2.5.1.56; ec:2.5.1.5…
Amino sugar and nucleotide sugar metabolism	17	4,6-dehydratase	ec:4.2.1.47	1	comp44311_c0_seq1	map00520	map00520_20140415002723.png	ec:1.1.1.-; ec:1.1.1.132; ec:1.1.1.135; ec:1.1.1.136; ec:1.1.1.187; ec:1.1.1.22; ec:1.1.1.271; ec:1.1.1.281; ec:1.1.1.305; ec:1.1.1.335; ec:1.1.1.336; ec:1.1.1.341; ec:1.1.1.342; ec:1.14.18.2; ec:1.17.1.1; ec:1.3.1.98; ec:1.6.2.2; ec:2.1.2.13; ec:2.3.1.157; ec:2.3.1.201; ec:2.3.1.202; ec:2.3.1.227; ec:2.3.1.3; ec:2.3.1.4; ec:2.4.1.16; ec:2.4.1.43; ec:2.4.2.24; ec:2.4.2.53; ec:2.5.1.56; ec:2.5.1.5…
Nitrogen metabolism	3	ligase	ec:6.3.1.2	1	comp50265_c1_seq4	map00910	map00910_20140415002725.png	ec:1.13.12.16; ec:1.14.99.39; ec:1.18.6.1; ec:1.19.6.1; ec:1.4.1.13; ec:1.4.1.14; ec:1.4.1.2; ec:1.4.1.3; ec:1.4.1.4; ec:1.4.7.1; ec:1.7.1.1; ec:1.7.1.10; ec:1.7.1.14; ec:1.7.1.15; ec:1.7.1.2; ec:1.7.1.3; ec:1.7.1.4; ec:1.7.2.1; ec:1.7.2.2; ec:1.7.2.4; ec:1.7.2.5; ec:1.7.2.6; ec:1.7.3.1; ec:1.7.7.1; ec:1.7.7.2; ec:1.7.99.1; ec:1.7.99.4; ec:1.7.99.8; ec:1.9.6.1; ec:2.7.2.2; ec:3.5.1.49; ec:3.5.5.1…
Nitrogen metabolism	3	dehydratase	ec:4.2.1.1	1	comp45314_c0_seq2	map00910	map00910_20140415002725.png	ec:1.13.12.16; ec:1.14.99.39; ec:1.18.6.1; ec:1.19.6.1; ec:1.4.1.13; ec:1.4.1.14; ec:1.4.1.2; ec:1.4.1.3; ec:1.4.1.4; ec:1.4.7.1; ec:1.7.1.1; ec:1.7.1.10; ec:1.7.1.14; ec:1.7.1.15; ec:1.7.1.2; ec:1.7.1.3; ec:1.7.1.4; ec:1.7.2.1; ec:1.7.2.2; ec:1.7.2.4; ec:1.7.2.5; ec:1.7.2.6; ec:1.7.3.1; ec:1.7.7.1; ec:1.7.7.2; ec:1.7.99.1; ec:1.7.99.4; ec:1.7.99.8; ec:1.9.6.1; ec:2.7.2.2; ec:3.5.1.49; ec:3.5.5.1…
Nitrogen metabolism	3	synthase (NADH)	ec:1.4.1.14	1	comp51676_c0_seq1	map00910	map00910_20140415002725.png	ec:1.13.12.16; ec:1.14.99.39; ec:1.18.6.1; ec:1.19.6.1; ec:1.4.1.13; ec:1.4.1.14; ec:1.4.1.2; ec:1.4.1.3; ec:1.4.1.4; ec:1.4.7.1; ec:1.7.1.1; ec:1.7.1.10; ec:1.7.1.14; ec:1.7.1.15; ec:1.7.1.2; ec:1.7.1.3; ec:1.7.1.4; ec:1.7.2.1; ec:1.7.2.2; ec:1.7.2.4; ec:1.7.2.5; ec:1.7.2.6; ec:1.7.3.1; ec:1.7.7.1; ec:1.7.7.2; ec:1.7.99.1; ec:1.7.99.4; ec:1.7.99.8; ec:1.9.6.1; ec:2.7.2.2; ec:3.5.1.49; ec:3.5.5.1…
Glutathione metabolism	23	thioredoxin peroxidase	ec:1.11.1.15	4	comp37250_c0_seq1, comp38698_c1_seq5, comp45761_c2_seq5, comp48411_c0_seq1	map00480	map00480_20140415002727.png	ec:1.1.1.42; ec:1.1.1.43; ec:1.1.1.44; ec:1.1.1.49; ec:1.11.1.-; ec:1.11.1.11; ec:1.11.1.12; ec:1.11.1.15; ec:1.11.1.9; ec:1.17.4.1; ec:1.5.4.1; ec:1.8.1.12; ec:1.8.1.13; ec:1.8.1.7; ec:1.8.3.3; ec:1.8.4.1; ec:1.8.4.2; ec:1.8.4.3; ec:1.8.4.4; ec:1.8.4.7; ec:1.8.5.1; ec:2.3.1.80; ec:2.3.2.2; ec:2.3.2.4; ec:2.5.1.16; ec:2.5.1.18; ec:2.5.1.22; ec:2.8.1.3; ec:3.4.11.1; ec:3.4.11.2; ec:3.4.11.23; ec:3…
Glutathione metabolism	23	peroxidase	ec:1.11.1.9	3	comp50305_c0_seq1, comp50305_c0_seq3, comp50305_c0_seq9	map00480	map00480_20140415002727.png	ec:1.1.1.42; ec:1.1.1.43; ec:1.1.1.44; ec:1.1.1.49; ec:1.11.1.-; ec:1.11.1.11; ec:1.11.1.12; ec:1.11.1.15; ec:1.11.1.9; ec:1.17.4.1; ec:1.5.4.1; ec:1.8.1.12; ec:1.8.1.13; ec:1.8.1.7; ec:1.8.3.3; ec:1.8.4.1; ec:1.8.4.2; ec:1.8.4.3; ec:1.8.4.4; ec:1.8.4.7; ec:1.8.5.1; ec:2.3.1.80; ec:2.3.2.2; ec:2.3.2.4; ec:2.5.1.16; ec:2.5.1.18; ec:2.5.1.22; ec:2.8.1.3; ec:3.4.11.1; ec:3.4.11.2; ec:3.4.11.23; ec:3…
Glutathione metabolism	23	transferase	ec:2.5.1.18	1	comp39762_c0_seq1	map00480	map00480_20140415002727.png	ec:1.1.1.42; ec:1.1.1.43; ec:1.1.1.44; ec:1.1.1.49; ec:1.11.1.-; ec:1.11.1.11; ec:1.11.1.12; ec:1.11.1.15; ec:1.11.1.9; ec:1.17.4.1; ec:1.5.4.1; ec:1.8.1.12; ec:1.8.1.13; ec:1.8.1.7; ec:1.8.3.3; ec:1.8.4.1; ec:1.8.4.2; ec:1.8.4.3; ec:1.8.4.4; ec:1.8.4.7; ec:1.8.5.1; ec:2.3.1.80; ec:2.3.2.2; ec:2.3.2.4; ec:2.5.1.16; ec:2.5.1.18; ec:2.5.1.22; ec:2.8.1.3; ec:3.4.11.1; ec:3.4.11.2; ec:3.4.11.23; ec:3…
Glutathione metabolism	23	ligase	ec:6.3.2.2	2	comp49689_c0_seq1, comp49689_c0_seq2	map00480	map00480_20140415002727.png	ec:1.1.1.42; ec:1.1.1.43; ec:1.1.1.44; ec:1.1.1.49; ec:1.11.1.-; ec:1.11.1.11; ec:1.11.1.12; ec:1.11.1.15; ec:1.11.1.9; ec:1.17.4.1; ec:1.5.4.1; ec:1.8.1.12; ec:1.8.1.13; ec:1.8.1.7; ec:1.8.3.3; ec:1.8.4.1; ec:1.8.4.2; ec:1.8.4.3; ec:1.8.4.4; ec:1.8.4.7; ec:1.8.5.1; ec:2.3.1.80; ec:2.3.2.2; ec:2.3.2.4; ec:2.5.1.16; ec:2.5.1.18; ec:2.5.1.22; ec:2.8.1.3; ec:3.4.11.1; ec:3.4.11.2; ec:3.4.11.23; ec:3…
Glutathione metabolism	23	dehydrogenase (NADP+)	ec:1.1.1.49	4	comp47849_c1_seq1, comp47849_c1_seq4, comp47849_c1_seq7, comp47849_c1_seq9	map00480	map00480_20140415002727.png	ec:1.1.1.42; ec:1.1.1.43; ec:1.1.1.44; ec:1.1.1.49; ec:1.11.1.-; ec:1.11.1.11; ec:1.11.1.12; ec:1.11.1.15; ec:1.11.1.9; ec:1.17.4.1; ec:1.5.4.1; ec:1.8.1.12; ec:1.8.1.13; ec:1.8.1.7; ec:1.8.3.3; ec:1.8.4.1; ec:1.8.4.2; ec:1.8.4.3; ec:1.8.4.4; ec:1.8.4.7; ec:1.8.5.1; ec:2.3.1.80; ec:2.3.2.2; ec:2.3.2.4; ec:2.5.1.16; ec:2.5.1.18; ec:2.5.1.22; ec:2.8.1.3; ec:3.4.11.1; ec:3.4.11.2; ec:3.4.11.23; ec:3…
Glutathione metabolism	23	dehydrogenase (NADP+-dependent, decarboxylating)	ec:1.1.1.44	2	comp46955_c0_seq4, comp47937_c0_seq1	map00480	map00480_20140415002727.png	ec:1.1.1.42; ec:1.1.1.43; ec:1.1.1.44; ec:1.1.1.49; ec:1.11.1.-; ec:1.11.1.11; ec:1.11.1.12; ec:1.11.1.15; ec:1.11.1.9; ec:1.17.4.1; ec:1.5.4.1; ec:1.8.1.12; ec:1.8.1.13; ec:1.8.1.7; ec:1.8.3.3; ec:1.8.4.1; ec:1.8.4.2; ec:1.8.4.3; ec:1.8.4.4; ec:1.8.4.7; ec:1.8.5.1; ec:2.3.1.80; ec:2.3.2.2; ec:2.3.2.4; ec:2.5.1.16; ec:2.5.1.18; ec:2.5.1.22; ec:2.8.1.3; ec:3.4.11.1; ec:3.4.11.2; ec:3.4.11.23; ec:3…
Glutathione metabolism	23	dehydrogenase (NADP+)	ec:1.1.1.42	3	comp48888_c0_seq1, comp48888_c0_seq2, comp49102_c2_seq1	map00480	map00480_20140415002727.png	ec:1.1.1.42; ec:1.1.1.43; ec:1.1.1.44; ec:1.1.1.49; ec:1.11.1.-; ec:1.11.1.11; ec:1.11.1.12; ec:1.11.1.15; ec:1.11.1.9; ec:1.17.4.1; ec:1.5.4.1; ec:1.8.1.12; ec:1.8.1.13; ec:1.8.1.7; ec:1.8.3.3; ec:1.8.4.1; ec:1.8.4.2; ec:1.8.4.3; ec:1.8.4.4; ec:1.8.4.7; ec:1.8.5.1; ec:2.3.1.80; ec:2.3.2.2; ec:2.3.2.4; ec:2.5.1.16; ec:2.5.1.18; ec:2.5.1.22; ec:2.8.1.3; ec:3.4.11.1; ec:3.4.11.2; ec:3.4.11.23; ec:3…
Glutathione metabolism	23	glutamyl transpeptidase	ec:2.3.2.2	2	comp51186_c0_seq2, comp51186_c0_seq3	map00480	map00480_20140415002727.png	ec:1.1.1.42; ec:1.1.1.43; ec:1.1.1.44; ec:1.1.1.49; ec:1.11.1.-; ec:1.11.1.11; ec:1.11.1.12; ec:1.11.1.15; ec:1.11.1.9; ec:1.17.4.1; ec:1.5.4.1; ec:1.8.1.12; ec:1.8.1.13; ec:1.8.1.7; ec:1.8.3.3; ec:1.8.4.1; ec:1.8.4.2; ec:1.8.4.3; ec:1.8.4.4; ec:1.8.4.7; ec:1.8.5.1; ec:2.3.1.80; ec:2.3.2.2; ec:2.3.2.4; ec:2.5.1.16; ec:2.5.1.18; ec:2.5.1.22; ec:2.8.1.3; ec:3.4.11.1; ec:3.4.11.2; ec:3.4.11.23; ec:3…
Glutathione metabolism	23	reductase	ec:1.17.4.1	2	comp40758_c0_seq1, comp40758_c0_seq2	map00480	map00480_20140415002727.png	ec:1.1.1.42; ec:1.1.1.43; ec:1.1.1.44; ec:1.1.1.49; ec:1.11.1.-; ec:1.11.1.11; ec:1.11.1.12; ec:1.11.1.15; ec:1.11.1.9; ec:1.17.4.1; ec:1.5.4.1; ec:1.8.1.12; ec:1.8.1.13; ec:1.8.1.7; ec:1.8.3.3; ec:1.8.4.1; ec:1.8.4.2; ec:1.8.4.3; ec:1.8.4.4; ec:1.8.4.7; ec:1.8.5.1; ec:2.3.1.80; ec:2.3.2.2; ec:2.3.2.4; ec:2.5.1.16; ec:2.5.1.18; ec:2.5.1.22; ec:2.8.1.3; ec:3.4.11.1; ec:3.4.11.2; ec:3.4.11.23; ec:3…
Aminoacyl-tRNA biosynthesis	30	ligase	ec:6.1.1.22	1	comp46142_c0_seq1	map00970	map00970_20140415002730.png	ec:2.1.2.9; ec:2.5.1.73; ec:2.7.1.164; ec:2.9.1.1; ec:2.9.1.2; ec:6.1.1.1; ec:6.1.1.10; ec:6.1.1.11; ec:6.1.1.12; ec:6.1.1.14; ec:6.1.1.15; ec:6.1.1.16; ec:6.1.1.17; ec:6.1.1.18; ec:6.1.1.19; ec:6.1.1.2; ec:6.1.1.20; ec:6.1.1.21; ec:6.1.1.22; ec:6.1.1.23; ec:6.1.1.24; ec:6.1.1.26; ec:6.1.1.27; ec:6.1.1.3; ec:6.1.1.4; ec:6.1.1.5; ec:6.1.1.6; ec:6.1.1.7; ec:6.1.1.9; ec:6.3.5.6; ec:6.3.5.7
Aminoacyl-tRNA biosynthesis	30	ligase	ec:6.1.1.21	2	comp45984_c0_seq1, comp45984_c0_seq2	map00970	map00970_20140415002730.png	ec:2.1.2.9; ec:2.5.1.73; ec:2.7.1.164; ec:2.9.1.1; ec:2.9.1.2; ec:6.1.1.1; ec:6.1.1.10; ec:6.1.1.11; ec:6.1.1.12; ec:6.1.1.14; ec:6.1.1.15; ec:6.1.1.16; ec:6.1.1.17; ec:6.1.1.18; ec:6.1.1.19; ec:6.1.1.2; ec:6.1.1.20; ec:6.1.1.21; ec:6.1.1.22; ec:6.1.1.23; ec:6.1.1.24; ec:6.1.1.26; ec:6.1.1.27; ec:6.1.1.3; ec:6.1.1.4; ec:6.1.1.5; ec:6.1.1.6; ec:6.1.1.7; ec:6.1.1.9; ec:6.3.5.6; ec:6.3.5.7
Aminoacyl-tRNA biosynthesis	30	ligase	ec:6.1.1.20	4	comp16276_c0_seq1, comp47256_c0_seq5, comp47256_c0_seq8, comp48628_c0_seq1	map00970	map00970_20140415002730.png	ec:2.1.2.9; ec:2.5.1.73; ec:2.7.1.164; ec:2.9.1.1; ec:2.9.1.2; ec:6.1.1.1; ec:6.1.1.10; ec:6.1.1.11; ec:6.1.1.12; ec:6.1.1.14; ec:6.1.1.15; ec:6.1.1.16; ec:6.1.1.17; ec:6.1.1.18; ec:6.1.1.19; ec:6.1.1.2; ec:6.1.1.20; ec:6.1.1.21; ec:6.1.1.22; ec:6.1.1.23; ec:6.1.1.24; ec:6.1.1.26; ec:6.1.1.27; ec:6.1.1.3; ec:6.1.1.4; ec:6.1.1.5; ec:6.1.1.6; ec:6.1.1.7; ec:6.1.1.9; ec:6.3.5.6; ec:6.3.5.7
Aminoacyl-tRNA biosynthesis	30	ligase	ec:6.1.1.19	1	comp40565_c0_seq1	map00970	map00970_20140415002730.png	ec:2.1.2.9; ec:2.5.1.73; ec:2.7.1.164; ec:2.9.1.1; ec:2.9.1.2; ec:6.1.1.1; ec:6.1.1.10; ec:6.1.1.11; ec:6.1.1.12; ec:6.1.1.14; ec:6.1.1.15; ec:6.1.1.16; ec:6.1.1.17; ec:6.1.1.18; ec:6.1.1.19; ec:6.1.1.2; ec:6.1.1.20; ec:6.1.1.21; ec:6.1.1.22; ec:6.1.1.23; ec:6.1.1.24; ec:6.1.1.26; ec:6.1.1.27; ec:6.1.1.3; ec:6.1.1.4; ec:6.1.1.5; ec:6.1.1.6; ec:6.1.1.7; ec:6.1.1.9; ec:6.3.5.6; ec:6.3.5.7
Aminoacyl-tRNA biosynthesis	30	ligase	ec:6.1.1.18	2	comp49827_c0_seq1, comp49827_c0_seq2	map00970	map00970_20140415002730.png	ec:2.1.2.9; ec:2.5.1.73; ec:2.7.1.164; ec:2.9.1.1; ec:2.9.1.2; ec:6.1.1.1; ec:6.1.1.10; ec:6.1.1.11; ec:6.1.1.12; ec:6.1.1.14; ec:6.1.1.15; ec:6.1.1.16; ec:6.1.1.17; ec:6.1.1.18; ec:6.1.1.19; ec:6.1.1.2; ec:6.1.1.20; ec:6.1.1.21; ec:6.1.1.22; ec:6.1.1.23; ec:6.1.1.24; ec:6.1.1.26; ec:6.1.1.27; ec:6.1.1.3; ec:6.1.1.4; ec:6.1.1.5; ec:6.1.1.6; ec:6.1.1.7; ec:6.1.1.9; ec:6.3.5.6; ec:6.3.5.7
Aminoacyl-tRNA biosynthesis	30	ligase	ec:6.1.1.17	1	comp47105_c0_seq1	map00970	map00970_20140415002730.png	ec:2.1.2.9; ec:2.5.1.73; ec:2.7.1.164; ec:2.9.1.1; ec:2.9.1.2; ec:6.1.1.1; ec:6.1.1.10; ec:6.1.1.11; ec:6.1.1.12; ec:6.1.1.14; ec:6.1.1.15; ec:6.1.1.16; ec:6.1.1.17; ec:6.1.1.18; ec:6.1.1.19; ec:6.1.1.2; ec:6.1.1.20; ec:6.1.1.21; ec:6.1.1.22; ec:6.1.1.23; ec:6.1.1.24; ec:6.1.1.26; ec:6.1.1.27; ec:6.1.1.3; ec:6.1.1.4; ec:6.1.1.5; ec:6.1.1.6; ec:6.1.1.7; ec:6.1.1.9; ec:6.3.5.6; ec:6.3.5.7
Aminoacyl-tRNA biosynthesis	30	ligase	ec:6.1.1.15	1	comp47105_c0_seq1	map00970	map00970_20140415002730.png	ec:2.1.2.9; ec:2.5.1.73; ec:2.7.1.164; ec:2.9.1.1; ec:2.9.1.2; ec:6.1.1.1; ec:6.1.1.10; ec:6.1.1.11; ec:6.1.1.12; ec:6.1.1.14; ec:6.1.1.15; ec:6.1.1.16; ec:6.1.1.17; ec:6.1.1.18; ec:6.1.1.19; ec:6.1.1.2; ec:6.1.1.20; ec:6.1.1.21; ec:6.1.1.22; ec:6.1.1.23; ec:6.1.1.24; ec:6.1.1.26; ec:6.1.1.27; ec:6.1.1.3; ec:6.1.1.4; ec:6.1.1.5; ec:6.1.1.6; ec:6.1.1.7; ec:6.1.1.9; ec:6.3.5.6; ec:6.3.5.7
Aminoacyl-tRNA biosynthesis	30	ligase	ec:6.1.1.14	3	comp51532_c0_seq1, comp51532_c0_seq5, comp51532_c0_seq8	map00970	map00970_20140415002730.png	ec:2.1.2.9; ec:2.5.1.73; ec:2.7.1.164; ec:2.9.1.1; ec:2.9.1.2; ec:6.1.1.1; ec:6.1.1.10; ec:6.1.1.11; ec:6.1.1.12; ec:6.1.1.14; ec:6.1.1.15; ec:6.1.1.16; ec:6.1.1.17; ec:6.1.1.18; ec:6.1.1.19; ec:6.1.1.2; ec:6.1.1.20; ec:6.1.1.21; ec:6.1.1.22; ec:6.1.1.23; ec:6.1.1.24; ec:6.1.1.26; ec:6.1.1.27; ec:6.1.1.3; ec:6.1.1.4; ec:6.1.1.5; ec:6.1.1.6; ec:6.1.1.7; ec:6.1.1.9; ec:6.3.5.6; ec:6.3.5.7
Aminoacyl-tRNA biosynthesis	30	ligase	ec:6.1.1.11	1	comp47781_c0_seq1	map00970	map00970_20140415002730.png	ec:2.1.2.9; ec:2.5.1.73; ec:2.7.1.164; ec:2.9.1.1; ec:2.9.1.2; ec:6.1.1.1; ec:6.1.1.10; ec:6.1.1.11; ec:6.1.1.12; ec:6.1.1.14; ec:6.1.1.15; ec:6.1.1.16; ec:6.1.1.17; ec:6.1.1.18; ec:6.1.1.19; ec:6.1.1.2; ec:6.1.1.20; ec:6.1.1.21; ec:6.1.1.22; ec:6.1.1.23; ec:6.1.1.24; ec:6.1.1.26; ec:6.1.1.27; ec:6.1.1.3; ec:6.1.1.4; ec:6.1.1.5; ec:6.1.1.6; ec:6.1.1.7; ec:6.1.1.9; ec:6.3.5.6; ec:6.3.5.7
Aminoacyl-tRNA biosynthesis	30	ligase	ec:6.1.1.9	4	comp51361_c0_seq1, comp51361_c0_seq2, comp51361_c0_seq3, comp51361_c0_seq4	map00970	map00970_20140415002730.png	ec:2.1.2.9; ec:2.5.1.73; ec:2.7.1.164; ec:2.9.1.1; ec:2.9.1.2; ec:6.1.1.1; ec:6.1.1.10; ec:6.1.1.11; ec:6.1.1.12; ec:6.1.1.14; ec:6.1.1.15; ec:6.1.1.16; ec:6.1.1.17; ec:6.1.1.18; ec:6.1.1.19; ec:6.1.1.2; ec:6.1.1.20; ec:6.1.1.21; ec:6.1.1.22; ec:6.1.1.23; ec:6.1.1.24; ec:6.1.1.26; ec:6.1.1.27; ec:6.1.1.3; ec:6.1.1.4; ec:6.1.1.5; ec:6.1.1.6; ec:6.1.1.7; ec:6.1.1.9; ec:6.3.5.6; ec:6.3.5.7
Aminoacyl-tRNA biosynthesis	30	ligase	ec:6.1.1.6	2	comp43411_c0_seq1, comp43411_c0_seq2	map00970	map00970_20140415002730.png	ec:2.1.2.9; ec:2.5.1.73; ec:2.7.1.164; ec:2.9.1.1; ec:2.9.1.2; ec:6.1.1.1; ec:6.1.1.10; ec:6.1.1.11; ec:6.1.1.12; ec:6.1.1.14; ec:6.1.1.15; ec:6.1.1.16; ec:6.1.1.17; ec:6.1.1.18; ec:6.1.1.19; ec:6.1.1.2; ec:6.1.1.20; ec:6.1.1.21; ec:6.1.1.22; ec:6.1.1.23; ec:6.1.1.24; ec:6.1.1.26; ec:6.1.1.27; ec:6.1.1.3; ec:6.1.1.4; ec:6.1.1.5; ec:6.1.1.6; ec:6.1.1.7; ec:6.1.1.9; ec:6.3.5.6; ec:6.3.5.7
Aminoacyl-tRNA biosynthesis	30	ligase	ec:6.1.1.5	4	comp50757_c0_seq3, comp50757_c0_seq4, comp50757_c0_seq5, comp50757_c0_seq6	map00970	map00970_20140415002730.png	ec:2.1.2.9; ec:2.5.1.73; ec:2.7.1.164; ec:2.9.1.1; ec:2.9.1.2; ec:6.1.1.1; ec:6.1.1.10; ec:6.1.1.11; ec:6.1.1.12; ec:6.1.1.14; ec:6.1.1.15; ec:6.1.1.16; ec:6.1.1.17; ec:6.1.1.18; ec:6.1.1.19; ec:6.1.1.2; ec:6.1.1.20; ec:6.1.1.21; ec:6.1.1.22; ec:6.1.1.23; ec:6.1.1.24; ec:6.1.1.26; ec:6.1.1.27; ec:6.1.1.3; ec:6.1.1.4; ec:6.1.1.5; ec:6.1.1.6; ec:6.1.1.7; ec:6.1.1.9; ec:6.3.5.6; ec:6.3.5.7
Aminoacyl-tRNA biosynthesis	30	ligase	ec:6.1.1.4	2	comp50871_c0_seq1, comp50871_c0_seq4	map00970	map00970_20140415002730.png	ec:2.1.2.9; ec:2.5.1.73; ec:2.7.1.164; ec:2.9.1.1; ec:2.9.1.2; ec:6.1.1.1; ec:6.1.1.10; ec:6.1.1.11; ec:6.1.1.12; ec:6.1.1.14; ec:6.1.1.15; ec:6.1.1.16; ec:6.1.1.17; ec:6.1.1.18; ec:6.1.1.19; ec:6.1.1.2; ec:6.1.1.20; ec:6.1.1.21; ec:6.1.1.22; ec:6.1.1.23; ec:6.1.1.24; ec:6.1.1.26; ec:6.1.1.27; ec:6.1.1.3; ec:6.1.1.4; ec:6.1.1.5; ec:6.1.1.6; ec:6.1.1.7; ec:6.1.1.9; ec:6.3.5.6; ec:6.3.5.7
Aminoacyl-tRNA biosynthesis	30	ligase	ec:6.1.1.3	2	comp49424_c2_seq1, comp49424_c2_seq2	map00970	map00970_20140415002730.png	ec:2.1.2.9; ec:2.5.1.73; ec:2.7.1.164; ec:2.9.1.1; ec:2.9.1.2; ec:6.1.1.1; ec:6.1.1.10; ec:6.1.1.11; ec:6.1.1.12; ec:6.1.1.14; ec:6.1.1.15; ec:6.1.1.16; ec:6.1.1.17; ec:6.1.1.18; ec:6.1.1.19; ec:6.1.1.2; ec:6.1.1.20; ec:6.1.1.21; ec:6.1.1.22; ec:6.1.1.23; ec:6.1.1.24; ec:6.1.1.26; ec:6.1.1.27; ec:6.1.1.3; ec:6.1.1.4; ec:6.1.1.5; ec:6.1.1.6; ec:6.1.1.7; ec:6.1.1.9; ec:6.3.5.6; ec:6.3.5.7
Aminoacyl-tRNA biosynthesis	30	ligase	ec:6.1.1.2	1	comp37096_c0_seq1	map00970	map00970_20140415002730.png	ec:2.1.2.9; ec:2.5.1.73; ec:2.7.1.164; ec:2.9.1.1; ec:2.9.1.2; ec:6.1.1.1; ec:6.1.1.10; ec:6.1.1.11; ec:6.1.1.12; ec:6.1.1.14; ec:6.1.1.15; ec:6.1.1.16; ec:6.1.1.17; ec:6.1.1.18; ec:6.1.1.19; ec:6.1.1.2; ec:6.1.1.20; ec:6.1.1.21; ec:6.1.1.22; ec:6.1.1.23; ec:6.1.1.24; ec:6.1.1.26; ec:6.1.1.27; ec:6.1.1.3; ec:6.1.1.4; ec:6.1.1.5; ec:6.1.1.6; ec:6.1.1.7; ec:6.1.1.9; ec:6.3.5.6; ec:6.3.5.7
Tryptophan metabolism	16	dehydrogenase (succinyl-transferring)	ec:1.2.4.2	3	comp46481_c0_seq1, comp47724_c1_seq1, comp47724_c1_seq2	map00380	map00380_20140415002731.png	ec:1.1.1.110; ec:1.1.1.190; ec:1.1.1.191; ec:1.1.1.35; ec:1.10.3.4; ec:1.11.1.21; ec:1.11.1.6; ec:1.13.11.-; ec:1.13.11.10; ec:1.13.11.11; ec:1.13.11.17; ec:1.13.11.23; ec:1.13.11.52; ec:1.13.11.6; ec:1.13.12.3; ec:1.13.99.3; ec:1.14.-.-; ec:1.14.13.-; ec:1.14.13.125; ec:1.14.13.168; ec:1.14.13.9; ec:1.14.14.1; ec:1.14.14.8; ec:1.14.16.-; ec:1.14.16.3; ec:1.14.16.4; ec:1.14.99.2; ec:1.2.1.-; ec:1…
Tryptophan metabolism	16	equilase	ec:1.11.1.6	1	comp47816_c0_seq2	map00380	map00380_20140415002731.png	ec:1.1.1.110; ec:1.1.1.190; ec:1.1.1.191; ec:1.1.1.35; ec:1.10.3.4; ec:1.11.1.21; ec:1.11.1.6; ec:1.13.11.-; ec:1.13.11.10; ec:1.13.11.11; ec:1.13.11.17; ec:1.13.11.23; ec:1.13.11.52; ec:1.13.11.6; ec:1.13.12.3; ec:1.13.99.3; ec:1.14.-.-; ec:1.14.13.-; ec:1.14.13.125; ec:1.14.13.168; ec:1.14.13.9; ec:1.14.14.1; ec:1.14.14.8; ec:1.14.16.-; ec:1.14.16.3; ec:1.14.16.4; ec:1.14.99.2; ec:1.2.1.-; ec:1…
Tryptophan metabolism	16	dehydrogenase (NAD+)	ec:1.2.1.3	7	comp50859_c0_seq1, comp50859_c0_seq3, comp50859_c0_seq4, comp50859_c0_seq6, comp50859_c0_seq9, comp50859_c0_seq10, comp50859_c0_seq12	map00380	map00380_20140415002731.png	ec:1.1.1.110; ec:1.1.1.190; ec:1.1.1.191; ec:1.1.1.35; ec:1.10.3.4; ec:1.11.1.21; ec:1.11.1.6; ec:1.13.11.-; ec:1.13.11.10; ec:1.13.11.11; ec:1.13.11.17; ec:1.13.11.23; ec:1.13.11.52; ec:1.13.11.6; ec:1.13.12.3; ec:1.13.99.3; ec:1.14.-.-; ec:1.14.13.-; ec:1.14.13.125; ec:1.14.13.168; ec:1.14.13.9; ec:1.14.14.1; ec:1.14.14.8; ec:1.14.16.-; ec:1.14.16.3; ec:1.14.16.4; ec:1.14.99.2; ec:1.2.1.-; ec:1…
Tryptophan metabolism	16	dehydrogenase	ec:1.1.1.35	5	comp31111_c0_seq1, comp50906_c0_seq1, comp50906_c0_seq2, comp50906_c0_seq4, comp50906_c0_seq5	map00380	map00380_20140415002731.png	ec:1.1.1.110; ec:1.1.1.190; ec:1.1.1.191; ec:1.1.1.35; ec:1.10.3.4; ec:1.11.1.21; ec:1.11.1.6; ec:1.13.11.-; ec:1.13.11.10; ec:1.13.11.11; ec:1.13.11.17; ec:1.13.11.23; ec:1.13.11.52; ec:1.13.11.6; ec:1.13.12.3; ec:1.13.99.3; ec:1.14.-.-; ec:1.14.13.-; ec:1.14.13.125; ec:1.14.13.168; ec:1.14.13.9; ec:1.14.14.1; ec:1.14.14.8; ec:1.14.16.-; ec:1.14.16.3; ec:1.14.16.4; ec:1.14.99.2; ec:1.2.1.-; ec:1…
Carbon fixation in photosynthetic organisms	30	hexose diphosphatase	ec:3.1.3.11	3	comp46184_c0_seq1, comp51365_c0_seq3, comp51365_c0_seq4	map00710	map00710_20140415002733.png	ec:1.1.1.37; ec:1.1.1.39; ec:1.1.1.40; ec:1.1.1.82; ec:1.2.1.12; ec:1.2.1.13; ec:1.2.1.59; ec:2.2.1.1; ec:2.6.1.1; ec:2.6.1.2; ec:2.7.1.14; ec:2.7.1.19; ec:2.7.2.3; ec:2.7.9.1; ec:3.1.3.11; ec:3.1.3.37; ec:4.1.1.31; ec:4.1.1.39; ec:4.1.1.49; ec:4.1.2.13; ec:4.1.2.22; ec:4.1.2.9; ec:5.1.3.1; ec:5.3.1.1; ec:5.3.1.6
Carbon fixation in photosynthetic organisms	30	aldolase	ec:4.1.2.13	7	comp47246_c0_seq1, comp47246_c1_seq1, comp48933_c0_seq1, comp49671_c1_seq1, comp49671_c1_seq2, comp49671_c1_seq3, comp49671_c1_seq4	map00710	map00710_20140415002733.png	ec:1.1.1.37; ec:1.1.1.39; ec:1.1.1.40; ec:1.1.1.82; ec:1.2.1.12; ec:1.2.1.13; ec:1.2.1.59; ec:2.2.1.1; ec:2.6.1.1; ec:2.6.1.2; ec:2.7.1.14; ec:2.7.1.19; ec:2.7.2.3; ec:2.7.9.1; ec:3.1.3.11; ec:3.1.3.37; ec:4.1.1.31; ec:4.1.1.39; ec:4.1.1.49; ec:4.1.2.13; ec:4.1.2.22; ec:4.1.2.9; ec:5.1.3.1; ec:5.3.1.1; ec:5.3.1.6
Carbon fixation in photosynthetic organisms	30	isomerase	ec:5.3.1.6	1	comp48854_c0_seq2	map00710	map00710_20140415002733.png	ec:1.1.1.37; ec:1.1.1.39; ec:1.1.1.40; ec:1.1.1.82; ec:1.2.1.12; ec:1.2.1.13; ec:1.2.1.59; ec:2.2.1.1; ec:2.6.1.1; ec:2.6.1.2; ec:2.7.1.14; ec:2.7.1.19; ec:2.7.2.3; ec:2.7.9.1; ec:3.1.3.11; ec:3.1.3.37; ec:4.1.1.31; ec:4.1.1.39; ec:4.1.1.49; ec:4.1.2.13; ec:4.1.2.22; ec:4.1.2.9; ec:5.1.3.1; ec:5.3.1.1; ec:5.3.1.6
Carbon fixation in photosynthetic organisms	30	isomerase	ec:5.3.1.1	3	comp50524_c2_seq4, comp50524_c2_seq6, comp50524_c2_seq8	map00710	map00710_20140415002733.png	ec:1.1.1.37; ec:1.1.1.39; ec:1.1.1.40; ec:1.1.1.82; ec:1.2.1.12; ec:1.2.1.13; ec:1.2.1.59; ec:2.2.1.1; ec:2.6.1.1; ec:2.6.1.2; ec:2.7.1.14; ec:2.7.1.19; ec:2.7.2.3; ec:2.7.9.1; ec:3.1.3.11; ec:3.1.3.37; ec:4.1.1.31; ec:4.1.1.39; ec:4.1.1.49; ec:4.1.2.13; ec:4.1.2.22; ec:4.1.2.9; ec:5.1.3.1; ec:5.3.1.1; ec:5.3.1.6
Carbon fixation in photosynthetic organisms	30	transaminase	ec:2.6.1.1	9	comp48658_c0_seq2, comp48658_c0_seq3, comp50510_c0_seq1, comp50510_c0_seq3, comp50510_c0_seq6, comp50510_c0_seq7, comp50510_c0_seq9, comp50510_c0_seq10, comp50510_c0_seq12	map00710	map00710_20140415002733.png	ec:1.1.1.37; ec:1.1.1.39; ec:1.1.1.40; ec:1.1.1.82; ec:1.2.1.12; ec:1.2.1.13; ec:1.2.1.59; ec:2.2.1.1; ec:2.6.1.1; ec:2.6.1.2; ec:2.7.1.14; ec:2.7.1.19; ec:2.7.2.3; ec:2.7.9.1; ec:3.1.3.11; ec:3.1.3.37; ec:4.1.1.31; ec:4.1.1.39; ec:4.1.1.49; ec:4.1.2.13; ec:4.1.2.22; ec:4.1.2.9; ec:5.1.3.1; ec:5.3.1.1; ec:5.3.1.6
Carbon fixation in photosynthetic organisms	30	kinase	ec:2.7.2.3	1	comp47258_c0_seq1	map00710	map00710_20140415002733.png	ec:1.1.1.37; ec:1.1.1.39; ec:1.1.1.40; ec:1.1.1.82; ec:1.2.1.12; ec:1.2.1.13; ec:1.2.1.59; ec:2.2.1.1; ec:2.6.1.1; ec:2.6.1.2; ec:2.7.1.14; ec:2.7.1.19; ec:2.7.2.3; ec:2.7.9.1; ec:3.1.3.11; ec:3.1.3.37; ec:4.1.1.31; ec:4.1.1.39; ec:4.1.1.49; ec:4.1.2.13; ec:4.1.2.22; ec:4.1.2.9; ec:5.1.3.1; ec:5.3.1.1; ec:5.3.1.6
Carbon fixation in photosynthetic organisms	30	dehydrogenase (decarboxylating)	ec:1.1.1.39	3	comp47601_c0_seq1, comp49541_c0_seq1, comp49541_c0_seq3	map00710	map00710_20140415002733.png	ec:1.1.1.37; ec:1.1.1.39; ec:1.1.1.40; ec:1.1.1.82; ec:1.2.1.12; ec:1.2.1.13; ec:1.2.1.59; ec:2.2.1.1; ec:2.6.1.1; ec:2.6.1.2; ec:2.7.1.14; ec:2.7.1.19; ec:2.7.2.3; ec:2.7.9.1; ec:3.1.3.11; ec:3.1.3.37; ec:4.1.1.31; ec:4.1.1.39; ec:4.1.1.49; ec:4.1.2.13; ec:4.1.2.22; ec:4.1.2.9; ec:5.1.3.1; ec:5.3.1.1; ec:5.3.1.6
Carbon fixation in photosynthetic organisms	30	dehydrogenase	ec:1.1.1.37	3	comp43911_c0_seq1, comp50428_c0_seq2, comp51633_c0_seq1	map00710	map00710_20140415002733.png	ec:1.1.1.37; ec:1.1.1.39; ec:1.1.1.40; ec:1.1.1.82; ec:1.2.1.12; ec:1.2.1.13; ec:1.2.1.59; ec:2.2.1.1; ec:2.6.1.1; ec:2.6.1.2; ec:2.7.1.14; ec:2.7.1.19; ec:2.7.2.3; ec:2.7.9.1; ec:3.1.3.11; ec:3.1.3.37; ec:4.1.1.31; ec:4.1.1.39; ec:4.1.1.49; ec:4.1.2.13; ec:4.1.2.22; ec:4.1.2.9; ec:5.1.3.1; ec:5.3.1.1; ec:5.3.1.6
Melanogenesis	1	isomerase	ec:5.3.3.12	1	comp38349_c0_seq1	map04916	map04916_20140415002734.png	ec:5.3.3.12
Geraniol degradation	7	lyase	ec:4.1.3.4	2	comp39863_c0_seq1, comp39863_c0_seq2	map00281	map00281_20140415002736.png	ec:1.1.1.183; ec:1.1.1.35; ec:1.2.1.-; ec:1.2.1.86; ec:1.3.99.-; ec:2.3.1.16; ec:2.8.3.-; ec:4.1.3.26; ec:4.1.3.4; ec:4.2.1.17; ec:4.2.1.57; ec:5.2.1.-; ec:6.2.1.-; ec:6.4.1.5
Geraniol degradation	7	dehydrogenase	ec:1.1.1.35	5	comp31111_c0_seq1, comp50906_c0_seq1, comp50906_c0_seq2, comp50906_c0_seq4, comp50906_c0_seq5	map00281	map00281_20140415002736.png	ec:1.1.1.183; ec:1.1.1.35; ec:1.2.1.-; ec:1.2.1.86; ec:1.3.99.-; ec:2.3.1.16; ec:2.8.3.-; ec:4.1.3.26; ec:4.1.3.4; ec:4.2.1.17; ec:4.2.1.57; ec:5.2.1.-; ec:6.2.1.-; ec:6.4.1.5
Valine, leucine and isoleucine degradation	28	(2-methylpropanoyl)transferase	ec:2.3.1.168	3	comp51413_c1_seq3, comp51413_c1_seq4, comp51413_c1_seq20	map00280	map00280_20140415002738.png	ec:1.1.1.178; ec:1.1.1.31; ec:1.1.1.35; ec:1.2.1.27; ec:1.2.1.3; ec:1.2.3.1; ec:1.2.4.4; ec:1.2.7.7; ec:1.3.8.1; ec:1.3.8.4; ec:1.3.8.7; ec:1.3.99.-; ec:1.3.99.12; ec:1.4.1.23; ec:1.4.1.9; ec:1.4.3.2; ec:1.8.1.4; ec:2.3.1.16; ec:2.3.1.168; ec:2.3.1.9; ec:2.3.3.10; ec:2.6.1.18; ec:2.6.1.22; ec:2.6.1.42; ec:2.6.1.6; ec:2.8.3.5; ec:3.1.2.4; ec:4.1.3.4; ec:4.2.1.17; ec:4.2.1.18; ec:5.1.99.1; ec:5.4.3…
Valine, leucine and isoleucine degradation	28	dehydrogenase (acylating)	ec:1.2.1.27	1	comp47961_c0_seq2	map00280	map00280_20140415002738.png	ec:1.1.1.178; ec:1.1.1.31; ec:1.1.1.35; ec:1.2.1.27; ec:1.2.1.3; ec:1.2.3.1; ec:1.2.4.4; ec:1.2.7.7; ec:1.3.8.1; ec:1.3.8.4; ec:1.3.8.7; ec:1.3.99.-; ec:1.3.99.12; ec:1.4.1.23; ec:1.4.1.9; ec:1.4.3.2; ec:1.8.1.4; ec:2.3.1.16; ec:2.3.1.168; ec:2.3.1.9; ec:2.3.3.10; ec:2.6.1.18; ec:2.6.1.22; ec:2.6.1.42; ec:2.6.1.6; ec:2.8.3.5; ec:3.1.2.4; ec:4.1.3.4; ec:4.2.1.17; ec:4.2.1.18; ec:5.1.99.1; ec:5.4.3…
Valine, leucine and isoleucine degradation	28	synthase	ec:2.3.3.10	3	comp40755_c0_seq1, comp40755_c0_seq3, comp40755_c0_seq4	map00280	map00280_20140415002738.png	ec:1.1.1.178; ec:1.1.1.31; ec:1.1.1.35; ec:1.2.1.27; ec:1.2.1.3; ec:1.2.3.1; ec:1.2.4.4; ec:1.2.7.7; ec:1.3.8.1; ec:1.3.8.4; ec:1.3.8.7; ec:1.3.99.-; ec:1.3.99.12; ec:1.4.1.23; ec:1.4.1.9; ec:1.4.3.2; ec:1.8.1.4; ec:2.3.1.16; ec:2.3.1.168; ec:2.3.1.9; ec:2.3.3.10; ec:2.6.1.18; ec:2.6.1.22; ec:2.6.1.42; ec:2.6.1.6; ec:2.8.3.5; ec:3.1.2.4; ec:4.1.3.4; ec:4.2.1.17; ec:4.2.1.18; ec:5.1.99.1; ec:5.4.3…
Valine, leucine and isoleucine degradation	28	mutase	ec:5.4.99.2	1	comp48240_c0_seq2	map00280	map00280_20140415002738.png	ec:1.1.1.178; ec:1.1.1.31; ec:1.1.1.35; ec:1.2.1.27; ec:1.2.1.3; ec:1.2.3.1; ec:1.2.4.4; ec:1.2.7.7; ec:1.3.8.1; ec:1.3.8.4; ec:1.3.8.7; ec:1.3.99.-; ec:1.3.99.12; ec:1.4.1.23; ec:1.4.1.9; ec:1.4.3.2; ec:1.8.1.4; ec:2.3.1.16; ec:2.3.1.168; ec:2.3.1.9; ec:2.3.3.10; ec:2.6.1.18; ec:2.6.1.22; ec:2.6.1.42; ec:2.6.1.6; ec:2.8.3.5; ec:3.1.2.4; ec:4.1.3.4; ec:4.2.1.17; ec:4.2.1.18; ec:5.1.99.1; ec:5.4.3…
Valine, leucine and isoleucine degradation	28	transaminase	ec:2.6.1.42	2	comp46735_c0_seq1, comp46735_c0_seq2	map00280	map00280_20140415002738.png	ec:1.1.1.178; ec:1.1.1.31; ec:1.1.1.35; ec:1.2.1.27; ec:1.2.1.3; ec:1.2.3.1; ec:1.2.4.4; ec:1.2.7.7; ec:1.3.8.1; ec:1.3.8.4; ec:1.3.8.7; ec:1.3.99.-; ec:1.3.99.12; ec:1.4.1.23; ec:1.4.1.9; ec:1.4.3.2; ec:1.8.1.4; ec:2.3.1.16; ec:2.3.1.168; ec:2.3.1.9; ec:2.3.3.10; ec:2.6.1.18; ec:2.6.1.22; ec:2.6.1.42; ec:2.6.1.6; ec:2.8.3.5; ec:3.1.2.4; ec:4.1.3.4; ec:4.2.1.17; ec:4.2.1.18; ec:5.1.99.1; ec:5.4.3…
Valine, leucine and isoleucine degradation	28	dehydrogenase (NAD+)	ec:1.2.1.3	7	comp50859_c0_seq1, comp50859_c0_seq3, comp50859_c0_seq4, comp50859_c0_seq6, comp50859_c0_seq9, comp50859_c0_seq10, comp50859_c0_seq12	map00280	map00280_20140415002738.png	ec:1.1.1.178; ec:1.1.1.31; ec:1.1.1.35; ec:1.2.1.27; ec:1.2.1.3; ec:1.2.3.1; ec:1.2.4.4; ec:1.2.7.7; ec:1.3.8.1; ec:1.3.8.4; ec:1.3.8.7; ec:1.3.99.-; ec:1.3.99.12; ec:1.4.1.23; ec:1.4.1.9; ec:1.4.3.2; ec:1.8.1.4; ec:2.3.1.16; ec:2.3.1.168; ec:2.3.1.9; ec:2.3.3.10; ec:2.6.1.18; ec:2.6.1.22; ec:2.6.1.42; ec:2.6.1.6; ec:2.8.3.5; ec:3.1.2.4; ec:4.1.3.4; ec:4.2.1.17; ec:4.2.1.18; ec:5.1.99.1; ec:5.4.3…
Valine, leucine and isoleucine degradation	28	lyase	ec:4.1.3.4	2	comp39863_c0_seq1, comp39863_c0_seq2	map00280	map00280_20140415002738.png	ec:1.1.1.178; ec:1.1.1.31; ec:1.1.1.35; ec:1.2.1.27; ec:1.2.1.3; ec:1.2.3.1; ec:1.2.4.4; ec:1.2.7.7; ec:1.3.8.1; ec:1.3.8.4; ec:1.3.8.7; ec:1.3.99.-; ec:1.3.99.12; ec:1.4.1.23; ec:1.4.1.9; ec:1.4.3.2; ec:1.8.1.4; ec:2.3.1.16; ec:2.3.1.168; ec:2.3.1.9; ec:2.3.3.10; ec:2.6.1.18; ec:2.6.1.22; ec:2.6.1.42; ec:2.6.1.6; ec:2.8.3.5; ec:3.1.2.4; ec:4.1.3.4; ec:4.2.1.17; ec:4.2.1.18; ec:5.1.99.1; ec:5.4.3…
Valine, leucine and isoleucine degradation	28	dehydrogenase	ec:1.1.1.35	5	comp31111_c0_seq1, comp50906_c0_seq1, comp50906_c0_seq2, comp50906_c0_seq4, comp50906_c0_seq5	map00280	map00280_20140415002738.png	ec:1.1.1.178; ec:1.1.1.31; ec:1.1.1.35; ec:1.2.1.27; ec:1.2.1.3; ec:1.2.3.1; ec:1.2.4.4; ec:1.2.7.7; ec:1.3.8.1; ec:1.3.8.4; ec:1.3.8.7; ec:1.3.99.-; ec:1.3.99.12; ec:1.4.1.23; ec:1.4.1.9; ec:1.4.3.2; ec:1.8.1.4; ec:2.3.1.16; ec:2.3.1.168; ec:2.3.1.9; ec:2.3.3.10; ec:2.6.1.18; ec:2.6.1.22; ec:2.6.1.42; ec:2.6.1.6; ec:2.8.3.5; ec:3.1.2.4; ec:4.1.3.4; ec:4.2.1.17; ec:4.2.1.18; ec:5.1.99.1; ec:5.4.3…
Valine, leucine and isoleucine degradation	28	dehydrogenase	ec:1.1.1.31	1	comp47937_c0_seq1	map00280	map00280_20140415002738.png	ec:1.1.1.178; ec:1.1.1.31; ec:1.1.1.35; ec:1.2.1.27; ec:1.2.1.3; ec:1.2.3.1; ec:1.2.4.4; ec:1.2.7.7; ec:1.3.8.1; ec:1.3.8.4; ec:1.3.8.7; ec:1.3.99.-; ec:1.3.99.12; ec:1.4.1.23; ec:1.4.1.9; ec:1.4.3.2; ec:1.8.1.4; ec:2.3.1.16; ec:2.3.1.168; ec:2.3.1.9; ec:2.3.3.10; ec:2.6.1.18; ec:2.6.1.22; ec:2.6.1.42; ec:2.6.1.6; ec:2.8.3.5; ec:3.1.2.4; ec:4.1.3.4; ec:4.2.1.17; ec:4.2.1.18; ec:5.1.99.1; ec:5.4.3…
Valine, leucine and isoleucine degradation	28	CoA-transferase	ec:2.8.3.5	1	comp44619_c0_seq1	map00280	map00280_20140415002738.png	ec:1.1.1.178; ec:1.1.1.31; ec:1.1.1.35; ec:1.2.1.27; ec:1.2.1.3; ec:1.2.3.1; ec:1.2.4.4; ec:1.2.7.7; ec:1.3.8.1; ec:1.3.8.4; ec:1.3.8.7; ec:1.3.99.-; ec:1.3.99.12; ec:1.4.1.23; ec:1.4.1.9; ec:1.4.3.2; ec:1.8.1.4; ec:2.3.1.16; ec:2.3.1.168; ec:2.3.1.9; ec:2.3.3.10; ec:2.6.1.18; ec:2.6.1.22; ec:2.6.1.42; ec:2.6.1.6; ec:2.8.3.5; ec:3.1.2.4; ec:4.1.3.4; ec:4.2.1.17; ec:4.2.1.18; ec:5.1.99.1; ec:5.4.3…
Valine, leucine and isoleucine degradation	28	dehydrogenase	ec:1.8.1.4	2	comp49748_c0_seq1, comp49748_c0_seq2	map00280	map00280_20140415002738.png	ec:1.1.1.178; ec:1.1.1.31; ec:1.1.1.35; ec:1.2.1.27; ec:1.2.1.3; ec:1.2.3.1; ec:1.2.4.4; ec:1.2.7.7; ec:1.3.8.1; ec:1.3.8.4; ec:1.3.8.7; ec:1.3.99.-; ec:1.3.99.12; ec:1.4.1.23; ec:1.4.1.9; ec:1.4.3.2; ec:1.8.1.4; ec:2.3.1.16; ec:2.3.1.168; ec:2.3.1.9; ec:2.3.3.10; ec:2.6.1.18; ec:2.6.1.22; ec:2.6.1.42; ec:2.6.1.6; ec:2.8.3.5; ec:3.1.2.4; ec:4.1.3.4; ec:4.2.1.17; ec:4.2.1.18; ec:5.1.99.1; ec:5.4.3…
Primary bile acid biosynthesis	5	dehydrogenase	ec:1.1.1.35	5	comp31111_c0_seq1, comp50906_c0_seq1, comp50906_c0_seq2, comp50906_c0_seq4, comp50906_c0_seq5	map00120	map00120_20140415002739.png	ec:1.1.1.181; ec:1.1.1.35; ec:1.1.1.50; ec:1.14.13.100; ec:1.14.13.15; ec:1.14.13.17; ec:1.14.13.96; ec:1.14.13.98; ec:1.14.13.99; ec:1.14.99.38; ec:1.17.99.3; ec:1.3.1.3; ec:2.3.1.176; ec:2.3.1.65; ec:3.1.2.27; ec:3.5.1.24; ec:4.2.1.107; ec:5.1.99.4; ec:6.2.1.7
Pantothenate and CoA biosynthesis	3	transaminase	ec:2.6.1.42	2	comp46735_c0_seq1, comp46735_c0_seq2	map00770	map00770_20140415002740.png	ec:1.1.1.106; ec:1.1.1.169; ec:1.1.1.84; ec:1.1.1.86; ec:1.2.1.33; ec:1.3.1.1; ec:1.3.1.2; ec:2.1.2.11; ec:2.2.1.6; ec:2.6.1.42; ec:2.6.1.6; ec:2.7.1.169; ec:2.7.1.24; ec:2.7.1.33; ec:2.7.1.34; ec:2.7.7.3; ec:2.7.8.-; ec:2.7.8.7; ec:3.1.4.14; ec:3.5.1.22; ec:3.5.1.6; ec:3.5.1.92; ec:3.5.2.2; ec:3.6.1.9; ec:4.1.1.11; ec:4.1.1.30; ec:4.1.1.36; ec:4.2.1.9; ec:6.3.2.1; ec:6.3.2.36; ec:6.3.2.5
Pantothenate and CoA biosynthesis	3	kinase	ec:2.7.1.33	1	comp48087_c0_seq2	map00770	map00770_20140415002740.png	ec:1.1.1.106; ec:1.1.1.169; ec:1.1.1.84; ec:1.1.1.86; ec:1.2.1.33; ec:1.3.1.1; ec:1.3.1.2; ec:2.1.2.11; ec:2.2.1.6; ec:2.6.1.42; ec:2.6.1.6; ec:2.7.1.169; ec:2.7.1.24; ec:2.7.1.33; ec:2.7.1.34; ec:2.7.7.3; ec:2.7.8.-; ec:2.7.8.7; ec:3.1.4.14; ec:3.5.1.22; ec:3.5.1.6; ec:3.5.1.92; ec:3.5.2.2; ec:3.6.1.9; ec:4.1.1.11; ec:4.1.1.30; ec:4.1.1.36; ec:4.2.1.9; ec:6.3.2.1; ec:6.3.2.36; ec:6.3.2.5
Other types of O-glycan biosynthesis	1	3-beta-glucuronosyltransferase	ec:2.4.1.135	1	comp27606_c0_seq1	map00514	map00514_20140415002741.png	ec:2.4.1.-; ec:2.4.1.109; ec:2.4.1.135; ec:2.4.1.152; ec:2.4.1.221; ec:2.4.1.222; ec:2.4.1.255; ec:2.4.1.50; ec:2.4.1.62; ec:2.4.1.66; ec:2.4.2.-; ec:2.4.99.1; ec:2.4.99.6; ec:2.8.2.-
Various types of N-glycan biosynthesis	5	2-beta-N-acetylglucosaminyltransferase	ec:2.4.1.143	1	comp46023_c0_seq3	map00513	map00513_20140415002742.png	ec:2.4.1.-; ec:2.4.1.101; ec:2.4.1.131; ec:2.4.1.132; ec:2.4.1.141; ec:2.4.1.142; ec:2.4.1.143; ec:2.4.1.145; ec:2.4.1.214; ec:2.4.1.232; ec:2.4.1.244; ec:2.4.1.257; ec:2.4.1.258; ec:2.4.1.260; ec:2.4.1.261; ec:2.4.1.38; ec:2.4.1.68; ec:2.4.2.38; ec:2.4.99.18; ec:2.4.99.6; ec:2.7.8.-; ec:2.8.2.-; ec:3.2.1.113; ec:3.2.1.114; ec:3.2.1.52
Various types of N-glycan biosynthesis	5	1,2-alpha-mannosidase	ec:3.2.1.113	4	comp37462_c0_seq1, comp49890_c0_seq1, comp50801_c0_seq1, comp50801_c0_seq2	map00513	map00513_20140415002742.png	ec:2.4.1.-; ec:2.4.1.101; ec:2.4.1.131; ec:2.4.1.132; ec:2.4.1.141; ec:2.4.1.142; ec:2.4.1.143; ec:2.4.1.145; ec:2.4.1.214; ec:2.4.1.232; ec:2.4.1.244; ec:2.4.1.257; ec:2.4.1.258; ec:2.4.1.260; ec:2.4.1.261; ec:2.4.1.38; ec:2.4.1.68; ec:2.4.2.38; ec:2.4.99.18; ec:2.4.99.6; ec:2.7.8.-; ec:2.8.2.-; ec:3.2.1.113; ec:3.2.1.114; ec:3.2.1.52
Mucin type O-Glycan biosynthesis	1	3-beta-galactosyltransferase	ec:2.4.1.122	1	comp40542_c0_seq1	map00512	map00512_20140415002743.png	ec:2.4.1.-; ec:2.4.1.102; ec:2.4.1.122; ec:2.4.1.147; ec:2.4.1.148; ec:2.4.1.41; ec:2.4.99.3; ec:2.4.99.4
Other glycan degradation	3	alpha-fucosidase	ec:3.2.1.51	2	comp47231_c0_seq1, comp48718_c0_seq1	map00511	map00511_20140415002745.png	ec:3.2.1.18; ec:3.2.1.23; ec:3.2.1.24; ec:3.2.1.25; ec:3.2.1.45; ec:3.2.1.51; ec:3.2.1.52; ec:3.2.1.96; ec:3.5.1.26
Other glycan degradation	3	lactase (ambiguous)	ec:3.2.1.23	1	comp9964_c0_seq1	map00511	map00511_20140415002745.png	ec:3.2.1.18; ec:3.2.1.23; ec:3.2.1.24; ec:3.2.1.25; ec:3.2.1.45; ec:3.2.1.51; ec:3.2.1.52; ec:3.2.1.96; ec:3.5.1.26
Citrate cycle (TCA cycle)	36	dehydrogenase (succinyl-transferring)	ec:1.2.4.2	3	comp46481_c0_seq1, comp47724_c1_seq1, comp47724_c1_seq2	map00020	map00020_20140415002747.png	ec:1.1.1.286; ec:1.1.1.37; ec:1.1.1.41; ec:1.1.1.42; ec:1.2.4.1; ec:1.2.4.2; ec:1.2.7.1; ec:1.2.7.3; ec:1.3.5.1; ec:1.3.99.1; ec:1.8.1.4; ec:2.3.1.12; ec:2.3.1.61; ec:2.3.3.1; ec:2.3.3.8; ec:4.1.1.32; ec:4.1.1.49; ec:4.1.3.6; ec:4.2.1.2; ec:4.2.1.3; ec:6.2.1.4; ec:6.2.1.5; ec:6.4.1.1
Citrate cycle (TCA cycle)	36	dehydrogenase (acetyl-transferring)	ec:1.2.4.1	3	comp39881_c0_seq1, comp42757_c0_seq1, comp51349_c0_seq4	map00020	map00020_20140415002747.png	ec:1.1.1.286; ec:1.1.1.37; ec:1.1.1.41; ec:1.1.1.42; ec:1.2.4.1; ec:1.2.4.2; ec:1.2.7.1; ec:1.2.7.3; ec:1.3.5.1; ec:1.3.99.1; ec:1.8.1.4; ec:2.3.1.12; ec:2.3.1.61; ec:2.3.3.1; ec:2.3.3.8; ec:4.1.1.32; ec:4.1.1.49; ec:4.1.3.6; ec:4.2.1.2; ec:4.2.1.3; ec:6.2.1.4; ec:6.2.1.5; ec:6.4.1.1
Citrate cycle (TCA cycle)	36	citrate synthase	ec:2.3.3.8	2	comp51113_c0_seq10, comp51113_c0_seq14	map00020	map00020_20140415002747.png	ec:1.1.1.286; ec:1.1.1.37; ec:1.1.1.41; ec:1.1.1.42; ec:1.2.4.1; ec:1.2.4.2; ec:1.2.7.1; ec:1.2.7.3; ec:1.3.5.1; ec:1.3.99.1; ec:1.8.1.4; ec:2.3.1.12; ec:2.3.1.61; ec:2.3.3.1; ec:2.3.3.8; ec:4.1.1.32; ec:4.1.1.49; ec:4.1.3.6; ec:4.2.1.2; ec:4.2.1.3; ec:6.2.1.4; ec:6.2.1.5; ec:6.4.1.1
Citrate cycle (TCA cycle)	36	(Si)-synthase	ec:2.3.3.1	1	comp41691_c0_seq1	map00020	map00020_20140415002747.png	ec:1.1.1.286; ec:1.1.1.37; ec:1.1.1.41; ec:1.1.1.42; ec:1.2.4.1; ec:1.2.4.2; ec:1.2.7.1; ec:1.2.7.3; ec:1.3.5.1; ec:1.3.99.1; ec:1.8.1.4; ec:2.3.1.12; ec:2.3.1.61; ec:2.3.3.1; ec:2.3.3.8; ec:4.1.1.32; ec:4.1.1.49; ec:4.1.3.6; ec:4.2.1.2; ec:4.2.1.3; ec:6.2.1.4; ec:6.2.1.5; ec:6.4.1.1
Citrate cycle (TCA cycle)	36	ligase (ADP-forming)	ec:6.2.1.5	2	comp51113_c0_seq10, comp51113_c0_seq14	map00020	map00020_20140415002747.png	ec:1.1.1.286; ec:1.1.1.37; ec:1.1.1.41; ec:1.1.1.42; ec:1.2.4.1; ec:1.2.4.2; ec:1.2.7.1; ec:1.2.7.3; ec:1.3.5.1; ec:1.3.99.1; ec:1.8.1.4; ec:2.3.1.12; ec:2.3.1.61; ec:2.3.3.1; ec:2.3.3.8; ec:4.1.1.32; ec:4.1.1.49; ec:4.1.3.6; ec:4.2.1.2; ec:4.2.1.3; ec:6.2.1.4; ec:6.2.1.5; ec:6.4.1.1
Citrate cycle (TCA cycle)	36	hydratase	ec:4.2.1.3	3	comp48985_c0_seq1, comp48985_c0_seq3, comp48985_c0_seq4	map00020	map00020_20140415002747.png	ec:1.1.1.286; ec:1.1.1.37; ec:1.1.1.41; ec:1.1.1.42; ec:1.2.4.1; ec:1.2.4.2; ec:1.2.7.1; ec:1.2.7.3; ec:1.3.5.1; ec:1.3.99.1; ec:1.8.1.4; ec:2.3.1.12; ec:2.3.1.61; ec:2.3.3.1; ec:2.3.3.8; ec:4.1.1.32; ec:4.1.1.49; ec:4.1.3.6; ec:4.2.1.2; ec:4.2.1.3; ec:6.2.1.4; ec:6.2.1.5; ec:6.4.1.1
Citrate cycle (TCA cycle)	36	hydratase	ec:4.2.1.2	2	comp28105_c0_seq1, comp45699_c0_seq1	map00020	map00020_20140415002747.png	ec:1.1.1.286; ec:1.1.1.37; ec:1.1.1.41; ec:1.1.1.42; ec:1.2.4.1; ec:1.2.4.2; ec:1.2.7.1; ec:1.2.7.3; ec:1.3.5.1; ec:1.3.99.1; ec:1.8.1.4; ec:2.3.1.12; ec:2.3.1.61; ec:2.3.3.1; ec:2.3.3.8; ec:4.1.1.32; ec:4.1.1.49; ec:4.1.3.6; ec:4.2.1.2; ec:4.2.1.3; ec:6.2.1.4; ec:6.2.1.5; ec:6.4.1.1
Citrate cycle (TCA cycle)	36	dehydrogenase (NADP+)	ec:1.1.1.42	3	comp48888_c0_seq1, comp48888_c0_seq2, comp49102_c2_seq1	map00020	map00020_20140415002747.png	ec:1.1.1.286; ec:1.1.1.37; ec:1.1.1.41; ec:1.1.1.42; ec:1.2.4.1; ec:1.2.4.2; ec:1.2.7.1; ec:1.2.7.3; ec:1.3.5.1; ec:1.3.99.1; ec:1.8.1.4; ec:2.3.1.12; ec:2.3.1.61; ec:2.3.3.1; ec:2.3.3.8; ec:4.1.1.32; ec:4.1.1.49; ec:4.1.3.6; ec:4.2.1.2; ec:4.2.1.3; ec:6.2.1.4; ec:6.2.1.5; ec:6.4.1.1
Citrate cycle (TCA cycle)	36	dehydrogenase (NAD+)	ec:1.1.1.41	2	comp38749_c0_seq1, comp45706_c2_seq1	map00020	map00020_20140415002747.png	ec:1.1.1.286; ec:1.1.1.37; ec:1.1.1.41; ec:1.1.1.42; ec:1.2.4.1; ec:1.2.4.2; ec:1.2.7.1; ec:1.2.7.3; ec:1.3.5.1; ec:1.3.99.1; ec:1.8.1.4; ec:2.3.1.12; ec:2.3.1.61; ec:2.3.3.1; ec:2.3.3.8; ec:4.1.1.32; ec:4.1.1.49; ec:4.1.3.6; ec:4.2.1.2; ec:4.2.1.3; ec:6.2.1.4; ec:6.2.1.5; ec:6.4.1.1
Citrate cycle (TCA cycle)	36	carboxykinase (GTP)	ec:4.1.1.32	4	comp37003_c0_seq1, comp37003_c1_seq1, comp44193_c0_seq1, comp47123_c0_seq1	map00020	map00020_20140415002747.png	ec:1.1.1.286; ec:1.1.1.37; ec:1.1.1.41; ec:1.1.1.42; ec:1.2.4.1; ec:1.2.4.2; ec:1.2.7.1; ec:1.2.7.3; ec:1.3.5.1; ec:1.3.99.1; ec:1.8.1.4; ec:2.3.1.12; ec:2.3.1.61; ec:2.3.3.1; ec:2.3.3.8; ec:4.1.1.32; ec:4.1.1.49; ec:4.1.3.6; ec:4.2.1.2; ec:4.2.1.3; ec:6.2.1.4; ec:6.2.1.5; ec:6.4.1.1
Citrate cycle (TCA cycle)	36	(pro-3S)-lyase	ec:4.1.3.6	1	comp47405_c0_seq1	map00020	map00020_20140415002747.png	ec:1.1.1.286; ec:1.1.1.37; ec:1.1.1.41; ec:1.1.1.42; ec:1.2.4.1; ec:1.2.4.2; ec:1.2.7.1; ec:1.2.7.3; ec:1.3.5.1; ec:1.3.99.1; ec:1.8.1.4; ec:2.3.1.12; ec:2.3.1.61; ec:2.3.3.1; ec:2.3.3.8; ec:4.1.1.32; ec:4.1.1.49; ec:4.1.3.6; ec:4.2.1.2; ec:4.2.1.3; ec:6.2.1.4; ec:6.2.1.5; ec:6.4.1.1
Citrate cycle (TCA cycle)	36	dehydrogenase	ec:1.1.1.37	3	comp43911_c0_seq1, comp50428_c0_seq2, comp51633_c0_seq1	map00020	map00020_20140415002747.png	ec:1.1.1.286; ec:1.1.1.37; ec:1.1.1.41; ec:1.1.1.42; ec:1.2.4.1; ec:1.2.4.2; ec:1.2.7.1; ec:1.2.7.3; ec:1.3.5.1; ec:1.3.99.1; ec:1.8.1.4; ec:2.3.1.12; ec:2.3.1.61; ec:2.3.3.1; ec:2.3.3.8; ec:4.1.1.32; ec:4.1.1.49; ec:4.1.3.6; ec:4.2.1.2; ec:4.2.1.3; ec:6.2.1.4; ec:6.2.1.5; ec:6.4.1.1
Citrate cycle (TCA cycle)	36	dehydrogenase	ec:1.8.1.4	2	comp49748_c0_seq1, comp49748_c0_seq2	map00020	map00020_20140415002747.png	ec:1.1.1.286; ec:1.1.1.37; ec:1.1.1.41; ec:1.1.1.42; ec:1.2.4.1; ec:1.2.4.2; ec:1.2.7.1; ec:1.2.7.3; ec:1.3.5.1; ec:1.3.99.1; ec:1.8.1.4; ec:2.3.1.12; ec:2.3.1.61; ec:2.3.3.1; ec:2.3.3.8; ec:4.1.1.32; ec:4.1.1.49; ec:4.1.3.6; ec:4.2.1.2; ec:4.2.1.3; ec:6.2.1.4; ec:6.2.1.5; ec:6.4.1.1
Citrate cycle (TCA cycle)	36	entry	ec:1.3.99.1	4	comp47550_c4_seq1, comp47550_c4_seq2, comp47550_c4_seq3, comp47550_c4_seq4	map00020	map00020_20140415002747.png	ec:1.1.1.286; ec:1.1.1.37; ec:1.1.1.41; ec:1.1.1.42; ec:1.2.4.1; ec:1.2.4.2; ec:1.2.7.1; ec:1.2.7.3; ec:1.3.5.1; ec:1.3.99.1; ec:1.8.1.4; ec:2.3.1.12; ec:2.3.1.61; ec:2.3.3.1; ec:2.3.3.8; ec:4.1.1.32; ec:4.1.1.49; ec:4.1.3.6; ec:4.2.1.2; ec:4.2.1.3; ec:6.2.1.4; ec:6.2.1.5; ec:6.4.1.1
Citrate cycle (TCA cycle)	36	carboxylase	ec:6.4.1.1	3	comp50286_c0_seq1, comp50286_c0_seq2, comp51449_c0_seq4	map00020	map00020_20140415002747.png	ec:1.1.1.286; ec:1.1.1.37; ec:1.1.1.41; ec:1.1.1.42; ec:1.2.4.1; ec:1.2.4.2; ec:1.2.7.1; ec:1.2.7.3; ec:1.3.5.1; ec:1.3.99.1; ec:1.8.1.4; ec:2.3.1.12; ec:2.3.1.61; ec:2.3.3.1; ec:2.3.3.8; ec:4.1.1.32; ec:4.1.1.49; ec:4.1.3.6; ec:4.2.1.2; ec:4.2.1.3; ec:6.2.1.4; ec:6.2.1.5; ec:6.4.1.1
One carbon pool by folate	11	synthase	ec:2.1.1.45	1	comp28152_c0_seq1	map00670	map00670_20140415002749.png	ec:1.5.1.15; ec:1.5.1.20; ec:1.5.1.3; ec:1.5.1.5; ec:1.5.1.6; ec:1.5.7.1; ec:2.1.1.13; ec:2.1.1.148; ec:2.1.1.19; ec:2.1.1.45; ec:2.1.2.1; ec:2.1.2.10; ec:2.1.2.2; ec:2.1.2.3; ec:2.1.2.4; ec:2.1.2.5; ec:2.1.2.7; ec:2.1.2.8; ec:2.1.2.9; ec:3.5.1.10; ec:3.5.4.9; ec:4.3.1.4; ec:6.3.3.2; ec:6.3.4.3
One carbon pool by folate	11	formyltransferase	ec:2.1.2.3	2	comp49199_c0_seq1, comp49199_c0_seq4	map00670	map00670_20140415002749.png	ec:1.5.1.15; ec:1.5.1.20; ec:1.5.1.3; ec:1.5.1.5; ec:1.5.1.6; ec:1.5.7.1; ec:2.1.1.13; ec:2.1.1.148; ec:2.1.1.19; ec:2.1.1.45; ec:2.1.2.1; ec:2.1.2.10; ec:2.1.2.2; ec:2.1.2.3; ec:2.1.2.4; ec:2.1.2.5; ec:2.1.2.7; ec:2.1.2.8; ec:2.1.2.9; ec:3.5.1.10; ec:3.5.4.9; ec:4.3.1.4; ec:6.3.3.2; ec:6.3.4.3
One carbon pool by folate	11	hydroxymethyltransferase	ec:2.1.2.1	1	comp48566_c0_seq1	map00670	map00670_20140415002749.png	ec:1.5.1.15; ec:1.5.1.20; ec:1.5.1.3; ec:1.5.1.5; ec:1.5.1.6; ec:1.5.7.1; ec:2.1.1.13; ec:2.1.1.148; ec:2.1.1.19; ec:2.1.1.45; ec:2.1.2.1; ec:2.1.2.10; ec:2.1.2.2; ec:2.1.2.3; ec:2.1.2.4; ec:2.1.2.5; ec:2.1.2.7; ec:2.1.2.8; ec:2.1.2.9; ec:3.5.1.10; ec:3.5.4.9; ec:4.3.1.4; ec:6.3.3.2; ec:6.3.4.3
One carbon pool by folate	11	synthase	ec:2.1.1.13	1	comp46388_c0_seq1	map00670	map00670_20140415002749.png	ec:1.5.1.15; ec:1.5.1.20; ec:1.5.1.3; ec:1.5.1.5; ec:1.5.1.6; ec:1.5.7.1; ec:2.1.1.13; ec:2.1.1.148; ec:2.1.1.19; ec:2.1.1.45; ec:2.1.2.1; ec:2.1.2.10; ec:2.1.2.2; ec:2.1.2.3; ec:2.1.2.4; ec:2.1.2.5; ec:2.1.2.7; ec:2.1.2.8; ec:2.1.2.9; ec:3.5.1.10; ec:3.5.4.9; ec:4.3.1.4; ec:6.3.3.2; ec:6.3.4.3
One carbon pool by folate	11	S-aminomethyldihydrolipoylprotein:(6S)-tetrahydrofolate aminomethyltransferase (ammonia-forming)	ec:2.1.2.10	1	comp46114_c0_seq1	map00670	map00670_20140415002749.png	ec:1.5.1.15; ec:1.5.1.20; ec:1.5.1.3; ec:1.5.1.5; ec:1.5.1.6; ec:1.5.7.1; ec:2.1.1.13; ec:2.1.1.148; ec:2.1.1.19; ec:2.1.1.45; ec:2.1.2.1; ec:2.1.2.10; ec:2.1.2.2; ec:2.1.2.3; ec:2.1.2.4; ec:2.1.2.5; ec:2.1.2.7; ec:2.1.2.8; ec:2.1.2.9; ec:3.5.1.10; ec:3.5.4.9; ec:4.3.1.4; ec:6.3.3.2; ec:6.3.4.3
One carbon pool by folate	11	ligase	ec:6.3.4.3	2	comp44562_c0_seq1, comp44562_c0_seq3	map00670	map00670_20140415002749.png	ec:1.5.1.15; ec:1.5.1.20; ec:1.5.1.3; ec:1.5.1.5; ec:1.5.1.6; ec:1.5.7.1; ec:2.1.1.13; ec:2.1.1.148; ec:2.1.1.19; ec:2.1.1.45; ec:2.1.2.1; ec:2.1.2.10; ec:2.1.2.2; ec:2.1.2.3; ec:2.1.2.4; ec:2.1.2.5; ec:2.1.2.7; ec:2.1.2.8; ec:2.1.2.9; ec:3.5.1.10; ec:3.5.4.9; ec:4.3.1.4; ec:6.3.3.2; ec:6.3.4.3
One carbon pool by folate	11	dehydrogenase (NADP+)	ec:1.5.1.5	3	comp24818_c0_seq1, comp44562_c0_seq1, comp44562_c0_seq3	map00670	map00670_20140415002749.png	ec:1.5.1.15; ec:1.5.1.20; ec:1.5.1.3; ec:1.5.1.5; ec:1.5.1.6; ec:1.5.7.1; ec:2.1.1.13; ec:2.1.1.148; ec:2.1.1.19; ec:2.1.1.45; ec:2.1.2.1; ec:2.1.2.10; ec:2.1.2.2; ec:2.1.2.3; ec:2.1.2.4; ec:2.1.2.5; ec:2.1.2.7; ec:2.1.2.8; ec:2.1.2.9; ec:3.5.1.10; ec:3.5.4.9; ec:4.3.1.4; ec:6.3.3.2; ec:6.3.4.3
One carbon pool by folate	11	reductase [NAD(P)H]	ec:1.5.1.20	2	comp32043_c0_seq1, comp46636_c0_seq1	map00670	map00670_20140415002749.png	ec:1.5.1.15; ec:1.5.1.20; ec:1.5.1.3; ec:1.5.1.5; ec:1.5.1.6; ec:1.5.7.1; ec:2.1.1.13; ec:2.1.1.148; ec:2.1.1.19; ec:2.1.1.45; ec:2.1.2.1; ec:2.1.2.10; ec:2.1.2.2; ec:2.1.2.3; ec:2.1.2.4; ec:2.1.2.5; ec:2.1.2.7; ec:2.1.2.8; ec:2.1.2.9; ec:3.5.1.10; ec:3.5.4.9; ec:4.3.1.4; ec:6.3.3.2; ec:6.3.4.3
N-Glycan biosynthesis	5	2-beta-N-acetylglucosaminyltransferase	ec:2.4.1.143	1	comp46023_c0_seq3	map00510	map00510_20140415002750.png	ec:2.4.1.101; ec:2.4.1.117; ec:2.4.1.131; ec:2.4.1.132; ec:2.4.1.141; ec:2.4.1.142; ec:2.4.1.143; ec:2.4.1.144; ec:2.4.1.145; ec:2.4.1.155; ec:2.4.1.160; ec:2.4.1.201; ec:2.4.1.256; ec:2.4.1.257; ec:2.4.1.258; ec:2.4.1.259; ec:2.4.1.260; ec:2.4.1.261; ec:2.4.1.265; ec:2.4.1.267; ec:2.4.1.38; ec:2.4.1.68; ec:2.4.1.83; ec:2.4.99.1; ec:2.4.99.18; ec:2.7.1.108; ec:2.7.8.15; ec:3.1.3.51; ec:3.1.4.48; …
N-Glycan biosynthesis	5	1,2-alpha-mannosidase	ec:3.2.1.113	4	comp37462_c0_seq1, comp49890_c0_seq1, comp50801_c0_seq1, comp50801_c0_seq2	map00510	map00510_20140415002750.png	ec:2.4.1.101; ec:2.4.1.117; ec:2.4.1.131; ec:2.4.1.132; ec:2.4.1.141; ec:2.4.1.142; ec:2.4.1.143; ec:2.4.1.144; ec:2.4.1.145; ec:2.4.1.155; ec:2.4.1.160; ec:2.4.1.201; ec:2.4.1.256; ec:2.4.1.257; ec:2.4.1.258; ec:2.4.1.259; ec:2.4.1.260; ec:2.4.1.261; ec:2.4.1.265; ec:2.4.1.267; ec:2.4.1.38; ec:2.4.1.68; ec:2.4.1.83; ec:2.4.99.1; ec:2.4.99.18; ec:2.7.1.108; ec:2.7.8.15; ec:3.1.3.51; ec:3.1.4.48; …
Limonene and pinene degradation	7	dehydrogenase (NAD+)	ec:1.2.1.3	7	comp50859_c0_seq1, comp50859_c0_seq3, comp50859_c0_seq4, comp50859_c0_seq6, comp50859_c0_seq9, comp50859_c0_seq10, comp50859_c0_seq12	map00903	map00903_20140415002751.png	ec:1.1.-.-; ec:1.1.1.144; ec:1.1.1.243; ec:1.1.1.275; ec:1.1.1.296; ec:1.1.1.297; ec:1.14.-.-; ec:1.14.13.-; ec:1.14.13.105; ec:1.14.13.107; ec:1.14.13.48; ec:1.14.13.49; ec:1.14.13.80; ec:1.2.-.-; ec:1.2.1.-; ec:1.2.1.3; ec:1.3.99.25; ec:2.3.1.-; ec:3.1.1.83; ec:3.1.2.-; ec:3.3.2.8; ec:3.7.1.-; ec:4.2.1.-; ec:4.2.1.17; ec:5.5.1.10; ec:6.2.1.-
beta-Alanine metabolism	7	dehydrogenase (NAD+)	ec:1.2.1.3	7	comp50859_c0_seq1, comp50859_c0_seq3, comp50859_c0_seq4, comp50859_c0_seq6, comp50859_c0_seq9, comp50859_c0_seq10, comp50859_c0_seq12	map00410	map00410_20140415002752.png	ec:1.1.1.59; ec:1.2.1.15; ec:1.2.1.18; ec:1.2.1.19; ec:1.2.1.3; ec:1.2.1.5; ec:1.3.1.1; ec:1.3.1.2; ec:1.3.8.7; ec:1.4.3.21; ec:1.5.3.14; ec:1.5.3.16; ec:1.5.3.17; ec:1.5.99.6; ec:2.5.1.16; ec:2.5.1.22; ec:2.6.1.18; ec:2.6.1.19; ec:2.6.1.55; ec:2.8.3.3; ec:3.1.2.4; ec:3.4.13.18; ec:3.4.13.20; ec:3.4.13.4; ec:3.4.13.5; ec:3.5.1.21; ec:3.5.1.6; ec:3.5.2.2; ec:4.1.1.11; ec:4.1.1.15; ec:4.1.1.9; ec:4…
Glucosinolate biosynthesis	2	transaminase	ec:2.6.1.42	2	comp46735_c0_seq1, comp46735_c0_seq2	map00966	map00966_20140415002753.png	ec:1.1.1.-; ec:1.14.-.-; ec:1.14.13.-; ec:1.14.13.117; ec:1.14.13.118; ec:1.14.13.124; ec:1.14.13.125; ec:1.14.13.41; ec:2.3.3.-; ec:2.4.1.195; ec:2.6.1.-; ec:2.6.1.42; ec:2.8.2.-; ec:2.8.2.24; ec:4.4.1.-; ec:5.4.4.-
Terpenoid backbone biosynthesis	5	5'-diphospho)-2-C-methyl-D-erythritol kinase	ec:2.7.1.148	1	comp13450_c0_seq1	map00900	map00900_20140415002755.png	ec:1.1.1.216; ec:1.1.1.267; ec:1.1.1.34; ec:1.1.1.88; ec:1.17.1.2; ec:1.17.7.1; ec:1.3.1.83; ec:1.8.3.5; ec:1.8.3.6; ec:2.1.1.100; ec:2.2.1.7; ec:2.3.1.9; ec:2.3.3.10; ec:2.5.1.1; ec:2.5.1.10; ec:2.5.1.20; ec:2.5.1.29; ec:2.5.1.30; ec:2.5.1.31; ec:2.5.1.58; ec:2.5.1.68; ec:2.5.1.82; ec:2.5.1.83; ec:2.5.1.84; ec:2.5.1.85; ec:2.5.1.86; ec:2.5.1.87; ec:2.5.1.88; ec:2.5.1.89; ec:2.5.1.90; ec:2.5.1.91…
Terpenoid backbone biosynthesis	5	2,4-cyclodiphosphate synthase	ec:4.6.1.12	1	comp19113_c0_seq1	map00900	map00900_20140415002755.png	ec:1.1.1.216; ec:1.1.1.267; ec:1.1.1.34; ec:1.1.1.88; ec:1.17.1.2; ec:1.17.7.1; ec:1.3.1.83; ec:1.8.3.5; ec:1.8.3.6; ec:2.1.1.100; ec:2.2.1.7; ec:2.3.1.9; ec:2.3.3.10; ec:2.5.1.1; ec:2.5.1.10; ec:2.5.1.20; ec:2.5.1.29; ec:2.5.1.30; ec:2.5.1.31; ec:2.5.1.58; ec:2.5.1.68; ec:2.5.1.82; ec:2.5.1.83; ec:2.5.1.84; ec:2.5.1.85; ec:2.5.1.86; ec:2.5.1.87; ec:2.5.1.88; ec:2.5.1.89; ec:2.5.1.90; ec:2.5.1.91…
Terpenoid backbone biosynthesis	5	synthase	ec:2.3.3.10	3	comp40755_c0_seq1, comp40755_c0_seq3, comp40755_c0_seq4	map00900	map00900_20140415002755.png	ec:1.1.1.216; ec:1.1.1.267; ec:1.1.1.34; ec:1.1.1.88; ec:1.17.1.2; ec:1.17.7.1; ec:1.3.1.83; ec:1.8.3.5; ec:1.8.3.6; ec:2.1.1.100; ec:2.2.1.7; ec:2.3.1.9; ec:2.3.3.10; ec:2.5.1.1; ec:2.5.1.10; ec:2.5.1.20; ec:2.5.1.29; ec:2.5.1.30; ec:2.5.1.31; ec:2.5.1.58; ec:2.5.1.68; ec:2.5.1.82; ec:2.5.1.83; ec:2.5.1.84; ec:2.5.1.85; ec:2.5.1.86; ec:2.5.1.87; ec:2.5.1.88; ec:2.5.1.89; ec:2.5.1.90; ec:2.5.1.91…
D-Glutamine and D-glutamate metabolism	1	glutaminase I	ec:3.5.1.2	1	comp51263_c0_seq7	map00471	map00471_20140415002756.png	ec:1.4.1.3; ec:1.4.3.15; ec:1.4.3.7; ec:2.3.2.1; ec:3.5.1.2; ec:3.5.1.35; ec:3.5.1.38; ec:4.2.1.48; ec:5.1.1.10; ec:5.1.1.3; ec:6.3.2.8; ec:6.3.2.9
Lysine degradation	16	dehydrogenase (succinyl-transferring)	ec:1.2.4.2	3	comp46481_c0_seq1, comp47724_c1_seq1, comp47724_c1_seq2	map00310	map00310_20140415002757.png	ec:1.1.1.35; ec:1.13.12.2; ec:1.14.11.1; ec:1.14.11.4; ec:1.14.11.8; ec:1.14.13.59; ec:1.2.1.20; ec:1.2.1.3; ec:1.2.1.31; ec:1.2.1.47; ec:1.2.4.-; ec:1.2.4.2; ec:1.3.8.6; ec:1.4.1.11; ec:1.4.1.12; ec:1.4.3.14; ec:1.5.1.1; ec:1.5.1.10; ec:1.5.1.16; ec:1.5.1.21; ec:1.5.1.7; ec:1.5.1.8; ec:1.5.1.9; ec:1.5.3.7; ec:1.5.99.3; ec:2.1.1.43; ec:2.1.1.59; ec:2.1.1.60; ec:2.3.1.-; ec:2.3.1.102; ec:2.3.1.32;…
Lysine degradation	16	N-methyltransferase	ec:2.1.1.43	1	comp48735_c0_seq1	map00310	map00310_20140415002757.png	ec:1.1.1.35; ec:1.13.12.2; ec:1.14.11.1; ec:1.14.11.4; ec:1.14.11.8; ec:1.14.13.59; ec:1.2.1.20; ec:1.2.1.3; ec:1.2.1.31; ec:1.2.1.47; ec:1.2.4.-; ec:1.2.4.2; ec:1.3.8.6; ec:1.4.1.11; ec:1.4.1.12; ec:1.4.3.14; ec:1.5.1.1; ec:1.5.1.10; ec:1.5.1.16; ec:1.5.1.21; ec:1.5.1.7; ec:1.5.1.8; ec:1.5.1.9; ec:1.5.3.7; ec:1.5.99.3; ec:2.1.1.43; ec:2.1.1.59; ec:2.1.1.60; ec:2.3.1.-; ec:2.3.1.102; ec:2.3.1.32;…
Lysine degradation	16	dehydrogenase (NAD+)	ec:1.2.1.3	7	comp50859_c0_seq1, comp50859_c0_seq3, comp50859_c0_seq4, comp50859_c0_seq6, comp50859_c0_seq9, comp50859_c0_seq10, comp50859_c0_seq12	map00310	map00310_20140415002757.png	ec:1.1.1.35; ec:1.13.12.2; ec:1.14.11.1; ec:1.14.11.4; ec:1.14.11.8; ec:1.14.13.59; ec:1.2.1.20; ec:1.2.1.3; ec:1.2.1.31; ec:1.2.1.47; ec:1.2.4.-; ec:1.2.4.2; ec:1.3.8.6; ec:1.4.1.11; ec:1.4.1.12; ec:1.4.3.14; ec:1.5.1.1; ec:1.5.1.10; ec:1.5.1.16; ec:1.5.1.21; ec:1.5.1.7; ec:1.5.1.8; ec:1.5.1.9; ec:1.5.3.7; ec:1.5.99.3; ec:2.1.1.43; ec:2.1.1.59; ec:2.1.1.60; ec:2.3.1.-; ec:2.3.1.102; ec:2.3.1.32;…
Lysine degradation	16	dehydrogenase	ec:1.1.1.35	5	comp31111_c0_seq1, comp50906_c0_seq1, comp50906_c0_seq2, comp50906_c0_seq4, comp50906_c0_seq5	map00310	map00310_20140415002757.png	ec:1.1.1.35; ec:1.13.12.2; ec:1.14.11.1; ec:1.14.11.4; ec:1.14.11.8; ec:1.14.13.59; ec:1.2.1.20; ec:1.2.1.3; ec:1.2.1.31; ec:1.2.1.47; ec:1.2.4.-; ec:1.2.4.2; ec:1.3.8.6; ec:1.4.1.11; ec:1.4.1.12; ec:1.4.3.14; ec:1.5.1.1; ec:1.5.1.10; ec:1.5.1.16; ec:1.5.1.21; ec:1.5.1.7; ec:1.5.1.8; ec:1.5.1.9; ec:1.5.3.7; ec:1.5.99.3; ec:2.1.1.43; ec:2.1.1.59; ec:2.1.1.60; ec:2.3.1.-; ec:2.3.1.102; ec:2.3.1.32;…
Tropane, piperidine and pyridine alkaloid biosynthesis	10	transaminase	ec:2.6.1.57	9	comp48658_c0_seq2, comp48658_c0_seq3, comp50510_c0_seq1, comp50510_c0_seq3, comp50510_c0_seq6, comp50510_c0_seq7, comp50510_c0_seq9, comp50510_c0_seq10, comp50510_c0_seq12	map00960	map00960_20140415002759.png	ec:1.1.1.206; ec:1.1.1.222; ec:1.1.1.236; ec:1.1.1.237; ec:1.14.11.11; ec:1.14.11.14; ec:1.14.13.101; ec:1.4.1.18; ec:1.4.3.14; ec:1.4.3.21; ec:1.5.1.1; ec:1.5.1.21; ec:2.1.1.53; ec:2.3.1.-; ec:2.3.1.145; ec:2.3.1.185; ec:2.3.1.186; ec:2.3.1.93; ec:2.5.1.44; ec:2.6.1.1; ec:2.6.1.5; ec:2.6.1.57; ec:2.6.1.58; ec:2.6.1.9; ec:2.8.3.17; ec:3.1.1.-; ec:3.1.1.10; ec:3.1.1.84; ec:4.1.1.18; ec:5.1.-.-; ec…
Tropane, piperidine and pyridine alkaloid biosynthesis	10	transaminase	ec:2.6.1.9	9	comp48658_c0_seq2, comp48658_c0_seq3, comp50510_c0_seq1, comp50510_c0_seq3, comp50510_c0_seq6, comp50510_c0_seq7, comp50510_c0_seq9, comp50510_c0_seq10, comp50510_c0_seq12	map00960	map00960_20140415002759.png	ec:1.1.1.206; ec:1.1.1.222; ec:1.1.1.236; ec:1.1.1.237; ec:1.14.11.11; ec:1.14.11.14; ec:1.14.13.101; ec:1.4.1.18; ec:1.4.3.14; ec:1.4.3.21; ec:1.5.1.1; ec:1.5.1.21; ec:2.1.1.53; ec:2.3.1.-; ec:2.3.1.145; ec:2.3.1.185; ec:2.3.1.186; ec:2.3.1.93; ec:2.5.1.44; ec:2.6.1.1; ec:2.6.1.5; ec:2.6.1.57; ec:2.6.1.58; ec:2.6.1.9; ec:2.8.3.17; ec:3.1.1.-; ec:3.1.1.10; ec:3.1.1.84; ec:4.1.1.18; ec:5.1.-.-; ec…
Tropane, piperidine and pyridine alkaloid biosynthesis	10	transaminase	ec:2.6.1.5	10	comp46194_c0_seq3, comp48658_c0_seq2, comp48658_c0_seq3, comp50510_c0_seq1, comp50510_c0_seq3, comp50510_c0_seq6, comp50510_c0_seq7, comp50510_c0_seq9, comp50510_c0_seq10, comp50510_c0_seq12	map00960	map00960_20140415002759.png	ec:1.1.1.206; ec:1.1.1.222; ec:1.1.1.236; ec:1.1.1.237; ec:1.14.11.11; ec:1.14.11.14; ec:1.14.13.101; ec:1.4.1.18; ec:1.4.3.14; ec:1.4.3.21; ec:1.5.1.1; ec:1.5.1.21; ec:2.1.1.53; ec:2.3.1.-; ec:2.3.1.145; ec:2.3.1.185; ec:2.3.1.186; ec:2.3.1.93; ec:2.5.1.44; ec:2.6.1.1; ec:2.6.1.5; ec:2.6.1.57; ec:2.6.1.58; ec:2.6.1.9; ec:2.8.3.17; ec:3.1.1.-; ec:3.1.1.10; ec:3.1.1.84; ec:4.1.1.18; ec:5.1.-.-; ec…
Tropane, piperidine and pyridine alkaloid biosynthesis	10	transaminase	ec:2.6.1.1	9	comp48658_c0_seq2, comp48658_c0_seq3, comp50510_c0_seq1, comp50510_c0_seq3, comp50510_c0_seq6, comp50510_c0_seq7, comp50510_c0_seq9, comp50510_c0_seq10, comp50510_c0_seq12	map00960	map00960_20140415002759.png	ec:1.1.1.206; ec:1.1.1.222; ec:1.1.1.236; ec:1.1.1.237; ec:1.14.11.11; ec:1.14.11.14; ec:1.14.13.101; ec:1.4.1.18; ec:1.4.3.14; ec:1.4.3.21; ec:1.5.1.1; ec:1.5.1.21; ec:2.1.1.53; ec:2.3.1.-; ec:2.3.1.145; ec:2.3.1.185; ec:2.3.1.186; ec:2.3.1.93; ec:2.5.1.44; ec:2.6.1.1; ec:2.6.1.5; ec:2.6.1.57; ec:2.6.1.58; ec:2.6.1.9; ec:2.8.3.17; ec:3.1.1.-; ec:3.1.1.10; ec:3.1.1.84; ec:4.1.1.18; ec:5.1.-.-; ec…
Porphyrin and chlorophyll metabolism	9	synthase	ec:4.2.1.24	4	comp46767_c0_seq1, comp46767_c0_seq2, comp46767_c0_seq3, comp46767_c0_seq4	map00860	map00860_20140415002801.png	ec:1.-.-.-; ec:1.1.1.294; ec:1.14.12.20; ec:1.14.13.122; ec:1.14.13.81; ec:1.14.13.83; ec:1.14.99.3; ec:1.16.1.2; ec:1.16.1.3; ec:1.16.1.4; ec:1.16.1.5; ec:1.16.1.6; ec:1.16.3.1; ec:1.16.8.1; ec:1.17.7.2; ec:1.2.1.70; ec:1.3.1.24; ec:1.3.1.33; ec:1.3.1.54; ec:1.3.1.75; ec:1.3.1.76; ec:1.3.1.80; ec:1.3.3.3; ec:1.3.3.4; ec:1.3.3.5; ec:1.3.5.3; ec:1.3.7.2; ec:1.3.7.3; ec:1.3.7.4; ec:1.3.7.5; ec:1.3.…
Porphyrin and chlorophyll metabolism	9	oxidase	ec:1.3.3.4	1	comp43659_c2_seq4	map00860	map00860_20140415002801.png	ec:1.-.-.-; ec:1.1.1.294; ec:1.14.12.20; ec:1.14.13.122; ec:1.14.13.81; ec:1.14.13.83; ec:1.14.99.3; ec:1.16.1.2; ec:1.16.1.3; ec:1.16.1.4; ec:1.16.1.5; ec:1.16.1.6; ec:1.16.3.1; ec:1.16.8.1; ec:1.17.7.2; ec:1.2.1.70; ec:1.3.1.24; ec:1.3.1.33; ec:1.3.1.54; ec:1.3.1.75; ec:1.3.1.76; ec:1.3.1.80; ec:1.3.3.3; ec:1.3.3.4; ec:1.3.3.5; ec:1.3.5.3; ec:1.3.7.2; ec:1.3.7.3; ec:1.3.7.4; ec:1.3.7.5; ec:1.3.…
Porphyrin and chlorophyll metabolism	9	ligase	ec:6.1.1.17	1	comp47105_c0_seq1	map00860	map00860_20140415002801.png	ec:1.-.-.-; ec:1.1.1.294; ec:1.14.12.20; ec:1.14.13.122; ec:1.14.13.81; ec:1.14.13.83; ec:1.14.99.3; ec:1.16.1.2; ec:1.16.1.3; ec:1.16.1.4; ec:1.16.1.5; ec:1.16.1.6; ec:1.16.3.1; ec:1.16.8.1; ec:1.17.7.2; ec:1.2.1.70; ec:1.3.1.24; ec:1.3.1.33; ec:1.3.1.54; ec:1.3.1.75; ec:1.3.1.76; ec:1.3.1.80; ec:1.3.3.3; ec:1.3.3.4; ec:1.3.3.5; ec:1.3.5.3; ec:1.3.7.2; ec:1.3.7.3; ec:1.3.7.4; ec:1.3.7.5; ec:1.3.…
Porphyrin and chlorophyll metabolism	9	decarboxylase	ec:4.1.1.37	2	comp46247_c0_seq3, comp46247_c0_seq4	map00860	map00860_20140415002801.png	ec:1.-.-.-; ec:1.1.1.294; ec:1.14.12.20; ec:1.14.13.122; ec:1.14.13.81; ec:1.14.13.83; ec:1.14.99.3; ec:1.16.1.2; ec:1.16.1.3; ec:1.16.1.4; ec:1.16.1.5; ec:1.16.1.6; ec:1.16.3.1; ec:1.16.8.1; ec:1.17.7.2; ec:1.2.1.70; ec:1.3.1.24; ec:1.3.1.33; ec:1.3.1.54; ec:1.3.1.75; ec:1.3.1.76; ec:1.3.1.80; ec:1.3.3.3; ec:1.3.3.4; ec:1.3.3.5; ec:1.3.5.3; ec:1.3.7.2; ec:1.3.7.3; ec:1.3.7.4; ec:1.3.7.5; ec:1.3.…
Porphyrin and chlorophyll metabolism	9	ferro-protoporphyrin chelatase	ec:4.99.1.1	1	comp41622_c0_seq1	map00860	map00860_20140415002801.png	ec:1.-.-.-; ec:1.1.1.294; ec:1.14.12.20; ec:1.14.13.122; ec:1.14.13.81; ec:1.14.13.83; ec:1.14.99.3; ec:1.16.1.2; ec:1.16.1.3; ec:1.16.1.4; ec:1.16.1.5; ec:1.16.1.6; ec:1.16.3.1; ec:1.16.8.1; ec:1.17.7.2; ec:1.2.1.70; ec:1.3.1.24; ec:1.3.1.33; ec:1.3.1.54; ec:1.3.1.75; ec:1.3.1.76; ec:1.3.1.80; ec:1.3.3.3; ec:1.3.3.4; ec:1.3.3.5; ec:1.3.5.3; ec:1.3.7.2; ec:1.3.7.3; ec:1.3.7.4; ec:1.3.7.5; ec:1.3.…
Glycosphingolipid biosynthesis - ganglio series	1	lactase (ambiguous)	ec:3.2.1.23	1	comp9964_c0_seq1	map00604	map00604_20140415002802.png	ec:2.3.1.-; ec:2.4.1.-; ec:2.4.1.62; ec:2.4.1.92; ec:2.4.99.-; ec:2.4.99.4; ec:2.4.99.7; ec:2.4.99.8; ec:2.4.99.9; ec:3.2.1.23; ec:3.2.1.52
Cysteine and methionine metabolism	37	beta-synthase	ec:4.2.1.22	1	comp50328_c0_seq1	map00270	map00270_20140415002805.png	ec:1.1.1.27; ec:1.1.1.3; ec:1.1.1.310; ec:1.1.1.338; ec:1.1.1.37; ec:1.13.11.20; ec:1.13.11.53; ec:1.13.11.54; ec:1.14.17.4; ec:1.2.1.11; ec:1.4.1.-; ec:1.4.3.2; ec:1.8.1.10; ec:1.8.1.6; ec:1.8.4.1; ec:1.8.4.13; ec:1.8.4.14; ec:1.8.4.3; ec:1.8.4.4; ec:2.1.1.-; ec:2.1.1.10; ec:2.1.1.13; ec:2.1.1.14; ec:2.1.1.37; ec:2.1.1.5; ec:2.3.1.30; ec:2.3.1.31; ec:2.3.1.46; ec:2.4.2.28; ec:2.5.1.-; ec:2.5.1.1…
Cysteine and methionine metabolism	37	S-adenosylhomocysteine synthase	ec:3.3.1.1	3	comp28674_c0_seq1, comp46165_c0_seq3, comp46165_c0_seq4	map00270	map00270_20140415002805.png	ec:1.1.1.27; ec:1.1.1.3; ec:1.1.1.310; ec:1.1.1.338; ec:1.1.1.37; ec:1.13.11.20; ec:1.13.11.53; ec:1.13.11.54; ec:1.14.17.4; ec:1.2.1.11; ec:1.4.1.-; ec:1.4.3.2; ec:1.8.1.10; ec:1.8.1.6; ec:1.8.4.1; ec:1.8.4.13; ec:1.8.4.14; ec:1.8.4.3; ec:1.8.4.4; ec:2.1.1.-; ec:2.1.1.10; ec:2.1.1.13; ec:2.1.1.14; ec:2.1.1.37; ec:2.1.1.5; ec:2.3.1.30; ec:2.3.1.31; ec:2.3.1.46; ec:2.4.2.28; ec:2.5.1.-; ec:2.5.1.1…
Cysteine and methionine metabolism	37	phosphorylase	ec:2.4.2.28	2	comp48937_c0_seq1, comp48937_c0_seq2	map00270	map00270_20140415002805.png	ec:1.1.1.27; ec:1.1.1.3; ec:1.1.1.310; ec:1.1.1.338; ec:1.1.1.37; ec:1.13.11.20; ec:1.13.11.53; ec:1.13.11.54; ec:1.14.17.4; ec:1.2.1.11; ec:1.4.1.-; ec:1.4.3.2; ec:1.8.1.10; ec:1.8.1.6; ec:1.8.4.1; ec:1.8.4.13; ec:1.8.4.14; ec:1.8.4.3; ec:1.8.4.4; ec:2.1.1.-; ec:2.1.1.10; ec:2.1.1.13; ec:2.1.1.14; ec:2.1.1.37; ec:2.1.1.5; ec:2.3.1.30; ec:2.3.1.31; ec:2.3.1.46; ec:2.4.2.28; ec:2.5.1.-; ec:2.5.1.1…
Cysteine and methionine metabolism	37	transaminase	ec:2.6.1.57	9	comp48658_c0_seq2, comp48658_c0_seq3, comp50510_c0_seq1, comp50510_c0_seq3, comp50510_c0_seq6, comp50510_c0_seq7, comp50510_c0_seq9, comp50510_c0_seq10, comp50510_c0_seq12	map00270	map00270_20140415002805.png	ec:1.1.1.27; ec:1.1.1.3; ec:1.1.1.310; ec:1.1.1.338; ec:1.1.1.37; ec:1.13.11.20; ec:1.13.11.53; ec:1.13.11.54; ec:1.14.17.4; ec:1.2.1.11; ec:1.4.1.-; ec:1.4.3.2; ec:1.8.1.10; ec:1.8.1.6; ec:1.8.4.1; ec:1.8.4.13; ec:1.8.4.14; ec:1.8.4.3; ec:1.8.4.4; ec:2.1.1.-; ec:2.1.1.10; ec:2.1.1.13; ec:2.1.1.14; ec:2.1.1.37; ec:2.1.1.5; ec:2.3.1.30; ec:2.3.1.31; ec:2.3.1.46; ec:2.4.2.28; ec:2.5.1.-; ec:2.5.1.1…
Cysteine and methionine metabolism	37	synthase	ec:2.1.1.13	1	comp46388_c0_seq1	map00270	map00270_20140415002805.png	ec:1.1.1.27; ec:1.1.1.3; ec:1.1.1.310; ec:1.1.1.338; ec:1.1.1.37; ec:1.13.11.20; ec:1.13.11.53; ec:1.13.11.54; ec:1.14.17.4; ec:1.2.1.11; ec:1.4.1.-; ec:1.4.3.2; ec:1.8.1.10; ec:1.8.1.6; ec:1.8.4.1; ec:1.8.4.13; ec:1.8.4.14; ec:1.8.4.3; ec:1.8.4.4; ec:2.1.1.-; ec:2.1.1.10; ec:2.1.1.13; ec:2.1.1.14; ec:2.1.1.37; ec:2.1.1.5; ec:2.3.1.30; ec:2.3.1.31; ec:2.3.1.46; ec:2.4.2.28; ec:2.5.1.-; ec:2.5.1.1…
Cysteine and methionine metabolism	37	S-methyltransferase	ec:2.1.1.10	7	comp46388_c0_seq1, comp49341_c0_seq5, comp50118_c0_seq1, comp50118_c0_seq2, comp50118_c0_seq4, comp50118_c0_seq5, comp50118_c0_seq7	map00270	map00270_20140415002805.png	ec:1.1.1.27; ec:1.1.1.3; ec:1.1.1.310; ec:1.1.1.338; ec:1.1.1.37; ec:1.13.11.20; ec:1.13.11.53; ec:1.13.11.54; ec:1.14.17.4; ec:1.2.1.11; ec:1.4.1.-; ec:1.4.3.2; ec:1.8.1.10; ec:1.8.1.6; ec:1.8.4.1; ec:1.8.4.13; ec:1.8.4.14; ec:1.8.4.3; ec:1.8.4.4; ec:2.1.1.-; ec:2.1.1.10; ec:2.1.1.13; ec:2.1.1.14; ec:2.1.1.37; ec:2.1.1.5; ec:2.3.1.30; ec:2.3.1.31; ec:2.3.1.46; ec:2.4.2.28; ec:2.5.1.-; ec:2.5.1.1…
Cysteine and methionine metabolism	37	transaminase	ec:2.6.1.5	10	comp46194_c0_seq3, comp48658_c0_seq2, comp48658_c0_seq3, comp50510_c0_seq1, comp50510_c0_seq3, comp50510_c0_seq6, comp50510_c0_seq7, comp50510_c0_seq9, comp50510_c0_seq10, comp50510_c0_seq12	map00270	map00270_20140415002805.png	ec:1.1.1.27; ec:1.1.1.3; ec:1.1.1.310; ec:1.1.1.338; ec:1.1.1.37; ec:1.13.11.20; ec:1.13.11.53; ec:1.13.11.54; ec:1.14.17.4; ec:1.2.1.11; ec:1.4.1.-; ec:1.4.3.2; ec:1.8.1.10; ec:1.8.1.6; ec:1.8.4.1; ec:1.8.4.13; ec:1.8.4.14; ec:1.8.4.3; ec:1.8.4.4; ec:2.1.1.-; ec:2.1.1.10; ec:2.1.1.13; ec:2.1.1.14; ec:2.1.1.37; ec:2.1.1.5; ec:2.3.1.30; ec:2.3.1.31; ec:2.3.1.46; ec:2.4.2.28; ec:2.5.1.-; ec:2.5.1.1…
Cysteine and methionine metabolism	37	transaminase	ec:2.6.1.1	9	comp48658_c0_seq2, comp48658_c0_seq3, comp50510_c0_seq1, comp50510_c0_seq3, comp50510_c0_seq6, comp50510_c0_seq7, comp50510_c0_seq9, comp50510_c0_seq10, comp50510_c0_seq12	map00270	map00270_20140415002805.png	ec:1.1.1.27; ec:1.1.1.3; ec:1.1.1.310; ec:1.1.1.338; ec:1.1.1.37; ec:1.13.11.20; ec:1.13.11.53; ec:1.13.11.54; ec:1.14.17.4; ec:1.2.1.11; ec:1.4.1.-; ec:1.4.3.2; ec:1.8.1.10; ec:1.8.1.6; ec:1.8.4.1; ec:1.8.4.13; ec:1.8.4.14; ec:1.8.4.3; ec:1.8.4.4; ec:2.1.1.-; ec:2.1.1.10; ec:2.1.1.13; ec:2.1.1.14; ec:2.1.1.37; ec:2.1.1.5; ec:2.3.1.30; ec:2.3.1.31; ec:2.3.1.46; ec:2.4.2.28; ec:2.5.1.-; ec:2.5.1.1…
Cysteine and methionine metabolism	37	decarboxylase	ec:4.1.1.50	1	comp51123_c0_seq1	map00270	map00270_20140415002805.png	ec:1.1.1.27; ec:1.1.1.3; ec:1.1.1.310; ec:1.1.1.338; ec:1.1.1.37; ec:1.13.11.20; ec:1.13.11.53; ec:1.13.11.54; ec:1.14.17.4; ec:1.2.1.11; ec:1.4.1.-; ec:1.4.3.2; ec:1.8.1.10; ec:1.8.1.6; ec:1.8.4.1; ec:1.8.4.13; ec:1.8.4.14; ec:1.8.4.3; ec:1.8.4.4; ec:2.1.1.-; ec:2.1.1.10; ec:2.1.1.13; ec:2.1.1.14; ec:2.1.1.37; ec:2.1.1.5; ec:2.3.1.30; ec:2.3.1.31; ec:2.3.1.46; ec:2.4.2.28; ec:2.5.1.-; ec:2.5.1.1…
Cysteine and methionine metabolism	37	adenosyltransferase	ec:2.5.1.6	5	comp31210_c0_seq1, comp42918_c0_seq1, comp45833_c0_seq1, comp45833_c0_seq2, comp45833_c1_seq1	map00270	map00270_20140415002805.png	ec:1.1.1.27; ec:1.1.1.3; ec:1.1.1.310; ec:1.1.1.338; ec:1.1.1.37; ec:1.13.11.20; ec:1.13.11.53; ec:1.13.11.54; ec:1.14.17.4; ec:1.2.1.11; ec:1.4.1.-; ec:1.4.3.2; ec:1.8.1.10; ec:1.8.1.6; ec:1.8.4.1; ec:1.8.4.13; ec:1.8.4.14; ec:1.8.4.3; ec:1.8.4.4; ec:2.1.1.-; ec:2.1.1.10; ec:2.1.1.13; ec:2.1.1.14; ec:2.1.1.37; ec:2.1.1.5; ec:2.3.1.30; ec:2.3.1.31; ec:2.3.1.46; ec:2.4.2.28; ec:2.5.1.-; ec:2.5.1.1…
Cysteine and methionine metabolism	37	dehydrogenase	ec:1.1.1.37	3	comp43911_c0_seq1, comp50428_c0_seq2, comp51633_c0_seq1	map00270	map00270_20140415002805.png	ec:1.1.1.27; ec:1.1.1.3; ec:1.1.1.310; ec:1.1.1.338; ec:1.1.1.37; ec:1.13.11.20; ec:1.13.11.53; ec:1.13.11.54; ec:1.14.17.4; ec:1.2.1.11; ec:1.4.1.-; ec:1.4.3.2; ec:1.8.1.10; ec:1.8.1.6; ec:1.8.4.1; ec:1.8.4.13; ec:1.8.4.14; ec:1.8.4.3; ec:1.8.4.4; ec:2.1.1.-; ec:2.1.1.10; ec:2.1.1.13; ec:2.1.1.14; ec:2.1.1.37; ec:2.1.1.5; ec:2.3.1.30; ec:2.3.1.31; ec:2.3.1.46; ec:2.4.2.28; ec:2.5.1.-; ec:2.5.1.1…
Cysteine and methionine metabolism	37	S-methyltransferase	ec:2.1.1.5	1	comp49341_c0_seq5	map00270	map00270_20140415002805.png	ec:1.1.1.27; ec:1.1.1.3; ec:1.1.1.310; ec:1.1.1.338; ec:1.1.1.37; ec:1.13.11.20; ec:1.13.11.53; ec:1.13.11.54; ec:1.14.17.4; ec:1.2.1.11; ec:1.4.1.-; ec:1.4.3.2; ec:1.8.1.10; ec:1.8.1.6; ec:1.8.4.1; ec:1.8.4.13; ec:1.8.4.14; ec:1.8.4.3; ec:1.8.4.4; ec:2.1.1.-; ec:2.1.1.10; ec:2.1.1.13; ec:2.1.1.14; ec:2.1.1.37; ec:2.1.1.5; ec:2.3.1.30; ec:2.3.1.31; ec:2.3.1.46; ec:2.4.2.28; ec:2.5.1.-; ec:2.5.1.1…
Cysteine and methionine metabolism	37	dehydrogenase	ec:1.1.1.27	5	comp39588_c0_seq1, comp44944_c3_seq1, comp44944_c3_seq2, comp50977_c0_seq4, comp50977_c0_seq5	map00270	map00270_20140415002805.png	ec:1.1.1.27; ec:1.1.1.3; ec:1.1.1.310; ec:1.1.1.338; ec:1.1.1.37; ec:1.13.11.20; ec:1.13.11.53; ec:1.13.11.54; ec:1.14.17.4; ec:1.2.1.11; ec:1.4.1.-; ec:1.4.3.2; ec:1.8.1.10; ec:1.8.1.6; ec:1.8.4.1; ec:1.8.4.13; ec:1.8.4.14; ec:1.8.4.3; ec:1.8.4.4; ec:2.1.1.-; ec:2.1.1.10; ec:2.1.1.13; ec:2.1.1.14; ec:2.1.1.37; ec:2.1.1.5; ec:2.3.1.30; ec:2.3.1.31; ec:2.3.1.46; ec:2.4.2.28; ec:2.5.1.-; ec:2.5.1.1…
Nicotinate and nicotinamide metabolism	12	synthase (glutamine-hydrolysing)	ec:6.3.5.1	2	comp48160_c0_seq3, comp48160_c0_seq5	map00760	map00760_20140415002807.png	ec:1.1.1.291; ec:1.13.11.9; ec:1.14.13.10; ec:1.14.13.114; ec:1.14.18.-; ec:1.17.1.5; ec:1.17.2.1; ec:1.17.3.3; ec:1.2.3.1; ec:1.3.7.1; ec:1.4.1.21; ec:1.4.3.16; ec:1.5.3.5; ec:1.5.3.6; ec:1.5.99.4; ec:1.6.1.1; ec:1.6.1.2; ec:2.1.1.1; ec:2.1.1.7; ec:2.4.2.1; ec:2.4.2.12; ec:2.4.2.19; ec:2.4.99.20; ec:2.7.1.173; ec:2.7.1.22; ec:2.7.1.23; ec:2.7.7.1; ec:2.7.7.18; ec:3.1.3.-; ec:3.1.3.5; ec:3.2.2.1;…
Nicotinate and nicotinamide metabolism	12	diphosphorylase (carboxylating)	ec:2.4.2.19	4	comp35332_c0_seq1, comp42216_c0_seq1, comp45160_c0_seq2, comp48057_c1_seq18	map00760	map00760_20140415002807.png	ec:1.1.1.291; ec:1.13.11.9; ec:1.14.13.10; ec:1.14.13.114; ec:1.14.18.-; ec:1.17.1.5; ec:1.17.2.1; ec:1.17.3.3; ec:1.2.3.1; ec:1.3.7.1; ec:1.4.1.21; ec:1.4.3.16; ec:1.5.3.5; ec:1.5.3.6; ec:1.5.99.4; ec:1.6.1.1; ec:1.6.1.2; ec:2.1.1.1; ec:2.1.1.7; ec:2.4.2.1; ec:2.4.2.12; ec:2.4.2.19; ec:2.4.99.20; ec:2.7.1.173; ec:2.7.1.22; ec:2.7.1.23; ec:2.7.7.1; ec:2.7.7.18; ec:3.1.3.-; ec:3.1.3.5; ec:3.2.2.1;…
Nicotinate and nicotinamide metabolism	12	transhydrogenase (Re/Si-specific)	ec:1.6.1.2	1	comp45578_c0_seq1	map00760	map00760_20140415002807.png	ec:1.1.1.291; ec:1.13.11.9; ec:1.14.13.10; ec:1.14.13.114; ec:1.14.18.-; ec:1.17.1.5; ec:1.17.2.1; ec:1.17.3.3; ec:1.2.3.1; ec:1.3.7.1; ec:1.4.1.21; ec:1.4.3.16; ec:1.5.3.5; ec:1.5.3.6; ec:1.5.99.4; ec:1.6.1.1; ec:1.6.1.2; ec:2.1.1.1; ec:2.1.1.7; ec:2.4.2.1; ec:2.4.2.12; ec:2.4.2.19; ec:2.4.99.20; ec:2.7.1.173; ec:2.7.1.22; ec:2.7.1.23; ec:2.7.7.1; ec:2.7.7.18; ec:3.1.3.-; ec:3.1.3.5; ec:3.2.2.1;…
Nicotinate and nicotinamide metabolism	12	kinase	ec:2.7.1.23	5	comp7641_c0_seq1, comp9384_c0_seq1, comp33330_c0_seq1, comp37334_c0_seq1, comp43117_c1_seq2	map00760	map00760_20140415002807.png	ec:1.1.1.291; ec:1.13.11.9; ec:1.14.13.10; ec:1.14.13.114; ec:1.14.18.-; ec:1.17.1.5; ec:1.17.2.1; ec:1.17.3.3; ec:1.2.3.1; ec:1.3.7.1; ec:1.4.1.21; ec:1.4.3.16; ec:1.5.3.5; ec:1.5.3.6; ec:1.5.99.4; ec:1.6.1.1; ec:1.6.1.2; ec:2.1.1.1; ec:2.1.1.7; ec:2.4.2.1; ec:2.4.2.12; ec:2.4.2.19; ec:2.4.99.20; ec:2.7.1.173; ec:2.7.1.22; ec:2.7.1.23; ec:2.7.7.1; ec:2.7.7.18; ec:3.1.3.-; ec:3.1.3.5; ec:3.2.2.1;…
Sphingolipid metabolism	1	lactase (ambiguous)	ec:3.2.1.23	1	comp9964_c0_seq1	map00600	map00600_20140415002808.png	ec:1.1.1.102; ec:1.14.-.-; ec:1.14.13.169; ec:2.3.1.24; ec:2.3.1.50; ec:2.4.1.-; ec:2.4.1.23; ec:2.4.1.274; ec:2.4.1.47; ec:2.4.1.80; ec:2.7.1.138; ec:2.7.1.91; ec:2.7.8.-; ec:2.7.8.10; ec:2.7.8.27; ec:2.7.8.3; ec:2.8.2.11; ec:3.1.3.-; ec:3.1.3.4; ec:3.1.4.12; ec:3.1.4.41; ec:3.1.6.1; ec:3.1.6.8; ec:3.2.1.18; ec:3.2.1.22; ec:3.2.1.23; ec:3.2.1.45; ec:3.2.1.46; ec:3.5.1.-; ec:3.5.1.23; ec:4.1.2.27
C5-Branched dibasic acid metabolism	2	ligase (ADP-forming)	ec:6.2.1.5	2	comp51113_c0_seq10, comp51113_c0_seq14	map00660	map00660_20140415002809.png	ec:2.2.1.6; ec:2.3.3.11; ec:2.8.3.11; ec:2.8.3.7; ec:3.5.1.67; ec:4.1.1.5; ec:4.1.1.6; ec:4.1.3.17; ec:4.1.3.22; ec:4.1.3.24; ec:4.1.3.25; ec:4.2.1.34; ec:4.2.1.35; ec:4.2.1.56; ec:4.3.1.2; ec:5.4.99.1; ec:6.2.1.5; ec:6.3.1.7
Glycolysis / Gluconeogenesis	49	dehydrogenase (acetyl-transferring)	ec:1.2.4.1	3	comp39881_c0_seq1, comp42757_c0_seq1, comp51349_c0_seq4	map00010	map00010_20140415002811.png	ec:1.1.1.1; ec:1.1.1.2; ec:1.1.1.27; ec:1.1.2.7; ec:1.1.2.8; ec:1.2.1.12; ec:1.2.1.3; ec:1.2.1.5; ec:1.2.1.59; ec:1.2.1.9; ec:1.2.4.1; ec:1.2.7.1; ec:1.2.7.6; ec:1.8.1.4; ec:2.3.1.12; ec:2.7.1.1; ec:2.7.1.11; ec:2.7.1.146; ec:2.7.1.147; ec:2.7.1.2; ec:2.7.1.40; ec:2.7.1.41; ec:2.7.1.63; ec:2.7.1.69; ec:2.7.2.3; ec:3.1.3.10; ec:3.1.3.11; ec:3.1.3.13; ec:3.1.3.9; ec:3.2.1.86; ec:4.1.1.1; ec:4.1.1.3…
Glycolysis / Gluconeogenesis	49	hexose diphosphatase	ec:3.1.3.11	3	comp46184_c0_seq1, comp51365_c0_seq3, comp51365_c0_seq4	map00010	map00010_20140415002811.png	ec:1.1.1.1; ec:1.1.1.2; ec:1.1.1.27; ec:1.1.2.7; ec:1.1.2.8; ec:1.2.1.12; ec:1.2.1.3; ec:1.2.1.5; ec:1.2.1.59; ec:1.2.1.9; ec:1.2.4.1; ec:1.2.7.1; ec:1.2.7.6; ec:1.8.1.4; ec:2.3.1.12; ec:2.7.1.1; ec:2.7.1.11; ec:2.7.1.146; ec:2.7.1.147; ec:2.7.1.2; ec:2.7.1.40; ec:2.7.1.41; ec:2.7.1.63; ec:2.7.1.69; ec:2.7.2.3; ec:3.1.3.10; ec:3.1.3.11; ec:3.1.3.13; ec:3.1.3.9; ec:3.2.1.86; ec:4.1.1.1; ec:4.1.1.3…
Glycolysis / Gluconeogenesis	49	aldolase	ec:4.1.2.13	7	comp47246_c0_seq1, comp47246_c1_seq1, comp48933_c0_seq1, comp49671_c1_seq1, comp49671_c1_seq2, comp49671_c1_seq3, comp49671_c1_seq4	map00010	map00010_20140415002811.png	ec:1.1.1.1; ec:1.1.1.2; ec:1.1.1.27; ec:1.1.2.7; ec:1.1.2.8; ec:1.2.1.12; ec:1.2.1.3; ec:1.2.1.5; ec:1.2.1.59; ec:1.2.1.9; ec:1.2.4.1; ec:1.2.7.1; ec:1.2.7.6; ec:1.8.1.4; ec:2.3.1.12; ec:2.7.1.1; ec:2.7.1.11; ec:2.7.1.146; ec:2.7.1.147; ec:2.7.1.2; ec:2.7.1.40; ec:2.7.1.41; ec:2.7.1.63; ec:2.7.1.69; ec:2.7.2.3; ec:3.1.3.10; ec:3.1.3.11; ec:3.1.3.13; ec:3.1.3.9; ec:3.2.1.86; ec:4.1.1.1; ec:4.1.1.3…
Glycolysis / Gluconeogenesis	49	isomerase	ec:5.3.1.9	1	comp46399_c1_seq1	map00010	map00010_20140415002811.png	ec:1.1.1.1; ec:1.1.1.2; ec:1.1.1.27; ec:1.1.2.7; ec:1.1.2.8; ec:1.2.1.12; ec:1.2.1.3; ec:1.2.1.5; ec:1.2.1.59; ec:1.2.1.9; ec:1.2.4.1; ec:1.2.7.1; ec:1.2.7.6; ec:1.8.1.4; ec:2.3.1.12; ec:2.7.1.1; ec:2.7.1.11; ec:2.7.1.146; ec:2.7.1.147; ec:2.7.1.2; ec:2.7.1.40; ec:2.7.1.41; ec:2.7.1.63; ec:2.7.1.69; ec:2.7.2.3; ec:3.1.3.10; ec:3.1.3.11; ec:3.1.3.13; ec:3.1.3.9; ec:3.2.1.86; ec:4.1.1.1; ec:4.1.1.3…
Glycolysis / Gluconeogenesis	49	isomerase	ec:5.3.1.1	3	comp50524_c2_seq4, comp50524_c2_seq6, comp50524_c2_seq8	map00010	map00010_20140415002811.png	ec:1.1.1.1; ec:1.1.1.2; ec:1.1.1.27; ec:1.1.2.7; ec:1.1.2.8; ec:1.2.1.12; ec:1.2.1.3; ec:1.2.1.5; ec:1.2.1.59; ec:1.2.1.9; ec:1.2.4.1; ec:1.2.7.1; ec:1.2.7.6; ec:1.8.1.4; ec:2.3.1.12; ec:2.7.1.1; ec:2.7.1.11; ec:2.7.1.146; ec:2.7.1.147; ec:2.7.1.2; ec:2.7.1.40; ec:2.7.1.41; ec:2.7.1.63; ec:2.7.1.69; ec:2.7.2.3; ec:3.1.3.10; ec:3.1.3.11; ec:3.1.3.13; ec:3.1.3.9; ec:3.2.1.86; ec:4.1.1.1; ec:4.1.1.3…
Glycolysis / Gluconeogenesis	49	hydratase	ec:4.2.1.11	2	comp49961_c0_seq1, comp49961_c0_seq2	map00010	map00010_20140415002811.png	ec:1.1.1.1; ec:1.1.1.2; ec:1.1.1.27; ec:1.1.2.7; ec:1.1.2.8; ec:1.2.1.12; ec:1.2.1.3; ec:1.2.1.5; ec:1.2.1.59; ec:1.2.1.9; ec:1.2.4.1; ec:1.2.7.1; ec:1.2.7.6; ec:1.8.1.4; ec:2.3.1.12; ec:2.7.1.1; ec:2.7.1.11; ec:2.7.1.146; ec:2.7.1.147; ec:2.7.1.2; ec:2.7.1.40; ec:2.7.1.41; ec:2.7.1.63; ec:2.7.1.69; ec:2.7.2.3; ec:3.1.3.10; ec:3.1.3.11; ec:3.1.3.13; ec:3.1.3.9; ec:3.2.1.86; ec:4.1.1.1; ec:4.1.1.3…
Glycolysis / Gluconeogenesis	49	ligase	ec:6.2.1.1	3	comp46603_c0_seq1, comp47209_c0_seq5, comp47209_c0_seq8	map00010	map00010_20140415002811.png	ec:1.1.1.1; ec:1.1.1.2; ec:1.1.1.27; ec:1.1.2.7; ec:1.1.2.8; ec:1.2.1.12; ec:1.2.1.3; ec:1.2.1.5; ec:1.2.1.59; ec:1.2.1.9; ec:1.2.4.1; ec:1.2.7.1; ec:1.2.7.6; ec:1.8.1.4; ec:2.3.1.12; ec:2.7.1.1; ec:2.7.1.11; ec:2.7.1.146; ec:2.7.1.147; ec:2.7.1.2; ec:2.7.1.40; ec:2.7.1.41; ec:2.7.1.63; ec:2.7.1.69; ec:2.7.2.3; ec:3.1.3.10; ec:3.1.3.11; ec:3.1.3.13; ec:3.1.3.9; ec:3.2.1.86; ec:4.1.1.1; ec:4.1.1.3…
Glycolysis / Gluconeogenesis	49	dehydrogenase (NAD+)	ec:1.2.1.3	7	comp50859_c0_seq1, comp50859_c0_seq3, comp50859_c0_seq4, comp50859_c0_seq6, comp50859_c0_seq9, comp50859_c0_seq10, comp50859_c0_seq12	map00010	map00010_20140415002811.png	ec:1.1.1.1; ec:1.1.1.2; ec:1.1.1.27; ec:1.1.2.7; ec:1.1.2.8; ec:1.2.1.12; ec:1.2.1.3; ec:1.2.1.5; ec:1.2.1.59; ec:1.2.1.9; ec:1.2.4.1; ec:1.2.7.1; ec:1.2.7.6; ec:1.8.1.4; ec:2.3.1.12; ec:2.7.1.1; ec:2.7.1.11; ec:2.7.1.146; ec:2.7.1.147; ec:2.7.1.2; ec:2.7.1.40; ec:2.7.1.41; ec:2.7.1.63; ec:2.7.1.69; ec:2.7.2.3; ec:3.1.3.10; ec:3.1.3.11; ec:3.1.3.13; ec:3.1.3.9; ec:3.2.1.86; ec:4.1.1.1; ec:4.1.1.3…
Glycolysis / Gluconeogenesis	49	kinase	ec:2.7.2.3	1	comp47258_c0_seq1	map00010	map00010_20140415002811.png	ec:1.1.1.1; ec:1.1.1.2; ec:1.1.1.27; ec:1.1.2.7; ec:1.1.2.8; ec:1.2.1.12; ec:1.2.1.3; ec:1.2.1.5; ec:1.2.1.59; ec:1.2.1.9; ec:1.2.4.1; ec:1.2.7.1; ec:1.2.7.6; ec:1.8.1.4; ec:2.3.1.12; ec:2.7.1.1; ec:2.7.1.11; ec:2.7.1.146; ec:2.7.1.147; ec:2.7.1.2; ec:2.7.1.40; ec:2.7.1.41; ec:2.7.1.63; ec:2.7.1.69; ec:2.7.2.3; ec:3.1.3.10; ec:3.1.3.11; ec:3.1.3.13; ec:3.1.3.9; ec:3.2.1.86; ec:4.1.1.1; ec:4.1.1.3…
Glycolysis / Gluconeogenesis	49	kinase	ec:2.7.1.40	6	comp50401_c0_seq2, comp50804_c1_seq1, comp50804_c1_seq4, comp50804_c1_seq6, comp50804_c1_seq7, comp50804_c1_seq8	map00010	map00010_20140415002811.png	ec:1.1.1.1; ec:1.1.1.2; ec:1.1.1.27; ec:1.1.2.7; ec:1.1.2.8; ec:1.2.1.12; ec:1.2.1.3; ec:1.2.1.5; ec:1.2.1.59; ec:1.2.1.9; ec:1.2.4.1; ec:1.2.7.1; ec:1.2.7.6; ec:1.8.1.4; ec:2.3.1.12; ec:2.7.1.1; ec:2.7.1.11; ec:2.7.1.146; ec:2.7.1.147; ec:2.7.1.2; ec:2.7.1.40; ec:2.7.1.41; ec:2.7.1.63; ec:2.7.1.69; ec:2.7.2.3; ec:3.1.3.10; ec:3.1.3.11; ec:3.1.3.13; ec:3.1.3.9; ec:3.2.1.86; ec:4.1.1.1; ec:4.1.1.3…
Glycolysis / Gluconeogenesis	49	carboxykinase (GTP)	ec:4.1.1.32	4	comp37003_c0_seq1, comp37003_c1_seq1, comp44193_c0_seq1, comp47123_c0_seq1	map00010	map00010_20140415002811.png	ec:1.1.1.1; ec:1.1.1.2; ec:1.1.1.27; ec:1.1.2.7; ec:1.1.2.8; ec:1.2.1.12; ec:1.2.1.3; ec:1.2.1.5; ec:1.2.1.59; ec:1.2.1.9; ec:1.2.4.1; ec:1.2.7.1; ec:1.2.7.6; ec:1.8.1.4; ec:2.3.1.12; ec:2.7.1.1; ec:2.7.1.11; ec:2.7.1.146; ec:2.7.1.147; ec:2.7.1.2; ec:2.7.1.40; ec:2.7.1.41; ec:2.7.1.63; ec:2.7.1.69; ec:2.7.2.3; ec:3.1.3.10; ec:3.1.3.11; ec:3.1.3.13; ec:3.1.3.9; ec:3.2.1.86; ec:4.1.1.1; ec:4.1.1.3…
Glycolysis / Gluconeogenesis	49	dehydrogenase	ec:1.8.1.4	2	comp49748_c0_seq1, comp49748_c0_seq2	map00010	map00010_20140415002811.png	ec:1.1.1.1; ec:1.1.1.2; ec:1.1.1.27; ec:1.1.2.7; ec:1.1.2.8; ec:1.2.1.12; ec:1.2.1.3; ec:1.2.1.5; ec:1.2.1.59; ec:1.2.1.9; ec:1.2.4.1; ec:1.2.7.1; ec:1.2.7.6; ec:1.8.1.4; ec:2.3.1.12; ec:2.7.1.1; ec:2.7.1.11; ec:2.7.1.146; ec:2.7.1.147; ec:2.7.1.2; ec:2.7.1.40; ec:2.7.1.41; ec:2.7.1.63; ec:2.7.1.69; ec:2.7.2.3; ec:3.1.3.10; ec:3.1.3.11; ec:3.1.3.13; ec:3.1.3.9; ec:3.2.1.86; ec:4.1.1.1; ec:4.1.1.3…
Glycolysis / Gluconeogenesis	49	dehydrogenase	ec:1.1.1.27	5	comp39588_c0_seq1, comp44944_c3_seq1, comp44944_c3_seq2, comp50977_c0_seq4, comp50977_c0_seq5	map00010	map00010_20140415002811.png	ec:1.1.1.1; ec:1.1.1.2; ec:1.1.1.27; ec:1.1.2.7; ec:1.1.2.8; ec:1.2.1.12; ec:1.2.1.3; ec:1.2.1.5; ec:1.2.1.59; ec:1.2.1.9; ec:1.2.4.1; ec:1.2.7.1; ec:1.2.7.6; ec:1.8.1.4; ec:2.3.1.12; ec:2.7.1.1; ec:2.7.1.11; ec:2.7.1.146; ec:2.7.1.147; ec:2.7.1.2; ec:2.7.1.40; ec:2.7.1.41; ec:2.7.1.63; ec:2.7.1.69; ec:2.7.2.3; ec:3.1.3.10; ec:3.1.3.11; ec:3.1.3.13; ec:3.1.3.9; ec:3.2.1.86; ec:4.1.1.1; ec:4.1.1.3…
Glycolysis / Gluconeogenesis	49	phosphohexokinase	ec:2.7.1.11	2	comp48491_c0_seq4, comp51180_c0_seq1	map00010	map00010_20140415002811.png	ec:1.1.1.1; ec:1.1.1.2; ec:1.1.1.27; ec:1.1.2.7; ec:1.1.2.8; ec:1.2.1.12; ec:1.2.1.3; ec:1.2.1.5; ec:1.2.1.59; ec:1.2.1.9; ec:1.2.4.1; ec:1.2.7.1; ec:1.2.7.6; ec:1.8.1.4; ec:2.3.1.12; ec:2.7.1.1; ec:2.7.1.11; ec:2.7.1.146; ec:2.7.1.147; ec:2.7.1.2; ec:2.7.1.40; ec:2.7.1.41; ec:2.7.1.63; ec:2.7.1.69; ec:2.7.2.3; ec:3.1.3.10; ec:3.1.3.11; ec:3.1.3.13; ec:3.1.3.9; ec:3.2.1.86; ec:4.1.1.1; ec:4.1.1.3…
Starch and sucrose metabolism	12	phosphorylase	ec:2.4.1.1	2	comp48937_c0_seq1, comp48937_c0_seq2	map00500	map00500_20140415002813.png	ec:1.1.1.22; ec:1.1.99.13; ec:2.4.1.1; ec:2.4.1.10; ec:2.4.1.11; ec:2.4.1.12; ec:2.4.1.13; ec:2.4.1.14; ec:2.4.1.15; ec:2.4.1.17; ec:2.4.1.18; ec:2.4.1.20; ec:2.4.1.21; ec:2.4.1.245; ec:2.4.1.25; ec:2.4.1.29; ec:2.4.1.34; ec:2.4.1.35; ec:2.4.1.4; ec:2.4.1.43; ec:2.4.1.5; ec:2.4.1.64; ec:2.4.1.7; ec:2.4.1.8; ec:2.4.2.24; ec:2.4.99.16; ec:2.7.1.1; ec:2.7.1.10; ec:2.7.1.106; ec:2.7.1.175; ec:2.7.1.2…
Starch and sucrose metabolism	12	branching enzyme	ec:2.4.1.18	2	comp45024_c0_seq10, comp46757_c0_seq3	map00500	map00500_20140415002813.png	ec:1.1.1.22; ec:1.1.99.13; ec:2.4.1.1; ec:2.4.1.10; ec:2.4.1.11; ec:2.4.1.12; ec:2.4.1.13; ec:2.4.1.14; ec:2.4.1.15; ec:2.4.1.17; ec:2.4.1.18; ec:2.4.1.20; ec:2.4.1.21; ec:2.4.1.245; ec:2.4.1.25; ec:2.4.1.29; ec:2.4.1.34; ec:2.4.1.35; ec:2.4.1.4; ec:2.4.1.43; ec:2.4.1.5; ec:2.4.1.64; ec:2.4.1.7; ec:2.4.1.8; ec:2.4.2.24; ec:2.4.99.16; ec:2.7.1.1; ec:2.7.1.10; ec:2.7.1.106; ec:2.7.1.175; ec:2.7.1.2…
Starch and sucrose metabolism	12	synthase	ec:2.4.1.11	5	comp9770_c0_seq1, comp32072_c0_seq1, comp32072_c1_seq1, comp43695_c0_seq1, comp50988_c0_seq2	map00500	map00500_20140415002813.png	ec:1.1.1.22; ec:1.1.99.13; ec:2.4.1.1; ec:2.4.1.10; ec:2.4.1.11; ec:2.4.1.12; ec:2.4.1.13; ec:2.4.1.14; ec:2.4.1.15; ec:2.4.1.17; ec:2.4.1.18; ec:2.4.1.20; ec:2.4.1.21; ec:2.4.1.245; ec:2.4.1.25; ec:2.4.1.29; ec:2.4.1.34; ec:2.4.1.35; ec:2.4.1.4; ec:2.4.1.43; ec:2.4.1.5; ec:2.4.1.64; ec:2.4.1.7; ec:2.4.1.8; ec:2.4.2.24; ec:2.4.99.16; ec:2.7.1.1; ec:2.7.1.10; ec:2.7.1.106; ec:2.7.1.175; ec:2.7.1.2…
Starch and sucrose metabolism	12	isomerase	ec:5.3.1.9	1	comp46399_c1_seq1	map00500	map00500_20140415002813.png	ec:1.1.1.22; ec:1.1.99.13; ec:2.4.1.1; ec:2.4.1.10; ec:2.4.1.11; ec:2.4.1.12; ec:2.4.1.13; ec:2.4.1.14; ec:2.4.1.15; ec:2.4.1.17; ec:2.4.1.18; ec:2.4.1.20; ec:2.4.1.21; ec:2.4.1.245; ec:2.4.1.25; ec:2.4.1.29; ec:2.4.1.34; ec:2.4.1.35; ec:2.4.1.4; ec:2.4.1.43; ec:2.4.1.5; ec:2.4.1.64; ec:2.4.1.7; ec:2.4.1.8; ec:2.4.2.24; ec:2.4.99.16; ec:2.7.1.1; ec:2.7.1.10; ec:2.7.1.106; ec:2.7.1.175; ec:2.7.1.2…
Starch and sucrose metabolism	12	endo-1,4-beta-D-glucanase	ec:3.2.1.4	1	comp49884_c0_seq1	map00500	map00500_20140415002813.png	ec:1.1.1.22; ec:1.1.99.13; ec:2.4.1.1; ec:2.4.1.10; ec:2.4.1.11; ec:2.4.1.12; ec:2.4.1.13; ec:2.4.1.14; ec:2.4.1.15; ec:2.4.1.17; ec:2.4.1.18; ec:2.4.1.20; ec:2.4.1.21; ec:2.4.1.245; ec:2.4.1.25; ec:2.4.1.29; ec:2.4.1.34; ec:2.4.1.35; ec:2.4.1.4; ec:2.4.1.43; ec:2.4.1.5; ec:2.4.1.64; ec:2.4.1.7; ec:2.4.1.8; ec:2.4.2.24; ec:2.4.99.16; ec:2.7.1.1; ec:2.7.1.10; ec:2.7.1.106; ec:2.7.1.175; ec:2.7.1.2…
Starch and sucrose metabolism	12	6-dehydrogenase	ec:1.1.1.22	1	comp48726_c2_seq1	map00500	map00500_20140415002813.png	ec:1.1.1.22; ec:1.1.99.13; ec:2.4.1.1; ec:2.4.1.10; ec:2.4.1.11; ec:2.4.1.12; ec:2.4.1.13; ec:2.4.1.14; ec:2.4.1.15; ec:2.4.1.17; ec:2.4.1.18; ec:2.4.1.20; ec:2.4.1.21; ec:2.4.1.245; ec:2.4.1.25; ec:2.4.1.29; ec:2.4.1.34; ec:2.4.1.35; ec:2.4.1.4; ec:2.4.1.43; ec:2.4.1.5; ec:2.4.1.64; ec:2.4.1.7; ec:2.4.1.8; ec:2.4.2.24; ec:2.4.99.16; ec:2.7.1.1; ec:2.7.1.10; ec:2.7.1.106; ec:2.7.1.175; ec:2.7.1.2…
Ether lipid metabolism	2	D	ec:3.1.4.4	1	comp48972_c0_seq6	map00565	map00565_20140415002814.png	ec:1.1.1.101; ec:1.14.99.19; ec:2.3.1.-; ec:2.3.1.105; ec:2.3.1.121; ec:2.3.1.125; ec:2.3.1.25; ec:2.3.1.63; ec:2.3.1.67; ec:2.5.1.26; ec:2.6.-.-; ec:2.7.1.93; ec:2.7.8.1; ec:2.7.8.2; ec:2.7.8.22; ec:3.1.1.4; ec:3.1.1.47; ec:3.1.3.-; ec:3.1.3.4; ec:3.1.3.59; ec:3.1.4.-; ec:3.1.4.3; ec:3.1.4.39; ec:3.1.4.4; ec:3.3.2.2; ec:3.3.2.5
Ether lipid metabolism	2	synthase	ec:2.5.1.26	1	comp46623_c2_seq5	map00565	map00565_20140415002814.png	ec:1.1.1.101; ec:1.14.99.19; ec:2.3.1.-; ec:2.3.1.105; ec:2.3.1.121; ec:2.3.1.125; ec:2.3.1.25; ec:2.3.1.63; ec:2.3.1.67; ec:2.5.1.26; ec:2.6.-.-; ec:2.7.1.93; ec:2.7.8.1; ec:2.7.8.2; ec:2.7.8.22; ec:3.1.1.4; ec:3.1.1.47; ec:3.1.3.-; ec:3.1.3.4; ec:3.1.3.59; ec:3.1.4.-; ec:3.1.4.3; ec:3.1.4.39; ec:3.1.4.4; ec:3.3.2.2; ec:3.3.2.5
Glycerophospholipid metabolism	15	D	ec:3.1.4.4	1	comp48972_c0_seq6	map00564	map00564_20140415002816.png	ec:1.1.1.101; ec:1.1.1.261; ec:1.1.1.8; ec:1.1.1.94; ec:1.1.3.21; ec:1.1.5.3; ec:1.3.1.101; ec:1.3.99.34; ec:2.1.1.103; ec:2.1.1.16; ec:2.1.1.17; ec:2.1.1.71; ec:2.3.1.-; ec:2.3.1.15; ec:2.3.1.23; ec:2.3.1.40; ec:2.3.1.42; ec:2.3.1.43; ec:2.3.1.51; ec:2.3.1.52; ec:2.3.1.6; ec:2.3.1.62; ec:2.5.1.41; ec:2.5.1.42; ec:2.7.1.107; ec:2.7.1.174; ec:2.7.1.32; ec:2.7.1.82; ec:2.7.7.14; ec:2.7.7.15; ec:2.7…
Glycerophospholipid metabolism	15	dehydrogenase [NAD(P)+]	ec:1.1.1.94	4	comp33645_c0_seq1, comp51543_c0_seq14, comp51543_c0_seq17, comp51543_c0_seq23	map00564	map00564_20140415002816.png	ec:1.1.1.101; ec:1.1.1.261; ec:1.1.1.8; ec:1.1.1.94; ec:1.1.3.21; ec:1.1.5.3; ec:1.3.1.101; ec:1.3.99.34; ec:2.1.1.103; ec:2.1.1.16; ec:2.1.1.17; ec:2.1.1.71; ec:2.3.1.-; ec:2.3.1.15; ec:2.3.1.23; ec:2.3.1.40; ec:2.3.1.42; ec:2.3.1.43; ec:2.3.1.51; ec:2.3.1.52; ec:2.3.1.6; ec:2.3.1.62; ec:2.5.1.41; ec:2.5.1.42; ec:2.7.1.107; ec:2.7.1.174; ec:2.7.1.32; ec:2.7.1.82; ec:2.7.7.14; ec:2.7.7.15; ec:2.7…
Glycerophospholipid metabolism	15	kinase (ATP)	ec:2.7.1.107	5	comp7641_c0_seq1, comp9384_c0_seq1, comp33330_c0_seq1, comp37334_c0_seq1, comp43117_c1_seq2	map00564	map00564_20140415002816.png	ec:1.1.1.101; ec:1.1.1.261; ec:1.1.1.8; ec:1.1.1.94; ec:1.1.3.21; ec:1.1.5.3; ec:1.3.1.101; ec:1.3.99.34; ec:2.1.1.103; ec:2.1.1.16; ec:2.1.1.17; ec:2.1.1.71; ec:2.3.1.-; ec:2.3.1.15; ec:2.3.1.23; ec:2.3.1.40; ec:2.3.1.42; ec:2.3.1.43; ec:2.3.1.51; ec:2.3.1.52; ec:2.3.1.6; ec:2.3.1.62; ec:2.5.1.41; ec:2.5.1.42; ec:2.7.1.107; ec:2.7.1.174; ec:2.7.1.32; ec:2.7.1.82; ec:2.7.7.14; ec:2.7.7.15; ec:2.7…
Glycerophospholipid metabolism	15	dehydrogenase	ec:1.1.5.3	4	comp49673_c0_seq1, comp49673_c0_seq2, comp49783_c1_seq1, comp49783_c1_seq2	map00564	map00564_20140415002816.png	ec:1.1.1.101; ec:1.1.1.261; ec:1.1.1.8; ec:1.1.1.94; ec:1.1.3.21; ec:1.1.5.3; ec:1.3.1.101; ec:1.3.99.34; ec:2.1.1.103; ec:2.1.1.16; ec:2.1.1.17; ec:2.1.1.71; ec:2.3.1.-; ec:2.3.1.15; ec:2.3.1.23; ec:2.3.1.40; ec:2.3.1.42; ec:2.3.1.43; ec:2.3.1.51; ec:2.3.1.52; ec:2.3.1.6; ec:2.3.1.62; ec:2.5.1.41; ec:2.5.1.42; ec:2.7.1.107; ec:2.7.1.174; ec:2.7.1.32; ec:2.7.1.82; ec:2.7.7.14; ec:2.7.7.15; ec:2.7…
Glycerophospholipid metabolism	15	dehydrogenase (NAD+)	ec:1.1.1.8	4	comp33645_c0_seq1, comp51543_c0_seq14, comp51543_c0_seq17, comp51543_c0_seq23	map00564	map00564_20140415002816.png	ec:1.1.1.101; ec:1.1.1.261; ec:1.1.1.8; ec:1.1.1.94; ec:1.1.3.21; ec:1.1.5.3; ec:1.3.1.101; ec:1.3.99.34; ec:2.1.1.103; ec:2.1.1.16; ec:2.1.1.17; ec:2.1.1.71; ec:2.3.1.-; ec:2.3.1.15; ec:2.3.1.23; ec:2.3.1.40; ec:2.3.1.42; ec:2.3.1.43; ec:2.3.1.51; ec:2.3.1.52; ec:2.3.1.6; ec:2.3.1.62; ec:2.5.1.41; ec:2.5.1.42; ec:2.7.1.107; ec:2.7.1.174; ec:2.7.1.32; ec:2.7.1.82; ec:2.7.7.14; ec:2.7.7.15; ec:2.7…
Glycerophospholipid metabolism	15	cytidylyltransferase	ec:2.7.7.41	1	comp41356_c0_seq1	map00564	map00564_20140415002816.png	ec:1.1.1.101; ec:1.1.1.261; ec:1.1.1.8; ec:1.1.1.94; ec:1.1.3.21; ec:1.1.5.3; ec:1.3.1.101; ec:1.3.99.34; ec:2.1.1.103; ec:2.1.1.16; ec:2.1.1.17; ec:2.1.1.71; ec:2.3.1.-; ec:2.3.1.15; ec:2.3.1.23; ec:2.3.1.40; ec:2.3.1.42; ec:2.3.1.43; ec:2.3.1.51; ec:2.3.1.52; ec:2.3.1.6; ec:2.3.1.62; ec:2.5.1.41; ec:2.5.1.42; ec:2.7.1.107; ec:2.7.1.174; ec:2.7.1.32; ec:2.7.1.82; ec:2.7.7.14; ec:2.7.7.15; ec:2.7…
Synthesis and degradation of ketone bodies	7	synthase	ec:2.3.3.10	3	comp40755_c0_seq1, comp40755_c0_seq3, comp40755_c0_seq4	map00072	map00072_20140415002817.png	ec:1.1.1.30; ec:2.3.1.9; ec:2.3.3.10; ec:2.8.3.5; ec:4.1.1.4; ec:4.1.3.4
Synthesis and degradation of ketone bodies	7	lyase	ec:4.1.3.4	2	comp39863_c0_seq1, comp39863_c0_seq2	map00072	map00072_20140415002817.png	ec:1.1.1.30; ec:2.3.1.9; ec:2.3.3.10; ec:2.8.3.5; ec:4.1.1.4; ec:4.1.3.4
Synthesis and degradation of ketone bodies	7	dehydrogenase	ec:1.1.1.30	1	comp38195_c0_seq1	map00072	map00072_20140415002817.png	ec:1.1.1.30; ec:2.3.1.9; ec:2.3.3.10; ec:2.8.3.5; ec:4.1.1.4; ec:4.1.3.4
Synthesis and degradation of ketone bodies	7	CoA-transferase	ec:2.8.3.5	1	comp44619_c0_seq1	map00072	map00072_20140415002817.png	ec:1.1.1.30; ec:2.3.1.9; ec:2.3.3.10; ec:2.8.3.5; ec:4.1.1.4; ec:4.1.3.4
Inositol phosphate metabolism	9	isomerase	ec:5.3.1.1	3	comp50524_c2_seq4, comp50524_c2_seq6, comp50524_c2_seq8	map00562	map00562_20140415002819.png	ec:1.1.1.-; ec:1.1.1.18; ec:1.13.99.1; ec:1.2.1.18; ec:2.1.1.39; ec:2.1.1.40; ec:2.7.1.127; ec:2.7.1.134; ec:2.7.1.137; ec:2.7.1.140; ec:2.7.1.149; ec:2.7.1.150; ec:2.7.1.151; ec:2.7.1.153; ec:2.7.1.154; ec:2.7.1.158; ec:2.7.1.159; ec:2.7.1.64; ec:2.7.1.67; ec:2.7.1.68; ec:2.7.1.92; ec:2.7.7.74; ec:2.7.8.11; ec:2.7.8.34; ec:3.1.3.25; ec:3.1.3.26; ec:3.1.3.36; ec:3.1.3.56; ec:3.1.3.57; ec:3.1.3.62…
Inositol phosphate metabolism	9	3-kinase	ec:2.7.1.127	2	comp50882_c1_seq3, comp50882_c1_seq8	map00562	map00562_20140415002819.png	ec:1.1.1.-; ec:1.1.1.18; ec:1.13.99.1; ec:1.2.1.18; ec:2.1.1.39; ec:2.1.1.40; ec:2.7.1.127; ec:2.7.1.134; ec:2.7.1.137; ec:2.7.1.140; ec:2.7.1.149; ec:2.7.1.150; ec:2.7.1.151; ec:2.7.1.153; ec:2.7.1.154; ec:2.7.1.158; ec:2.7.1.159; ec:2.7.1.64; ec:2.7.1.67; ec:2.7.1.68; ec:2.7.1.92; ec:2.7.7.74; ec:2.7.8.11; ec:2.7.8.34; ec:3.1.3.25; ec:3.1.3.26; ec:3.1.3.36; ec:3.1.3.56; ec:3.1.3.57; ec:3.1.3.62…
Inositol phosphate metabolism	9	phospholipase C	ec:3.1.4.11	1	comp43351_c0_seq1	map00562	map00562_20140415002819.png	ec:1.1.1.-; ec:1.1.1.18; ec:1.13.99.1; ec:1.2.1.18; ec:2.1.1.39; ec:2.1.1.40; ec:2.7.1.127; ec:2.7.1.134; ec:2.7.1.137; ec:2.7.1.140; ec:2.7.1.149; ec:2.7.1.150; ec:2.7.1.151; ec:2.7.1.153; ec:2.7.1.154; ec:2.7.1.158; ec:2.7.1.159; ec:2.7.1.64; ec:2.7.1.67; ec:2.7.1.68; ec:2.7.1.92; ec:2.7.7.74; ec:2.7.8.11; ec:2.7.8.34; ec:3.1.3.25; ec:3.1.3.26; ec:3.1.3.36; ec:3.1.3.56; ec:3.1.3.57; ec:3.1.3.62…
Inositol phosphate metabolism	9	4-kinase	ec:2.7.1.67	2	comp37219_c1_seq1, comp42563_c0_seq8	map00562	map00562_20140415002819.png	ec:1.1.1.-; ec:1.1.1.18; ec:1.13.99.1; ec:1.2.1.18; ec:2.1.1.39; ec:2.1.1.40; ec:2.7.1.127; ec:2.7.1.134; ec:2.7.1.137; ec:2.7.1.140; ec:2.7.1.149; ec:2.7.1.150; ec:2.7.1.151; ec:2.7.1.153; ec:2.7.1.154; ec:2.7.1.158; ec:2.7.1.159; ec:2.7.1.64; ec:2.7.1.67; ec:2.7.1.68; ec:2.7.1.92; ec:2.7.7.74; ec:2.7.8.11; ec:2.7.8.34; ec:3.1.3.25; ec:3.1.3.26; ec:3.1.3.36; ec:3.1.3.56; ec:3.1.3.57; ec:3.1.3.62…
Inositol phosphate metabolism	9	synthase	ec:5.5.1.4	1	comp46070_c0_seq1	map00562	map00562_20140415002819.png	ec:1.1.1.-; ec:1.1.1.18; ec:1.13.99.1; ec:1.2.1.18; ec:2.1.1.39; ec:2.1.1.40; ec:2.7.1.127; ec:2.7.1.134; ec:2.7.1.137; ec:2.7.1.140; ec:2.7.1.149; ec:2.7.1.150; ec:2.7.1.151; ec:2.7.1.153; ec:2.7.1.154; ec:2.7.1.158; ec:2.7.1.159; ec:2.7.1.64; ec:2.7.1.67; ec:2.7.1.68; ec:2.7.1.92; ec:2.7.7.74; ec:2.7.8.11; ec:2.7.8.34; ec:3.1.3.25; ec:3.1.3.26; ec:3.1.3.36; ec:3.1.3.56; ec:3.1.3.57; ec:3.1.3.62…
Fatty acid degradation	13	oxidase	ec:1.3.3.6	1	comp47026_c0_seq1	map00071	map00071_20140415002821.png	ec:1.1.1.1; ec:1.1.1.192; ec:1.1.1.211; ec:1.1.1.35; ec:1.1.99.20; ec:1.14.14.1; ec:1.14.15.3; ec:1.18.1.1; ec:1.18.1.3; ec:1.18.1.4; ec:1.2.1.3; ec:1.2.1.48; ec:1.2.99.3; ec:1.3.3.6; ec:1.3.8.1; ec:1.3.8.6; ec:1.3.8.7; ec:1.3.8.8; ec:1.3.8.9; ec:1.3.99.-; ec:2.3.1.16; ec:2.3.1.21; ec:2.3.1.9; ec:4.2.1.17; ec:4.2.1.74; ec:5.1.2.3; ec:5.3.3.8; ec:6.2.1.20; ec:6.2.1.3; ec:6.2.1.6
Fatty acid degradation	13	dehydrogenase (NAD+)	ec:1.2.1.3	7	comp50859_c0_seq1, comp50859_c0_seq3, comp50859_c0_seq4, comp50859_c0_seq6, comp50859_c0_seq9, comp50859_c0_seq10, comp50859_c0_seq12	map00071	map00071_20140415002821.png	ec:1.1.1.1; ec:1.1.1.192; ec:1.1.1.211; ec:1.1.1.35; ec:1.1.99.20; ec:1.14.14.1; ec:1.14.15.3; ec:1.18.1.1; ec:1.18.1.3; ec:1.18.1.4; ec:1.2.1.3; ec:1.2.1.48; ec:1.2.99.3; ec:1.3.3.6; ec:1.3.8.1; ec:1.3.8.6; ec:1.3.8.7; ec:1.3.8.8; ec:1.3.8.9; ec:1.3.99.-; ec:2.3.1.16; ec:2.3.1.21; ec:2.3.1.9; ec:4.2.1.17; ec:4.2.1.74; ec:5.1.2.3; ec:5.3.3.8; ec:6.2.1.20; ec:6.2.1.3; ec:6.2.1.6
Fatty acid degradation	13	dehydrogenase	ec:1.1.1.35	5	comp31111_c0_seq1, comp50906_c0_seq1, comp50906_c0_seq2, comp50906_c0_seq4, comp50906_c0_seq5	map00071	map00071_20140415002821.png	ec:1.1.1.1; ec:1.1.1.192; ec:1.1.1.211; ec:1.1.1.35; ec:1.1.99.20; ec:1.14.14.1; ec:1.14.15.3; ec:1.18.1.1; ec:1.18.1.3; ec:1.18.1.4; ec:1.2.1.3; ec:1.2.1.48; ec:1.2.99.3; ec:1.3.3.6; ec:1.3.8.1; ec:1.3.8.6; ec:1.3.8.7; ec:1.3.8.8; ec:1.3.8.9; ec:1.3.99.-; ec:2.3.1.16; ec:2.3.1.21; ec:2.3.1.9; ec:4.2.1.17; ec:4.2.1.74; ec:5.1.2.3; ec:5.3.3.8; ec:6.2.1.20; ec:6.2.1.3; ec:6.2.1.6
Glycerolipid metabolism	12	kinase (ATP)	ec:2.7.1.107	5	comp7641_c0_seq1, comp9384_c0_seq1, comp33330_c0_seq1, comp37334_c0_seq1, comp43117_c1_seq2	map00561	map00561_20140415002822.png	ec:1.1.1.156; ec:1.1.1.2; ec:1.1.1.202; ec:1.1.1.21; ec:1.1.1.6; ec:1.1.1.72; ec:1.2.1.3; ec:2.3.1.134; ec:2.3.1.141; ec:2.3.1.15; ec:2.3.1.158; ec:2.3.1.20; ec:2.3.1.22; ec:2.3.1.51; ec:2.4.1.-; ec:2.4.1.157; ec:2.4.1.184; ec:2.4.1.241; ec:2.4.1.46; ec:2.4.99.5; ec:2.7.1.107; ec:2.7.1.29; ec:2.7.1.30; ec:2.7.1.31; ec:2.7.1.94; ec:2.7.8.20; ec:3.1.1.23; ec:3.1.1.26; ec:3.1.1.3; ec:3.1.1.34; ec:3.…
Glycerolipid metabolism	12	dehydrogenase (NAD+)	ec:1.2.1.3	7	comp50859_c0_seq1, comp50859_c0_seq3, comp50859_c0_seq4, comp50859_c0_seq6, comp50859_c0_seq9, comp50859_c0_seq10, comp50859_c0_seq12	map00561	map00561_20140415002822.png	ec:1.1.1.156; ec:1.1.1.2; ec:1.1.1.202; ec:1.1.1.21; ec:1.1.1.6; ec:1.1.1.72; ec:1.2.1.3; ec:2.3.1.134; ec:2.3.1.141; ec:2.3.1.15; ec:2.3.1.158; ec:2.3.1.20; ec:2.3.1.22; ec:2.3.1.51; ec:2.4.1.-; ec:2.4.1.157; ec:2.4.1.184; ec:2.4.1.241; ec:2.4.1.46; ec:2.4.99.5; ec:2.7.1.107; ec:2.7.1.29; ec:2.7.1.30; ec:2.7.1.31; ec:2.7.1.94; ec:2.7.8.20; ec:3.1.1.23; ec:3.1.1.26; ec:3.1.1.3; ec:3.1.1.34; ec:3.…
Novobiocin biosynthesis	10	transaminase	ec:2.6.1.57	9	comp48658_c0_seq2, comp48658_c0_seq3, comp50510_c0_seq1, comp50510_c0_seq3, comp50510_c0_seq6, comp50510_c0_seq7, comp50510_c0_seq9, comp50510_c0_seq10, comp50510_c0_seq12	map00401	map00401_20140415002823.png	ec:1.3.1.12; ec:1.3.1.43; ec:2.1.1.284; ec:2.1.1.285; ec:2.1.3.12; ec:2.4.1.302; ec:2.5.1.111; ec:2.6.1.1; ec:2.6.1.5; ec:2.6.1.57; ec:2.6.1.9; ec:6.3.1.15
Novobiocin biosynthesis	10	transaminase	ec:2.6.1.9	9	comp48658_c0_seq2, comp48658_c0_seq3, comp50510_c0_seq1, comp50510_c0_seq3, comp50510_c0_seq6, comp50510_c0_seq7, comp50510_c0_seq9, comp50510_c0_seq10, comp50510_c0_seq12	map00401	map00401_20140415002823.png	ec:1.3.1.12; ec:1.3.1.43; ec:2.1.1.284; ec:2.1.1.285; ec:2.1.3.12; ec:2.4.1.302; ec:2.5.1.111; ec:2.6.1.1; ec:2.6.1.5; ec:2.6.1.57; ec:2.6.1.9; ec:6.3.1.15
Novobiocin biosynthesis	10	transaminase	ec:2.6.1.5	10	comp46194_c0_seq3, comp48658_c0_seq2, comp48658_c0_seq3, comp50510_c0_seq1, comp50510_c0_seq3, comp50510_c0_seq6, comp50510_c0_seq7, comp50510_c0_seq9, comp50510_c0_seq10, comp50510_c0_seq12	map00401	map00401_20140415002823.png	ec:1.3.1.12; ec:1.3.1.43; ec:2.1.1.284; ec:2.1.1.285; ec:2.1.3.12; ec:2.4.1.302; ec:2.5.1.111; ec:2.6.1.1; ec:2.6.1.5; ec:2.6.1.57; ec:2.6.1.9; ec:6.3.1.15
Novobiocin biosynthesis	10	transaminase	ec:2.6.1.1	9	comp48658_c0_seq2, comp48658_c0_seq3, comp50510_c0_seq1, comp50510_c0_seq3, comp50510_c0_seq6, comp50510_c0_seq7, comp50510_c0_seq9, comp50510_c0_seq10, comp50510_c0_seq12	map00401	map00401_20140415002823.png	ec:1.3.1.12; ec:1.3.1.43; ec:2.1.1.284; ec:2.1.1.285; ec:2.1.3.12; ec:2.4.1.302; ec:2.5.1.111; ec:2.6.1.1; ec:2.6.1.5; ec:2.6.1.57; ec:2.6.1.9; ec:6.3.1.15
Phenylalanine, tyrosine and tryptophan biosynthesis	11	transaminase	ec:2.6.1.57	9	comp48658_c0_seq2, comp48658_c0_seq3, comp50510_c0_seq1, comp50510_c0_seq3, comp50510_c0_seq6, comp50510_c0_seq7, comp50510_c0_seq9, comp50510_c0_seq10, comp50510_c0_seq12	map00400	map00400_20140415002825.png	ec:1.1.1.-; ec:1.1.1.24; ec:1.1.1.25; ec:1.1.1.282; ec:1.1.5.8; ec:1.14.16.1; ec:1.3.1.12; ec:1.3.1.13; ec:1.3.1.43; ec:1.3.1.78; ec:1.3.1.79; ec:1.4.1.20; ec:1.4.1.24; ec:1.4.3.2; ec:2.2.1.10; ec:2.2.1.11; ec:2.3.3.-; ec:2.4.2.18; ec:2.5.1.19; ec:2.5.1.54; ec:2.6.1.-; ec:2.6.1.1; ec:2.6.1.5; ec:2.6.1.57; ec:2.6.1.58; ec:2.6.1.78; ec:2.6.1.79; ec:2.6.1.9; ec:2.7.1.71; ec:4.1.1.48; ec:4.1.3.27; ec…
Phenylalanine, tyrosine and tryptophan biosynthesis	11	transaminase	ec:2.6.1.9	9	comp48658_c0_seq2, comp48658_c0_seq3, comp50510_c0_seq1, comp50510_c0_seq3, comp50510_c0_seq6, comp50510_c0_seq7, comp50510_c0_seq9, comp50510_c0_seq10, comp50510_c0_seq12	map00400	map00400_20140415002825.png	ec:1.1.1.-; ec:1.1.1.24; ec:1.1.1.25; ec:1.1.1.282; ec:1.1.5.8; ec:1.14.16.1; ec:1.3.1.12; ec:1.3.1.13; ec:1.3.1.43; ec:1.3.1.78; ec:1.3.1.79; ec:1.4.1.20; ec:1.4.1.24; ec:1.4.3.2; ec:2.2.1.10; ec:2.2.1.11; ec:2.3.3.-; ec:2.4.2.18; ec:2.5.1.19; ec:2.5.1.54; ec:2.6.1.-; ec:2.6.1.1; ec:2.6.1.5; ec:2.6.1.57; ec:2.6.1.58; ec:2.6.1.78; ec:2.6.1.79; ec:2.6.1.9; ec:2.7.1.71; ec:4.1.1.48; ec:4.1.3.27; ec…
Phenylalanine, tyrosine and tryptophan biosynthesis	11	transaminase	ec:2.6.1.5	10	comp46194_c0_seq3, comp48658_c0_seq2, comp48658_c0_seq3, comp50510_c0_seq1, comp50510_c0_seq3, comp50510_c0_seq6, comp50510_c0_seq7, comp50510_c0_seq9, comp50510_c0_seq10, comp50510_c0_seq12	map00400	map00400_20140415002825.png	ec:1.1.1.-; ec:1.1.1.24; ec:1.1.1.25; ec:1.1.1.282; ec:1.1.5.8; ec:1.14.16.1; ec:1.3.1.12; ec:1.3.1.13; ec:1.3.1.43; ec:1.3.1.78; ec:1.3.1.79; ec:1.4.1.20; ec:1.4.1.24; ec:1.4.3.2; ec:2.2.1.10; ec:2.2.1.11; ec:2.3.3.-; ec:2.4.2.18; ec:2.5.1.19; ec:2.5.1.54; ec:2.6.1.-; ec:2.6.1.1; ec:2.6.1.5; ec:2.6.1.57; ec:2.6.1.58; ec:2.6.1.78; ec:2.6.1.79; ec:2.6.1.9; ec:2.7.1.71; ec:4.1.1.48; ec:4.1.3.27; ec…
Phenylalanine, tyrosine and tryptophan biosynthesis	11	transaminase	ec:2.6.1.1	9	comp48658_c0_seq2, comp48658_c0_seq3, comp50510_c0_seq1, comp50510_c0_seq3, comp50510_c0_seq6, comp50510_c0_seq7, comp50510_c0_seq9, comp50510_c0_seq10, comp50510_c0_seq12	map00400	map00400_20140415002825.png	ec:1.1.1.-; ec:1.1.1.24; ec:1.1.1.25; ec:1.1.1.282; ec:1.1.5.8; ec:1.14.16.1; ec:1.3.1.12; ec:1.3.1.13; ec:1.3.1.43; ec:1.3.1.78; ec:1.3.1.79; ec:1.4.1.20; ec:1.4.1.24; ec:1.4.3.2; ec:2.2.1.10; ec:2.2.1.11; ec:2.3.3.-; ec:2.4.2.18; ec:2.5.1.19; ec:2.5.1.54; ec:2.6.1.-; ec:2.6.1.1; ec:2.6.1.5; ec:2.6.1.57; ec:2.6.1.58; ec:2.6.1.78; ec:2.6.1.79; ec:2.6.1.9; ec:2.7.1.71; ec:4.1.1.48; ec:4.1.3.27; ec…
Phenylalanine, tyrosine and tryptophan biosynthesis	11	4-monooxygenase	ec:1.14.16.1	1	comp40470_c0_seq1	map00400	map00400_20140415002825.png	ec:1.1.1.-; ec:1.1.1.24; ec:1.1.1.25; ec:1.1.1.282; ec:1.1.5.8; ec:1.14.16.1; ec:1.3.1.12; ec:1.3.1.13; ec:1.3.1.43; ec:1.3.1.78; ec:1.3.1.79; ec:1.4.1.20; ec:1.4.1.24; ec:1.4.3.2; ec:2.2.1.10; ec:2.2.1.11; ec:2.3.3.-; ec:2.4.2.18; ec:2.5.1.19; ec:2.5.1.54; ec:2.6.1.-; ec:2.6.1.1; ec:2.6.1.5; ec:2.6.1.57; ec:2.6.1.58; ec:2.6.1.78; ec:2.6.1.79; ec:2.6.1.9; ec:2.7.1.71; ec:4.1.1.48; ec:4.1.3.27; ec…
Cyanoamino acid metabolism	3	hydroxymethyltransferase	ec:2.1.2.1	1	comp48566_c0_seq1	map00460	map00460_20140415002826.png	ec:1.14.13.117; ec:1.14.13.118; ec:1.14.13.124; ec:1.14.13.41; ec:1.14.13.68; ec:1.4.99.5; ec:2.1.2.1; ec:2.3.2.2; ec:2.4.1.63; ec:2.4.1.85; ec:3.2.1.117; ec:3.2.1.118; ec:3.2.1.21; ec:3.5.1.1; ec:3.5.5.1; ec:3.5.5.4; ec:4.1.2.10; ec:4.1.2.11; ec:4.1.2.46; ec:4.1.2.47; ec:4.2.1.65; ec:4.2.1.66; ec:4.4.1.9; ec:4.99.1.7; ec:6.3.1.1
Cyanoamino acid metabolism	3	glutamyl transpeptidase	ec:2.3.2.2	2	comp51186_c0_seq2, comp51186_c0_seq3	map00460	map00460_20140415002826.png	ec:1.14.13.117; ec:1.14.13.118; ec:1.14.13.124; ec:1.14.13.41; ec:1.14.13.68; ec:1.4.99.5; ec:2.1.2.1; ec:2.3.2.2; ec:2.4.1.63; ec:2.4.1.85; ec:3.2.1.117; ec:3.2.1.118; ec:3.2.1.21; ec:3.5.1.1; ec:3.5.5.1; ec:3.5.5.4; ec:4.1.2.10; ec:4.1.2.11; ec:4.1.2.46; ec:4.1.2.47; ec:4.2.1.65; ec:4.2.1.66; ec:4.4.1.9; ec:4.99.1.7; ec:6.3.1.1
Isoquinoline alkaloid biosynthesis	10	transaminase	ec:2.6.1.57	9	comp48658_c0_seq2, comp48658_c0_seq3, comp50510_c0_seq1, comp50510_c0_seq3, comp50510_c0_seq6, comp50510_c0_seq7, comp50510_c0_seq9, comp50510_c0_seq10, comp50510_c0_seq12	map00950	map00950_20140415002828.png	ec:1.-.-.-; ec:1.1.1.-; ec:1.1.1.218; ec:1.1.1.247; ec:1.1.1.248; ec:1.10.3.1; ec:1.14.11.31; ec:1.14.11.32; ec:1.14.13.-; ec:1.14.13.37; ec:1.14.13.55; ec:1.14.13.56; ec:1.14.13.57; ec:1.14.13.71; ec:1.14.16.2; ec:1.14.18.1; ec:1.14.21.-; ec:1.14.21.1; ec:1.14.21.2; ec:1.14.21.3; ec:1.14.21.4; ec:1.14.21.5; ec:1.21.3.2; ec:1.21.3.3; ec:1.3.3.8; ec:1.4.3.2; ec:1.4.3.21; ec:1.4.3.4; ec:1.4.9.2; ec…
Isoquinoline alkaloid biosynthesis	10	transaminase	ec:2.6.1.5	10	comp46194_c0_seq3, comp48658_c0_seq2, comp48658_c0_seq3, comp50510_c0_seq1, comp50510_c0_seq3, comp50510_c0_seq6, comp50510_c0_seq7, comp50510_c0_seq9, comp50510_c0_seq10, comp50510_c0_seq12	map00950	map00950_20140415002828.png	ec:1.-.-.-; ec:1.1.1.-; ec:1.1.1.218; ec:1.1.1.247; ec:1.1.1.248; ec:1.10.3.1; ec:1.14.11.31; ec:1.14.11.32; ec:1.14.13.-; ec:1.14.13.37; ec:1.14.13.55; ec:1.14.13.56; ec:1.14.13.57; ec:1.14.13.71; ec:1.14.16.2; ec:1.14.18.1; ec:1.14.21.-; ec:1.14.21.1; ec:1.14.21.2; ec:1.14.21.3; ec:1.14.21.4; ec:1.14.21.5; ec:1.21.3.2; ec:1.21.3.3; ec:1.3.3.8; ec:1.4.3.2; ec:1.4.3.21; ec:1.4.3.4; ec:1.4.9.2; ec…
Isoquinoline alkaloid biosynthesis	10	transaminase	ec:2.6.1.1	9	comp48658_c0_seq2, comp48658_c0_seq3, comp50510_c0_seq1, comp50510_c0_seq3, comp50510_c0_seq6, comp50510_c0_seq7, comp50510_c0_seq9, comp50510_c0_seq10, comp50510_c0_seq12	map00950	map00950_20140415002828.png	ec:1.-.-.-; ec:1.1.1.-; ec:1.1.1.218; ec:1.1.1.247; ec:1.1.1.248; ec:1.10.3.1; ec:1.14.11.31; ec:1.14.11.32; ec:1.14.13.-; ec:1.14.13.37; ec:1.14.13.55; ec:1.14.13.56; ec:1.14.13.57; ec:1.14.13.71; ec:1.14.16.2; ec:1.14.18.1; ec:1.14.21.-; ec:1.14.21.1; ec:1.14.21.2; ec:1.14.21.3; ec:1.14.21.4; ec:1.14.21.5; ec:1.21.3.2; ec:1.21.3.3; ec:1.3.3.8; ec:1.4.3.2; ec:1.4.3.21; ec:1.4.3.4; ec:1.4.9.2; ec…
Lysine biosynthesis	9	transaminase	ec:2.6.1.57	9	comp48658_c0_seq2, comp48658_c0_seq3, comp50510_c0_seq1, comp50510_c0_seq3, comp50510_c0_seq6, comp50510_c0_seq7, comp50510_c0_seq9, comp50510_c0_seq10, comp50510_c0_seq12	map00300	map00300_20140415002829.png	ec:1.1.1.286; ec:1.1.1.3; ec:1.1.1.87; ec:1.17.1.8; ec:1.2.1.-; ec:1.2.1.11; ec:1.2.1.31; ec:1.4.1.16; ec:1.5.1.10; ec:1.5.1.7; ec:2.3.1.117; ec:2.3.1.89; ec:2.3.3.14; ec:2.6.1.-; ec:2.6.1.17; ec:2.6.1.39; ec:2.6.1.57; ec:2.6.1.83; ec:2.7.2.-; ec:2.7.2.4; ec:3.5.1.18; ec:3.5.1.47; ec:4.1.1.20; ec:4.2.1.-; ec:4.2.1.114; ec:4.2.1.36; ec:4.3.3.7; ec:5.1.1.7; ec:5.4.99.58; ec:6.3.2.-; ec:6.3.2.10; ec…
Phenylalanine metabolism	18	dioxygenase	ec:1.13.11.27	2	comp46154_c1_seq4, comp46154_c1_seq6	map00360	map00360_20140415002831.png	ec:1.1.1.157; ec:1.1.1.222; ec:1.1.1.237; ec:1.1.1.90; ec:1.11.1.21; ec:1.11.1.7; ec:1.13.11.16; ec:1.13.11.27; ec:1.13.12.9; ec:1.14.12.19; ec:1.14.13.-; ec:1.14.13.11; ec:1.14.13.127; ec:1.14.13.14; ec:1.14.13.149; ec:1.14.13.4; ec:1.14.16.1; ec:1.17.1.7; ec:1.17.5.1; ec:1.2.1.39; ec:1.2.1.5; ec:1.2.1.58; ec:1.3.1.11; ec:1.3.1.31; ec:1.3.1.87; ec:1.4.1.20; ec:1.4.3.2; ec:1.4.3.21; ec:1.4.3.4; e…
Phenylalanine metabolism	18	lactoperoxidase	ec:1.11.1.7	4	comp27238_c0_seq1, comp28883_c0_seq1, comp37250_c0_seq1, comp45497_c3_seq1	map00360	map00360_20140415002831.png	ec:1.1.1.157; ec:1.1.1.222; ec:1.1.1.237; ec:1.1.1.90; ec:1.11.1.21; ec:1.11.1.7; ec:1.13.11.16; ec:1.13.11.27; ec:1.13.12.9; ec:1.14.12.19; ec:1.14.13.-; ec:1.14.13.11; ec:1.14.13.127; ec:1.14.13.14; ec:1.14.13.149; ec:1.14.13.4; ec:1.14.16.1; ec:1.17.1.7; ec:1.17.5.1; ec:1.2.1.39; ec:1.2.1.5; ec:1.2.1.58; ec:1.3.1.11; ec:1.3.1.31; ec:1.3.1.87; ec:1.4.1.20; ec:1.4.3.2; ec:1.4.3.21; ec:1.4.3.4; e…
Phenylalanine metabolism	18	transaminase	ec:2.6.1.57	9	comp48658_c0_seq2, comp48658_c0_seq3, comp50510_c0_seq1, comp50510_c0_seq3, comp50510_c0_seq6, comp50510_c0_seq7, comp50510_c0_seq9, comp50510_c0_seq10, comp50510_c0_seq12	map00360	map00360_20140415002831.png	ec:1.1.1.157; ec:1.1.1.222; ec:1.1.1.237; ec:1.1.1.90; ec:1.11.1.21; ec:1.11.1.7; ec:1.13.11.16; ec:1.13.11.27; ec:1.13.12.9; ec:1.14.12.19; ec:1.14.13.-; ec:1.14.13.11; ec:1.14.13.127; ec:1.14.13.14; ec:1.14.13.149; ec:1.14.13.4; ec:1.14.16.1; ec:1.17.1.7; ec:1.17.5.1; ec:1.2.1.39; ec:1.2.1.5; ec:1.2.1.58; ec:1.3.1.11; ec:1.3.1.31; ec:1.3.1.87; ec:1.4.1.20; ec:1.4.3.2; ec:1.4.3.21; ec:1.4.3.4; e…
Phenylalanine metabolism	18	transaminase	ec:2.6.1.9	9	comp48658_c0_seq2, comp48658_c0_seq3, comp50510_c0_seq1, comp50510_c0_seq3, comp50510_c0_seq6, comp50510_c0_seq7, comp50510_c0_seq9, comp50510_c0_seq10, comp50510_c0_seq12	map00360	map00360_20140415002831.png	ec:1.1.1.157; ec:1.1.1.222; ec:1.1.1.237; ec:1.1.1.90; ec:1.11.1.21; ec:1.11.1.7; ec:1.13.11.16; ec:1.13.11.27; ec:1.13.12.9; ec:1.14.12.19; ec:1.14.13.-; ec:1.14.13.11; ec:1.14.13.127; ec:1.14.13.14; ec:1.14.13.149; ec:1.14.13.4; ec:1.14.16.1; ec:1.17.1.7; ec:1.17.5.1; ec:1.2.1.39; ec:1.2.1.5; ec:1.2.1.58; ec:1.3.1.11; ec:1.3.1.31; ec:1.3.1.87; ec:1.4.1.20; ec:1.4.3.2; ec:1.4.3.21; ec:1.4.3.4; e…
Phenylalanine metabolism	18	transaminase	ec:2.6.1.5	10	comp46194_c0_seq3, comp48658_c0_seq2, comp48658_c0_seq3, comp50510_c0_seq1, comp50510_c0_seq3, comp50510_c0_seq6, comp50510_c0_seq7, comp50510_c0_seq9, comp50510_c0_seq10, comp50510_c0_seq12	map00360	map00360_20140415002831.png	ec:1.1.1.157; ec:1.1.1.222; ec:1.1.1.237; ec:1.1.1.90; ec:1.11.1.21; ec:1.11.1.7; ec:1.13.11.16; ec:1.13.11.27; ec:1.13.12.9; ec:1.14.12.19; ec:1.14.13.-; ec:1.14.13.11; ec:1.14.13.127; ec:1.14.13.14; ec:1.14.13.149; ec:1.14.13.4; ec:1.14.16.1; ec:1.17.1.7; ec:1.17.5.1; ec:1.2.1.39; ec:1.2.1.5; ec:1.2.1.58; ec:1.3.1.11; ec:1.3.1.31; ec:1.3.1.87; ec:1.4.1.20; ec:1.4.3.2; ec:1.4.3.21; ec:1.4.3.4; e…
Phenylalanine metabolism	18	transaminase	ec:2.6.1.1	9	comp48658_c0_seq2, comp48658_c0_seq3, comp50510_c0_seq1, comp50510_c0_seq3, comp50510_c0_seq6, comp50510_c0_seq7, comp50510_c0_seq9, comp50510_c0_seq10, comp50510_c0_seq12	map00360	map00360_20140415002831.png	ec:1.1.1.157; ec:1.1.1.222; ec:1.1.1.237; ec:1.1.1.90; ec:1.11.1.21; ec:1.11.1.7; ec:1.13.11.16; ec:1.13.11.27; ec:1.13.12.9; ec:1.14.12.19; ec:1.14.13.-; ec:1.14.13.11; ec:1.14.13.127; ec:1.14.13.14; ec:1.14.13.149; ec:1.14.13.4; ec:1.14.16.1; ec:1.17.1.7; ec:1.17.5.1; ec:1.2.1.39; ec:1.2.1.5; ec:1.2.1.58; ec:1.3.1.11; ec:1.3.1.31; ec:1.3.1.87; ec:1.4.1.20; ec:1.4.3.2; ec:1.4.3.21; ec:1.4.3.4; e…
Phenylalanine metabolism	18	tautomerase	ec:5.3.2.1	1	comp38349_c0_seq1	map00360	map00360_20140415002831.png	ec:1.1.1.157; ec:1.1.1.222; ec:1.1.1.237; ec:1.1.1.90; ec:1.11.1.21; ec:1.11.1.7; ec:1.13.11.16; ec:1.13.11.27; ec:1.13.12.9; ec:1.14.12.19; ec:1.14.13.-; ec:1.14.13.11; ec:1.14.13.127; ec:1.14.13.14; ec:1.14.13.149; ec:1.14.13.4; ec:1.14.16.1; ec:1.17.1.7; ec:1.17.5.1; ec:1.2.1.39; ec:1.2.1.5; ec:1.2.1.58; ec:1.3.1.11; ec:1.3.1.31; ec:1.3.1.87; ec:1.4.1.20; ec:1.4.3.2; ec:1.4.3.21; ec:1.4.3.4; e…
Phenylalanine metabolism	18	4-monooxygenase	ec:1.14.16.1	1	comp40470_c0_seq1	map00360	map00360_20140415002831.png	ec:1.1.1.157; ec:1.1.1.222; ec:1.1.1.237; ec:1.1.1.90; ec:1.11.1.21; ec:1.11.1.7; ec:1.13.11.16; ec:1.13.11.27; ec:1.13.12.9; ec:1.14.12.19; ec:1.14.13.-; ec:1.14.13.11; ec:1.14.13.127; ec:1.14.13.14; ec:1.14.13.149; ec:1.14.13.4; ec:1.14.16.1; ec:1.17.1.7; ec:1.17.5.1; ec:1.2.1.39; ec:1.2.1.5; ec:1.2.1.58; ec:1.3.1.11; ec:1.3.1.31; ec:1.3.1.87; ec:1.4.1.20; ec:1.4.3.2; ec:1.4.3.21; ec:1.4.3.4; e…
T cell receptor signaling pathway	47	phosphatase	ec:3.1.3.16	46	comp9115_c0_seq1, comp9915_c0_seq1, comp16009_c1_seq1, comp18603_c0_seq1, comp23345_c0_seq1, comp27270_c0_seq1, comp31699_c0_seq1, comp34117_c0_seq1, comp34489_c0_seq1, comp35403_c0_seq1, comp37136_c0_seq1, comp38110_c1_seq1, comp38340_c0_seq1, comp39643_c0_seq1, comp40628_c0_seq1, comp40680_c0_seq1, comp41030_c0_seq1, comp41147_c0_seq3, comp41147_c0_seq5, comp41147_c0_seq8, comp42074_c0_seq1, co…	map04660	map04660_20140415002833.png	ec:2.7.10.2; ec:3.1.3.16
T cell receptor signaling pathway	47	protein-tyrosine kinase	ec:2.7.10.2	1	comp40913_c1_seq1	map04660	map04660_20140415002833.png	ec:2.7.10.2; ec:3.1.3.16
Glycine, serine and threonine metabolism	14	beta-synthase	ec:4.2.1.22	1	comp50328_c0_seq1	map00260	map00260_20140415002835.png	ec:1.1.1.-; ec:1.1.1.1; ec:1.1.1.103; ec:1.1.1.29; ec:1.1.1.3; ec:1.1.1.75; ec:1.1.1.81; ec:1.1.1.95; ec:1.1.3.17; ec:1.1.99.1; ec:1.14.11.-; ec:1.14.15.7; ec:1.2.1.-; ec:1.2.1.11; ec:1.2.1.8; ec:1.4.2.1; ec:1.4.3.21; ec:1.4.3.3; ec:1.4.3.4; ec:1.4.4.2; ec:1.5.3.1; ec:1.5.8.3; ec:1.5.8.4; ec:1.8.1.4; ec:2.1.1.2; ec:2.1.1.20; ec:2.1.1.5; ec:2.1.2.1; ec:2.1.2.10; ec:2.1.4.1; ec:2.3.1.178; ec:2.3.1.…
Glycine, serine and threonine metabolism	14	kinase	ec:2.7.3.5	2	comp39378_c0_seq1, comp39378_c0_seq2	map00260	map00260_20140415002835.png	ec:1.1.1.-; ec:1.1.1.1; ec:1.1.1.103; ec:1.1.1.29; ec:1.1.1.3; ec:1.1.1.75; ec:1.1.1.81; ec:1.1.1.95; ec:1.1.3.17; ec:1.1.99.1; ec:1.14.11.-; ec:1.14.15.7; ec:1.2.1.-; ec:1.2.1.11; ec:1.2.1.8; ec:1.4.2.1; ec:1.4.3.21; ec:1.4.3.3; ec:1.4.3.4; ec:1.4.4.2; ec:1.5.3.1; ec:1.5.8.3; ec:1.5.8.4; ec:1.8.1.4; ec:2.1.1.2; ec:2.1.1.20; ec:2.1.1.5; ec:2.1.2.1; ec:2.1.2.10; ec:2.1.4.1; ec:2.3.1.178; ec:2.3.1.…
Glycine, serine and threonine metabolism	14	transaminase	ec:2.6.1.52	2	comp40951_c0_seq2, comp40951_c0_seq3	map00260	map00260_20140415002835.png	ec:1.1.1.-; ec:1.1.1.1; ec:1.1.1.103; ec:1.1.1.29; ec:1.1.1.3; ec:1.1.1.75; ec:1.1.1.81; ec:1.1.1.95; ec:1.1.3.17; ec:1.1.99.1; ec:1.14.11.-; ec:1.14.15.7; ec:1.2.1.-; ec:1.2.1.11; ec:1.2.1.8; ec:1.4.2.1; ec:1.4.3.21; ec:1.4.3.3; ec:1.4.3.4; ec:1.4.4.2; ec:1.5.3.1; ec:1.5.8.3; ec:1.5.8.4; ec:1.8.1.4; ec:2.1.1.2; ec:2.1.1.20; ec:2.1.1.5; ec:2.1.2.1; ec:2.1.2.10; ec:2.1.4.1; ec:2.3.1.178; ec:2.3.1.…
Glycine, serine and threonine metabolism	14	hydroxymethyltransferase	ec:2.1.2.1	1	comp48566_c0_seq1	map00260	map00260_20140415002835.png	ec:1.1.1.-; ec:1.1.1.1; ec:1.1.1.103; ec:1.1.1.29; ec:1.1.1.3; ec:1.1.1.75; ec:1.1.1.81; ec:1.1.1.95; ec:1.1.3.17; ec:1.1.99.1; ec:1.14.11.-; ec:1.14.15.7; ec:1.2.1.-; ec:1.2.1.11; ec:1.2.1.8; ec:1.4.2.1; ec:1.4.3.21; ec:1.4.3.3; ec:1.4.3.4; ec:1.4.4.2; ec:1.5.3.1; ec:1.5.8.3; ec:1.5.8.4; ec:1.8.1.4; ec:2.1.1.2; ec:2.1.1.20; ec:2.1.1.5; ec:2.1.2.1; ec:2.1.2.10; ec:2.1.4.1; ec:2.3.1.178; ec:2.3.1.…
Glycine, serine and threonine metabolism	14	dehydrogenase	ec:1.1.99.1	3	comp38163_c0_seq1, comp44456_c0_seq1, comp50481_c0_seq3	map00260	map00260_20140415002835.png	ec:1.1.1.-; ec:1.1.1.1; ec:1.1.1.103; ec:1.1.1.29; ec:1.1.1.3; ec:1.1.1.75; ec:1.1.1.81; ec:1.1.1.95; ec:1.1.3.17; ec:1.1.99.1; ec:1.14.11.-; ec:1.14.15.7; ec:1.2.1.-; ec:1.2.1.11; ec:1.2.1.8; ec:1.4.2.1; ec:1.4.3.21; ec:1.4.3.3; ec:1.4.3.4; ec:1.4.4.2; ec:1.5.3.1; ec:1.5.8.3; ec:1.5.8.4; ec:1.8.1.4; ec:2.1.1.2; ec:2.1.1.20; ec:2.1.1.5; ec:2.1.2.1; ec:2.1.2.10; ec:2.1.4.1; ec:2.3.1.178; ec:2.3.1.…
Glycine, serine and threonine metabolism	14	S-aminomethyldihydrolipoylprotein:(6S)-tetrahydrofolate aminomethyltransferase (ammonia-forming)	ec:2.1.2.10	1	comp46114_c0_seq1	map00260	map00260_20140415002835.png	ec:1.1.1.-; ec:1.1.1.1; ec:1.1.1.103; ec:1.1.1.29; ec:1.1.1.3; ec:1.1.1.75; ec:1.1.1.81; ec:1.1.1.95; ec:1.1.3.17; ec:1.1.99.1; ec:1.14.11.-; ec:1.14.15.7; ec:1.2.1.-; ec:1.2.1.11; ec:1.2.1.8; ec:1.4.2.1; ec:1.4.3.21; ec:1.4.3.3; ec:1.4.3.4; ec:1.4.4.2; ec:1.5.3.1; ec:1.5.8.3; ec:1.5.8.4; ec:1.8.1.4; ec:2.1.1.2; ec:2.1.1.20; ec:2.1.1.5; ec:2.1.2.1; ec:2.1.2.10; ec:2.1.4.1; ec:2.3.1.178; ec:2.3.1.…
Glycine, serine and threonine metabolism	14	C-acetyltransferase	ec:2.3.1.29	1	comp48162_c0_seq8	map00260	map00260_20140415002835.png	ec:1.1.1.-; ec:1.1.1.1; ec:1.1.1.103; ec:1.1.1.29; ec:1.1.1.3; ec:1.1.1.75; ec:1.1.1.81; ec:1.1.1.95; ec:1.1.3.17; ec:1.1.99.1; ec:1.14.11.-; ec:1.14.15.7; ec:1.2.1.-; ec:1.2.1.11; ec:1.2.1.8; ec:1.4.2.1; ec:1.4.3.21; ec:1.4.3.3; ec:1.4.3.4; ec:1.4.4.2; ec:1.5.3.1; ec:1.5.8.3; ec:1.5.8.4; ec:1.8.1.4; ec:2.1.1.2; ec:2.1.1.20; ec:2.1.1.5; ec:2.1.2.1; ec:2.1.2.10; ec:2.1.4.1; ec:2.3.1.178; ec:2.3.1.…
Glycine, serine and threonine metabolism	14	S-methyltransferase	ec:2.1.1.5	1	comp49341_c0_seq5	map00260	map00260_20140415002835.png	ec:1.1.1.-; ec:1.1.1.1; ec:1.1.1.103; ec:1.1.1.29; ec:1.1.1.3; ec:1.1.1.75; ec:1.1.1.81; ec:1.1.1.95; ec:1.1.3.17; ec:1.1.99.1; ec:1.14.11.-; ec:1.14.15.7; ec:1.2.1.-; ec:1.2.1.11; ec:1.2.1.8; ec:1.4.2.1; ec:1.4.3.21; ec:1.4.3.3; ec:1.4.3.4; ec:1.4.4.2; ec:1.5.3.1; ec:1.5.8.3; ec:1.5.8.4; ec:1.8.1.4; ec:2.1.1.2; ec:2.1.1.20; ec:2.1.1.5; ec:2.1.2.1; ec:2.1.2.10; ec:2.1.4.1; ec:2.3.1.178; ec:2.3.1.…
Glycine, serine and threonine metabolism	14	dehydrogenase	ec:1.8.1.4	2	comp49748_c0_seq1, comp49748_c0_seq2	map00260	map00260_20140415002835.png	ec:1.1.1.-; ec:1.1.1.1; ec:1.1.1.103; ec:1.1.1.29; ec:1.1.1.3; ec:1.1.1.75; ec:1.1.1.81; ec:1.1.1.95; ec:1.1.3.17; ec:1.1.99.1; ec:1.14.11.-; ec:1.14.15.7; ec:1.2.1.-; ec:1.2.1.11; ec:1.2.1.8; ec:1.4.2.1; ec:1.4.3.21; ec:1.4.3.3; ec:1.4.3.4; ec:1.4.4.2; ec:1.5.3.1; ec:1.5.8.3; ec:1.5.8.4; ec:1.8.1.4; ec:2.1.1.2; ec:2.1.1.20; ec:2.1.1.5; ec:2.1.2.1; ec:2.1.2.10; ec:2.1.4.1; ec:2.3.1.178; ec:2.3.1.…
Vitamin B6 metabolism	2	transaminase	ec:2.6.1.52	2	comp40951_c0_seq2, comp40951_c0_seq3	map00750	map00750_20140415002836.png	ec:1.1.1.107; ec:1.1.1.262; ec:1.1.1.290; ec:1.1.1.65; ec:1.1.3.12; ec:1.1.99.9; ec:1.14.12.4; ec:1.14.12.5; ec:1.2.1.72; ec:1.2.3.1; ec:1.2.3.8; ec:1.4.3.5; ec:2.6.1.30; ec:2.6.1.31; ec:2.6.1.52; ec:2.6.1.54; ec:2.6.99.2; ec:2.7.1.35; ec:3.1.1.27; ec:3.1.3.74; ec:3.5.1.29; ec:3.5.1.66; ec:4.1.1.51; ec:4.2.3.1; ec:4.3.3.6
Phosphatidylinositol signaling system	18	3-kinase	ec:2.7.1.127	2	comp50882_c1_seq3, comp50882_c1_seq8	map04070	map04070_20140415002838.png	ec:2.7.1.107; ec:2.7.1.127; ec:2.7.1.137; ec:2.7.1.140; ec:2.7.1.149; ec:2.7.1.150; ec:2.7.1.153; ec:2.7.1.154; ec:2.7.1.158; ec:2.7.1.159; ec:2.7.1.67; ec:2.7.1.68; ec:2.7.11.13; ec:2.7.7.41; ec:2.7.8.11; ec:3.1.3.25; ec:3.1.3.36; ec:3.1.3.56; ec:3.1.3.57; ec:3.1.3.64; ec:3.1.3.66; ec:3.1.3.67; ec:3.1.4.11
Phosphatidylinositol signaling system	18	phospholipase C	ec:3.1.4.11	1	comp43351_c0_seq1	map04070	map04070_20140415002838.png	ec:2.7.1.107; ec:2.7.1.127; ec:2.7.1.137; ec:2.7.1.140; ec:2.7.1.149; ec:2.7.1.150; ec:2.7.1.153; ec:2.7.1.154; ec:2.7.1.158; ec:2.7.1.159; ec:2.7.1.67; ec:2.7.1.68; ec:2.7.11.13; ec:2.7.7.41; ec:2.7.8.11; ec:3.1.3.25; ec:3.1.3.36; ec:3.1.3.56; ec:3.1.3.57; ec:3.1.3.64; ec:3.1.3.66; ec:3.1.3.67; ec:3.1.4.11
Phosphatidylinositol signaling system	18	kinase (ATP)	ec:2.7.1.107	5	comp7641_c0_seq1, comp9384_c0_seq1, comp33330_c0_seq1, comp37334_c0_seq1, comp43117_c1_seq2	map04070	map04070_20140415002838.png	ec:2.7.1.107; ec:2.7.1.127; ec:2.7.1.137; ec:2.7.1.140; ec:2.7.1.149; ec:2.7.1.150; ec:2.7.1.153; ec:2.7.1.154; ec:2.7.1.158; ec:2.7.1.159; ec:2.7.1.67; ec:2.7.1.68; ec:2.7.11.13; ec:2.7.7.41; ec:2.7.8.11; ec:3.1.3.25; ec:3.1.3.36; ec:3.1.3.56; ec:3.1.3.57; ec:3.1.3.64; ec:3.1.3.66; ec:3.1.3.67; ec:3.1.4.11
Phosphatidylinositol signaling system	18	4-kinase	ec:2.7.1.67	2	comp37219_c1_seq1, comp42563_c0_seq8	map04070	map04070_20140415002838.png	ec:2.7.1.107; ec:2.7.1.127; ec:2.7.1.137; ec:2.7.1.140; ec:2.7.1.149; ec:2.7.1.150; ec:2.7.1.153; ec:2.7.1.154; ec:2.7.1.158; ec:2.7.1.159; ec:2.7.1.67; ec:2.7.1.68; ec:2.7.11.13; ec:2.7.7.41; ec:2.7.8.11; ec:3.1.3.25; ec:3.1.3.36; ec:3.1.3.56; ec:3.1.3.57; ec:3.1.3.64; ec:3.1.3.66; ec:3.1.3.67; ec:3.1.4.11
Phosphatidylinositol signaling system	18	kinase C	ec:2.7.11.13	7	comp35811_c0_seq3, comp36785_c1_seq1, comp37397_c0_seq1, comp47765_c0_seq2, comp47765_c0_seq3, comp48291_c0_seq3, comp50843_c1_seq1	map04070	map04070_20140415002838.png	ec:2.7.1.107; ec:2.7.1.127; ec:2.7.1.137; ec:2.7.1.140; ec:2.7.1.149; ec:2.7.1.150; ec:2.7.1.153; ec:2.7.1.154; ec:2.7.1.158; ec:2.7.1.159; ec:2.7.1.67; ec:2.7.1.68; ec:2.7.11.13; ec:2.7.7.41; ec:2.7.8.11; ec:3.1.3.25; ec:3.1.3.36; ec:3.1.3.56; ec:3.1.3.57; ec:3.1.3.64; ec:3.1.3.66; ec:3.1.3.67; ec:3.1.4.11
Phosphatidylinositol signaling system	18	cytidylyltransferase	ec:2.7.7.41	1	comp41356_c0_seq1	map04070	map04070_20140415002838.png	ec:2.7.1.107; ec:2.7.1.127; ec:2.7.1.137; ec:2.7.1.140; ec:2.7.1.149; ec:2.7.1.150; ec:2.7.1.153; ec:2.7.1.154; ec:2.7.1.158; ec:2.7.1.159; ec:2.7.1.67; ec:2.7.1.68; ec:2.7.11.13; ec:2.7.7.41; ec:2.7.8.11; ec:3.1.3.25; ec:3.1.3.36; ec:3.1.3.56; ec:3.1.3.57; ec:3.1.3.64; ec:3.1.3.66; ec:3.1.3.67; ec:3.1.4.11
Butanoate metabolism	18	dehydrogenase [NAD(P)+]	ec:1.2.1.16	1	comp49941_c0_seq2	map00650	map00650_20140415002840.png	ec:1.1.1.-; ec:1.1.1.157; ec:1.1.1.30; ec:1.1.1.303; ec:1.1.1.304; ec:1.1.1.35; ec:1.1.1.36; ec:1.1.1.4; ec:1.1.1.61; ec:1.1.1.76; ec:1.1.1.83; ec:1.1.99.2; ec:1.2.1.10; ec:1.2.1.16; ec:1.2.1.24; ec:1.2.1.57; ec:1.2.1.76; ec:1.2.1.79; ec:1.2.7.1; ec:1.3.1.44; ec:1.3.1.86; ec:1.3.8.1; ec:1.3.99.1; ec:2.2.1.6; ec:2.3.1.-; ec:2.3.1.19; ec:2.3.1.54; ec:2.3.1.9; ec:2.3.3.10; ec:2.6.1.19; ec:2.6.1.96; …
Butanoate metabolism	18	synthase	ec:2.3.3.10	3	comp40755_c0_seq1, comp40755_c0_seq3, comp40755_c0_seq4	map00650	map00650_20140415002840.png	ec:1.1.1.-; ec:1.1.1.157; ec:1.1.1.30; ec:1.1.1.303; ec:1.1.1.304; ec:1.1.1.35; ec:1.1.1.36; ec:1.1.1.4; ec:1.1.1.61; ec:1.1.1.76; ec:1.1.1.83; ec:1.1.99.2; ec:1.2.1.10; ec:1.2.1.16; ec:1.2.1.24; ec:1.2.1.57; ec:1.2.1.76; ec:1.2.1.79; ec:1.2.7.1; ec:1.3.1.44; ec:1.3.1.86; ec:1.3.8.1; ec:1.3.99.1; ec:2.2.1.6; ec:2.3.1.-; ec:2.3.1.19; ec:2.3.1.54; ec:2.3.1.9; ec:2.3.3.10; ec:2.6.1.19; ec:2.6.1.96; …
Butanoate metabolism	18	ligase	ec:6.2.1.16	1	comp47204_c2_seq1	map00650	map00650_20140415002840.png	ec:1.1.1.-; ec:1.1.1.157; ec:1.1.1.30; ec:1.1.1.303; ec:1.1.1.304; ec:1.1.1.35; ec:1.1.1.36; ec:1.1.1.4; ec:1.1.1.61; ec:1.1.1.76; ec:1.1.1.83; ec:1.1.99.2; ec:1.2.1.10; ec:1.2.1.16; ec:1.2.1.24; ec:1.2.1.57; ec:1.2.1.76; ec:1.2.1.79; ec:1.2.7.1; ec:1.3.1.44; ec:1.3.1.86; ec:1.3.8.1; ec:1.3.99.1; ec:2.2.1.6; ec:2.3.1.-; ec:2.3.1.19; ec:2.3.1.54; ec:2.3.1.9; ec:2.3.3.10; ec:2.6.1.19; ec:2.6.1.96; …
Butanoate metabolism	18	lyase	ec:4.1.3.4	2	comp39863_c0_seq1, comp39863_c0_seq2	map00650	map00650_20140415002840.png	ec:1.1.1.-; ec:1.1.1.157; ec:1.1.1.30; ec:1.1.1.303; ec:1.1.1.304; ec:1.1.1.35; ec:1.1.1.36; ec:1.1.1.4; ec:1.1.1.61; ec:1.1.1.76; ec:1.1.1.83; ec:1.1.99.2; ec:1.2.1.10; ec:1.2.1.16; ec:1.2.1.24; ec:1.2.1.57; ec:1.2.1.76; ec:1.2.1.79; ec:1.2.7.1; ec:1.3.1.44; ec:1.3.1.86; ec:1.3.8.1; ec:1.3.99.1; ec:2.2.1.6; ec:2.3.1.-; ec:2.3.1.19; ec:2.3.1.54; ec:2.3.1.9; ec:2.3.3.10; ec:2.6.1.19; ec:2.6.1.96; …
Butanoate metabolism	18	dehydrogenase	ec:1.1.1.35	5	comp31111_c0_seq1, comp50906_c0_seq1, comp50906_c0_seq2, comp50906_c0_seq4, comp50906_c0_seq5	map00650	map00650_20140415002840.png	ec:1.1.1.-; ec:1.1.1.157; ec:1.1.1.30; ec:1.1.1.303; ec:1.1.1.304; ec:1.1.1.35; ec:1.1.1.36; ec:1.1.1.4; ec:1.1.1.61; ec:1.1.1.76; ec:1.1.1.83; ec:1.1.99.2; ec:1.2.1.10; ec:1.2.1.16; ec:1.2.1.24; ec:1.2.1.57; ec:1.2.1.76; ec:1.2.1.79; ec:1.2.7.1; ec:1.3.1.44; ec:1.3.1.86; ec:1.3.8.1; ec:1.3.99.1; ec:2.2.1.6; ec:2.3.1.-; ec:2.3.1.19; ec:2.3.1.54; ec:2.3.1.9; ec:2.3.3.10; ec:2.6.1.19; ec:2.6.1.96; …
Butanoate metabolism	18	dehydrogenase	ec:1.1.1.30	1	comp38195_c0_seq1	map00650	map00650_20140415002840.png	ec:1.1.1.-; ec:1.1.1.157; ec:1.1.1.30; ec:1.1.1.303; ec:1.1.1.304; ec:1.1.1.35; ec:1.1.1.36; ec:1.1.1.4; ec:1.1.1.61; ec:1.1.1.76; ec:1.1.1.83; ec:1.1.99.2; ec:1.2.1.10; ec:1.2.1.16; ec:1.2.1.24; ec:1.2.1.57; ec:1.2.1.76; ec:1.2.1.79; ec:1.2.7.1; ec:1.3.1.44; ec:1.3.1.86; ec:1.3.8.1; ec:1.3.99.1; ec:2.2.1.6; ec:2.3.1.-; ec:2.3.1.19; ec:2.3.1.54; ec:2.3.1.9; ec:2.3.3.10; ec:2.6.1.19; ec:2.6.1.96; …
Butanoate metabolism	18	CoA-transferase	ec:2.8.3.5	1	comp44619_c0_seq1	map00650	map00650_20140415002840.png	ec:1.1.1.-; ec:1.1.1.157; ec:1.1.1.30; ec:1.1.1.303; ec:1.1.1.304; ec:1.1.1.35; ec:1.1.1.36; ec:1.1.1.4; ec:1.1.1.61; ec:1.1.1.76; ec:1.1.1.83; ec:1.1.99.2; ec:1.2.1.10; ec:1.2.1.16; ec:1.2.1.24; ec:1.2.1.57; ec:1.2.1.76; ec:1.2.1.79; ec:1.2.7.1; ec:1.3.1.44; ec:1.3.1.86; ec:1.3.8.1; ec:1.3.99.1; ec:2.2.1.6; ec:2.3.1.-; ec:2.3.1.19; ec:2.3.1.54; ec:2.3.1.9; ec:2.3.3.10; ec:2.6.1.19; ec:2.6.1.96; …
Butanoate metabolism	18	entry	ec:1.3.99.1	4	comp47550_c4_seq1, comp47550_c4_seq2, comp47550_c4_seq3, comp47550_c4_seq4	map00650	map00650_20140415002840.png	ec:1.1.1.-; ec:1.1.1.157; ec:1.1.1.30; ec:1.1.1.303; ec:1.1.1.304; ec:1.1.1.35; ec:1.1.1.36; ec:1.1.1.4; ec:1.1.1.61; ec:1.1.1.76; ec:1.1.1.83; ec:1.1.99.2; ec:1.2.1.10; ec:1.2.1.16; ec:1.2.1.24; ec:1.2.1.57; ec:1.2.1.76; ec:1.2.1.79; ec:1.2.7.1; ec:1.3.1.44; ec:1.3.1.86; ec:1.3.8.1; ec:1.3.99.1; ec:2.2.1.6; ec:2.3.1.-; ec:2.3.1.19; ec:2.3.1.54; ec:2.3.1.9; ec:2.3.3.10; ec:2.6.1.19; ec:2.6.1.96; …
Fatty acid elongation	6	hydrolase	ec:3.1.2.22	1	comp32702_c1_seq1	map00062	map00062_20140415002841.png	ec:1.1.1.211; ec:1.1.1.330; ec:1.1.1.35; ec:1.3.1.38; ec:1.3.1.8; ec:1.3.1.93; ec:2.3.1.16; ec:2.3.1.199; ec:3.1.2.2; ec:3.1.2.22; ec:4.2.1.134; ec:4.2.1.17; ec:4.2.1.74
Fatty acid elongation	6	dehydrogenase	ec:1.1.1.35	5	comp31111_c0_seq1, comp50906_c0_seq1, comp50906_c0_seq2, comp50906_c0_seq4, comp50906_c0_seq5	map00062	map00062_20140415002841.png	ec:1.1.1.211; ec:1.1.1.330; ec:1.1.1.35; ec:1.3.1.38; ec:1.3.1.8; ec:1.3.1.93; ec:2.3.1.16; ec:2.3.1.199; ec:3.1.2.2; ec:3.1.2.22; ec:4.2.1.134; ec:4.2.1.17; ec:4.2.1.74
Fatty acid biosynthesis	8	carboxylase	ec:6.3.4.14	7	comp44366_c1_seq1, comp48812_c0_seq2, comp50286_c0_seq1, comp50286_c0_seq2, comp51106_c1_seq1, comp51106_c1_seq2, comp51449_c0_seq4	map00061	map00061_20140415002843.png	ec:1.1.1.100; ec:1.14.19.2; ec:1.3.1.-; ec:1.3.1.9; ec:2.3.1.-; ec:2.3.1.179; ec:2.3.1.180; ec:2.3.1.39; ec:2.3.1.41; ec:2.3.1.85; ec:2.3.1.86; ec:3.1.2.-; ec:3.1.2.14; ec:3.1.2.21; ec:4.2.1.-; ec:4.2.1.59; ec:6.3.4.14; ec:6.4.1.2
Fatty acid biosynthesis	8	hydrolase	ec:3.1.2.14	1	comp51722_c0_seq1	map00061	map00061_20140415002843.png	ec:1.1.1.100; ec:1.14.19.2; ec:1.3.1.-; ec:1.3.1.9; ec:2.3.1.-; ec:2.3.1.179; ec:2.3.1.180; ec:2.3.1.39; ec:2.3.1.41; ec:2.3.1.85; ec:2.3.1.86; ec:3.1.2.-; ec:3.1.2.14; ec:3.1.2.21; ec:4.2.1.-; ec:4.2.1.59; ec:6.3.4.14; ec:6.4.1.2
Fatty acid biosynthesis	8	carboxylase	ec:6.4.1.2	2	comp51106_c1_seq1, comp51106_c1_seq2	map00061	map00061_20140415002843.png	ec:1.1.1.100; ec:1.14.19.2; ec:1.3.1.-; ec:1.3.1.9; ec:2.3.1.-; ec:2.3.1.179; ec:2.3.1.180; ec:2.3.1.39; ec:2.3.1.41; ec:2.3.1.85; ec:2.3.1.86; ec:3.1.2.-; ec:3.1.2.14; ec:3.1.2.21; ec:4.2.1.-; ec:4.2.1.59; ec:6.3.4.14; ec:6.4.1.2
Selenocompound metabolism	9	water dikinase	ec:2.7.9.3	1	comp30762_c0_seq1	map00450	map00450_20140415002844.png	ec:1.8.1.9; ec:1.97.1.9; ec:2.1.1.-; ec:2.1.1.12; ec:2.1.1.13; ec:2.1.1.14; ec:2.1.1.96; ec:2.5.1.48; ec:2.6.1.-; ec:2.7.1.164; ec:2.7.7.4; ec:2.7.9.3; ec:2.9.1.1; ec:2.9.1.2; ec:4.4.1.1; ec:4.4.1.11; ec:4.4.1.13; ec:4.4.1.16; ec:4.4.1.8; ec:6.1.1.10
Selenocompound metabolism	9	adenylyltransferase	ec:2.7.7.4	7	comp45450_c0_seq2, comp45450_c0_seq3, comp49684_c0_seq1, comp49684_c0_seq2, comp49684_c0_seq3, comp49684_c0_seq4, comp49684_c0_seq5	map00450	map00450_20140415002844.png	ec:1.8.1.9; ec:1.97.1.9; ec:2.1.1.-; ec:2.1.1.12; ec:2.1.1.13; ec:2.1.1.14; ec:2.1.1.96; ec:2.5.1.48; ec:2.6.1.-; ec:2.7.1.164; ec:2.7.7.4; ec:2.7.9.3; ec:2.9.1.1; ec:2.9.1.2; ec:4.4.1.1; ec:4.4.1.11; ec:4.4.1.13; ec:4.4.1.16; ec:4.4.1.8; ec:6.1.1.10
Selenocompound metabolism	9	synthase	ec:2.1.1.13	1	comp46388_c0_seq1	map00450	map00450_20140415002844.png	ec:1.8.1.9; ec:1.97.1.9; ec:2.1.1.-; ec:2.1.1.12; ec:2.1.1.13; ec:2.1.1.14; ec:2.1.1.96; ec:2.5.1.48; ec:2.6.1.-; ec:2.7.1.164; ec:2.7.7.4; ec:2.7.9.3; ec:2.9.1.1; ec:2.9.1.2; ec:4.4.1.1; ec:4.4.1.11; ec:4.4.1.13; ec:4.4.1.16; ec:4.4.1.8; ec:6.1.1.10
Phenylpropanoid biosynthesis	4	lactoperoxidase	ec:1.11.1.7	4	comp27238_c0_seq1, comp28883_c0_seq1, comp37250_c0_seq1, comp45497_c3_seq1	map00940	map00940_20140415002845.png	ec:1.1.1.195; ec:1.1.1.318; ec:1.1.1.319; ec:1.11.1.21; ec:1.11.1.7; ec:1.13.11.22; ec:1.14.-.-; ec:1.14.13.-; ec:1.14.13.11; ec:1.14.13.14; ec:1.14.13.36; ec:1.2.1.44; ec:1.2.1.68; ec:2.1.1.-; ec:2.1.1.104; ec:2.1.1.146; ec:2.1.1.279; ec:2.1.1.68; ec:2.3.1.-; ec:2.3.1.133; ec:2.3.1.91; ec:2.3.1.92; ec:2.3.1.99; ec:2.4.1.111; ec:2.4.1.114; ec:2.4.1.120; ec:2.4.1.128; ec:3.1.1.49; ec:3.2.1.126; ec…
Tyrosine metabolism	16	dioxygenase	ec:1.13.11.27	2	comp46154_c1_seq4, comp46154_c1_seq6	map00350	map00350_20140415002848.png	ec:1.1.1.1; ec:1.1.1.222; ec:1.1.1.237; ec:1.1.1.312; ec:1.1.1.90; ec:1.10.3.1; ec:1.11.1.8; ec:1.13.11.15; ec:1.13.11.27; ec:1.13.11.29; ec:1.13.11.30; ec:1.13.11.4; ec:1.13.11.5; ec:1.13.12.-; ec:1.14.12.9; ec:1.14.13.18; ec:1.14.14.9; ec:1.14.16.2; ec:1.14.17.1; ec:1.14.18.-; ec:1.14.18.1; ec:1.2.1.16; ec:1.2.1.29; ec:1.2.1.5; ec:1.2.1.53; ec:1.2.1.60; ec:1.2.3.1; ec:1.2.3.13; ec:1.4.1.20; ec:…
Tyrosine metabolism	16	beta-diketonase	ec:3.7.1.2	1	comp39869_c0_seq1	map00350	map00350_20140415002848.png	ec:1.1.1.1; ec:1.1.1.222; ec:1.1.1.237; ec:1.1.1.312; ec:1.1.1.90; ec:1.10.3.1; ec:1.11.1.8; ec:1.13.11.15; ec:1.13.11.27; ec:1.13.11.29; ec:1.13.11.30; ec:1.13.11.4; ec:1.13.11.5; ec:1.13.12.-; ec:1.14.12.9; ec:1.14.13.18; ec:1.14.14.9; ec:1.14.16.2; ec:1.14.17.1; ec:1.14.18.-; ec:1.14.18.1; ec:1.2.1.16; ec:1.2.1.29; ec:1.2.1.5; ec:1.2.1.53; ec:1.2.1.60; ec:1.2.3.1; ec:1.2.3.13; ec:1.4.1.20; ec:…
Tyrosine metabolism	16	isomerase	ec:5.3.3.12	1	comp38349_c0_seq1	map00350	map00350_20140415002848.png	ec:1.1.1.1; ec:1.1.1.222; ec:1.1.1.237; ec:1.1.1.312; ec:1.1.1.90; ec:1.10.3.1; ec:1.11.1.8; ec:1.13.11.15; ec:1.13.11.27; ec:1.13.11.29; ec:1.13.11.30; ec:1.13.11.4; ec:1.13.11.5; ec:1.13.12.-; ec:1.14.12.9; ec:1.14.13.18; ec:1.14.14.9; ec:1.14.16.2; ec:1.14.17.1; ec:1.14.18.-; ec:1.14.18.1; ec:1.2.1.16; ec:1.2.1.29; ec:1.2.1.5; ec:1.2.1.53; ec:1.2.1.60; ec:1.2.3.1; ec:1.2.3.13; ec:1.4.1.20; ec:…
Tyrosine metabolism	16	dehydrogenase [NAD(P)+]	ec:1.2.1.16	1	comp49941_c0_seq2	map00350	map00350_20140415002848.png	ec:1.1.1.1; ec:1.1.1.222; ec:1.1.1.237; ec:1.1.1.312; ec:1.1.1.90; ec:1.10.3.1; ec:1.11.1.8; ec:1.13.11.15; ec:1.13.11.27; ec:1.13.11.29; ec:1.13.11.30; ec:1.13.11.4; ec:1.13.11.5; ec:1.13.12.-; ec:1.14.12.9; ec:1.14.13.18; ec:1.14.14.9; ec:1.14.16.2; ec:1.14.17.1; ec:1.14.18.-; ec:1.14.18.1; ec:1.2.1.16; ec:1.2.1.29; ec:1.2.1.5; ec:1.2.1.53; ec:1.2.1.60; ec:1.2.3.1; ec:1.2.3.13; ec:1.4.1.20; ec:…
Tyrosine metabolism	16	1,2-dioxygenase	ec:1.13.11.5	1	comp44835_c0_seq1	map00350	map00350_20140415002848.png	ec:1.1.1.1; ec:1.1.1.222; ec:1.1.1.237; ec:1.1.1.312; ec:1.1.1.90; ec:1.10.3.1; ec:1.11.1.8; ec:1.13.11.15; ec:1.13.11.27; ec:1.13.11.29; ec:1.13.11.30; ec:1.13.11.4; ec:1.13.11.5; ec:1.13.12.-; ec:1.14.12.9; ec:1.14.13.18; ec:1.14.14.9; ec:1.14.16.2; ec:1.14.17.1; ec:1.14.18.-; ec:1.14.18.1; ec:1.2.1.16; ec:1.2.1.29; ec:1.2.1.5; ec:1.2.1.53; ec:1.2.1.60; ec:1.2.3.1; ec:1.2.3.13; ec:1.4.1.20; ec:…
Tyrosine metabolism	16	transaminase	ec:2.6.1.57	9	comp48658_c0_seq2, comp48658_c0_seq3, comp50510_c0_seq1, comp50510_c0_seq3, comp50510_c0_seq6, comp50510_c0_seq7, comp50510_c0_seq9, comp50510_c0_seq10, comp50510_c0_seq12	map00350	map00350_20140415002848.png	ec:1.1.1.1; ec:1.1.1.222; ec:1.1.1.237; ec:1.1.1.312; ec:1.1.1.90; ec:1.10.3.1; ec:1.11.1.8; ec:1.13.11.15; ec:1.13.11.27; ec:1.13.11.29; ec:1.13.11.30; ec:1.13.11.4; ec:1.13.11.5; ec:1.13.12.-; ec:1.14.12.9; ec:1.14.13.18; ec:1.14.14.9; ec:1.14.16.2; ec:1.14.17.1; ec:1.14.18.-; ec:1.14.18.1; ec:1.2.1.16; ec:1.2.1.29; ec:1.2.1.5; ec:1.2.1.53; ec:1.2.1.60; ec:1.2.3.1; ec:1.2.3.13; ec:1.4.1.20; ec:…
Tyrosine metabolism	16	transaminase	ec:2.6.1.9	9	comp48658_c0_seq2, comp48658_c0_seq3, comp50510_c0_seq1, comp50510_c0_seq3, comp50510_c0_seq6, comp50510_c0_seq7, comp50510_c0_seq9, comp50510_c0_seq10, comp50510_c0_seq12	map00350	map00350_20140415002848.png	ec:1.1.1.1; ec:1.1.1.222; ec:1.1.1.237; ec:1.1.1.312; ec:1.1.1.90; ec:1.10.3.1; ec:1.11.1.8; ec:1.13.11.15; ec:1.13.11.27; ec:1.13.11.29; ec:1.13.11.30; ec:1.13.11.4; ec:1.13.11.5; ec:1.13.12.-; ec:1.14.12.9; ec:1.14.13.18; ec:1.14.14.9; ec:1.14.16.2; ec:1.14.17.1; ec:1.14.18.-; ec:1.14.18.1; ec:1.2.1.16; ec:1.2.1.29; ec:1.2.1.5; ec:1.2.1.53; ec:1.2.1.60; ec:1.2.3.1; ec:1.2.3.13; ec:1.4.1.20; ec:…
Tyrosine metabolism	16	transaminase	ec:2.6.1.5	10	comp46194_c0_seq3, comp48658_c0_seq2, comp48658_c0_seq3, comp50510_c0_seq1, comp50510_c0_seq3, comp50510_c0_seq6, comp50510_c0_seq7, comp50510_c0_seq9, comp50510_c0_seq10, comp50510_c0_seq12	map00350	map00350_20140415002848.png	ec:1.1.1.1; ec:1.1.1.222; ec:1.1.1.237; ec:1.1.1.312; ec:1.1.1.90; ec:1.10.3.1; ec:1.11.1.8; ec:1.13.11.15; ec:1.13.11.27; ec:1.13.11.29; ec:1.13.11.30; ec:1.13.11.4; ec:1.13.11.5; ec:1.13.12.-; ec:1.14.12.9; ec:1.14.13.18; ec:1.14.14.9; ec:1.14.16.2; ec:1.14.17.1; ec:1.14.18.-; ec:1.14.18.1; ec:1.2.1.16; ec:1.2.1.29; ec:1.2.1.5; ec:1.2.1.53; ec:1.2.1.60; ec:1.2.3.1; ec:1.2.3.13; ec:1.4.1.20; ec:…
Tyrosine metabolism	16	transaminase	ec:2.6.1.1	9	comp48658_c0_seq2, comp48658_c0_seq3, comp50510_c0_seq1, comp50510_c0_seq3, comp50510_c0_seq6, comp50510_c0_seq7, comp50510_c0_seq9, comp50510_c0_seq10, comp50510_c0_seq12	map00350	map00350_20140415002848.png	ec:1.1.1.1; ec:1.1.1.222; ec:1.1.1.237; ec:1.1.1.312; ec:1.1.1.90; ec:1.10.3.1; ec:1.11.1.8; ec:1.13.11.15; ec:1.13.11.27; ec:1.13.11.29; ec:1.13.11.30; ec:1.13.11.4; ec:1.13.11.5; ec:1.13.12.-; ec:1.14.12.9; ec:1.14.13.18; ec:1.14.14.9; ec:1.14.16.2; ec:1.14.17.1; ec:1.14.18.-; ec:1.14.18.1; ec:1.2.1.16; ec:1.2.1.29; ec:1.2.1.5; ec:1.2.1.53; ec:1.2.1.60; ec:1.2.3.1; ec:1.2.3.13; ec:1.4.1.20; ec:…
Tyrosine metabolism	16	tautomerase	ec:5.3.2.1	1	comp38349_c0_seq1	map00350	map00350_20140415002848.png	ec:1.1.1.1; ec:1.1.1.222; ec:1.1.1.237; ec:1.1.1.312; ec:1.1.1.90; ec:1.10.3.1; ec:1.11.1.8; ec:1.13.11.15; ec:1.13.11.27; ec:1.13.11.29; ec:1.13.11.30; ec:1.13.11.4; ec:1.13.11.5; ec:1.13.12.-; ec:1.14.12.9; ec:1.14.13.18; ec:1.14.14.9; ec:1.14.16.2; ec:1.14.17.1; ec:1.14.18.-; ec:1.14.18.1; ec:1.2.1.16; ec:1.2.1.29; ec:1.2.1.5; ec:1.2.1.53; ec:1.2.1.60; ec:1.2.3.1; ec:1.2.3.13; ec:1.4.1.20; ec:…
Aflatoxin biosynthesis	2	carboxylase	ec:6.4.1.2	2	comp51106_c1_seq1, comp51106_c1_seq2	map00254	map00254_20140415002849.png	ec:1.1.1.349; ec:1.1.1.352; ec:1.1.1.353; ec:1.13.12.20; ec:1.14.13.174; ec:1.14.13.175; ec:2.1.1.109; ec:2.1.1.110; ec:2.3.1.221; ec:3.1.1.94; ec:4.2.1.142; ec:4.2.1.143; ec:6.4.1.2
Tetracycline biosynthesis	2	carboxylase	ec:6.4.1.2	2	comp51106_c1_seq1, comp51106_c1_seq2	map00253	map00253_20140415002849.png	ec:1.1.1.-; ec:1.14.-.-; ec:1.14.13.38; ec:1.14.14.-; ec:2.1.1.-; ec:2.3.1.-; ec:4.2.1.-; ec:6.3.5.-; ec:6.4.1.2
Alanine, aspartate and glutamate metabolism	23	synthase (glutamine-hydrolysing)	ec:6.3.5.4	1	comp32544_c0_seq1	map00250	map00250_20140415002852.png	ec:1.2.1.16; ec:1.2.1.24; ec:1.2.1.79; ec:1.2.1.88; ec:1.4.1.1; ec:1.4.1.13; ec:1.4.1.14; ec:1.4.1.2; ec:1.4.1.3; ec:1.4.1.4; ec:1.4.3.1; ec:1.4.3.15; ec:1.4.3.16; ec:1.4.3.2; ec:2.1.3.2; ec:2.3.1.17; ec:2.4.2.14; ec:2.6.1.1; ec:2.6.1.12; ec:2.6.1.14; ec:2.6.1.15; ec:2.6.1.16; ec:2.6.1.19; ec:2.6.1.2; ec:2.6.1.44; ec:2.6.1.96; ec:3.5.1.1; ec:3.5.1.15; ec:3.5.1.2; ec:3.5.1.3; ec:3.5.1.38; ec:3.5.1…
Alanine, aspartate and glutamate metabolism	23	ligase	ec:6.3.1.2	1	comp50265_c1_seq4	map00250	map00250_20140415002852.png	ec:1.2.1.16; ec:1.2.1.24; ec:1.2.1.79; ec:1.2.1.88; ec:1.4.1.1; ec:1.4.1.13; ec:1.4.1.14; ec:1.4.1.2; ec:1.4.1.3; ec:1.4.1.4; ec:1.4.3.1; ec:1.4.3.15; ec:1.4.3.16; ec:1.4.3.2; ec:2.1.3.2; ec:2.3.1.17; ec:2.4.2.14; ec:2.6.1.1; ec:2.6.1.12; ec:2.6.1.14; ec:2.6.1.15; ec:2.6.1.16; ec:2.6.1.19; ec:2.6.1.2; ec:2.6.1.44; ec:2.6.1.96; ec:3.5.1.1; ec:3.5.1.15; ec:3.5.1.2; ec:3.5.1.3; ec:3.5.1.38; ec:3.5.1…
Alanine, aspartate and glutamate metabolism	23	dehydrogenase [NAD(P)+]	ec:1.2.1.16	1	comp49941_c0_seq2	map00250	map00250_20140415002852.png	ec:1.2.1.16; ec:1.2.1.24; ec:1.2.1.79; ec:1.2.1.88; ec:1.4.1.1; ec:1.4.1.13; ec:1.4.1.14; ec:1.4.1.2; ec:1.4.1.3; ec:1.4.1.4; ec:1.4.3.1; ec:1.4.3.15; ec:1.4.3.16; ec:1.4.3.2; ec:2.1.3.2; ec:2.3.1.17; ec:2.4.2.14; ec:2.6.1.1; ec:2.6.1.12; ec:2.6.1.14; ec:2.6.1.15; ec:2.6.1.16; ec:2.6.1.19; ec:2.6.1.2; ec:2.6.1.44; ec:2.6.1.96; ec:3.5.1.1; ec:3.5.1.15; ec:3.5.1.2; ec:3.5.1.3; ec:3.5.1.38; ec:3.5.1…
Alanine, aspartate and glutamate metabolism	23	phosphoribosyldiphosphate 5-amidotransferase	ec:2.4.2.14	1	comp23336_c0_seq1	map00250	map00250_20140415002852.png	ec:1.2.1.16; ec:1.2.1.24; ec:1.2.1.79; ec:1.2.1.88; ec:1.4.1.1; ec:1.4.1.13; ec:1.4.1.14; ec:1.4.1.2; ec:1.4.1.3; ec:1.4.1.4; ec:1.4.3.1; ec:1.4.3.15; ec:1.4.3.16; ec:1.4.3.2; ec:2.1.3.2; ec:2.3.1.17; ec:2.4.2.14; ec:2.6.1.1; ec:2.6.1.12; ec:2.6.1.14; ec:2.6.1.15; ec:2.6.1.16; ec:2.6.1.19; ec:2.6.1.2; ec:2.6.1.44; ec:2.6.1.96; ec:3.5.1.1; ec:3.5.1.15; ec:3.5.1.2; ec:3.5.1.3; ec:3.5.1.38; ec:3.5.1…
Alanine, aspartate and glutamate metabolism	23	transaminase	ec:2.6.1.1	9	comp48658_c0_seq2, comp48658_c0_seq3, comp50510_c0_seq1, comp50510_c0_seq3, comp50510_c0_seq6, comp50510_c0_seq7, comp50510_c0_seq9, comp50510_c0_seq10, comp50510_c0_seq12	map00250	map00250_20140415002852.png	ec:1.2.1.16; ec:1.2.1.24; ec:1.2.1.79; ec:1.2.1.88; ec:1.4.1.1; ec:1.4.1.13; ec:1.4.1.14; ec:1.4.1.2; ec:1.4.1.3; ec:1.4.1.4; ec:1.4.3.1; ec:1.4.3.15; ec:1.4.3.16; ec:1.4.3.2; ec:2.1.3.2; ec:2.3.1.17; ec:2.4.2.14; ec:2.6.1.1; ec:2.6.1.12; ec:2.6.1.14; ec:2.6.1.15; ec:2.6.1.16; ec:2.6.1.19; ec:2.6.1.2; ec:2.6.1.44; ec:2.6.1.96; ec:3.5.1.1; ec:3.5.1.15; ec:3.5.1.2; ec:3.5.1.3; ec:3.5.1.38; ec:3.5.1…
Alanine, aspartate and glutamate metabolism	23	transaminase (isomerizing)	ec:2.6.1.16	2	comp35142_c0_seq1, comp35142_c1_seq1	map00250	map00250_20140415002852.png	ec:1.2.1.16; ec:1.2.1.24; ec:1.2.1.79; ec:1.2.1.88; ec:1.4.1.1; ec:1.4.1.13; ec:1.4.1.14; ec:1.4.1.2; ec:1.4.1.3; ec:1.4.1.4; ec:1.4.3.1; ec:1.4.3.15; ec:1.4.3.16; ec:1.4.3.2; ec:2.1.3.2; ec:2.3.1.17; ec:2.4.2.14; ec:2.6.1.1; ec:2.6.1.12; ec:2.6.1.14; ec:2.6.1.15; ec:2.6.1.16; ec:2.6.1.19; ec:2.6.1.2; ec:2.6.1.44; ec:2.6.1.96; ec:3.5.1.1; ec:3.5.1.15; ec:3.5.1.2; ec:3.5.1.3; ec:3.5.1.38; ec:3.5.1…
Alanine, aspartate and glutamate metabolism	23	synthase	ec:6.3.4.5	1	comp48900_c0_seq2	map00250	map00250_20140415002852.png	ec:1.2.1.16; ec:1.2.1.24; ec:1.2.1.79; ec:1.2.1.88; ec:1.4.1.1; ec:1.4.1.13; ec:1.4.1.14; ec:1.4.1.2; ec:1.4.1.3; ec:1.4.1.4; ec:1.4.3.1; ec:1.4.3.15; ec:1.4.3.16; ec:1.4.3.2; ec:2.1.3.2; ec:2.3.1.17; ec:2.4.2.14; ec:2.6.1.1; ec:2.6.1.12; ec:2.6.1.14; ec:2.6.1.15; ec:2.6.1.16; ec:2.6.1.19; ec:2.6.1.2; ec:2.6.1.44; ec:2.6.1.96; ec:3.5.1.1; ec:3.5.1.15; ec:3.5.1.2; ec:3.5.1.3; ec:3.5.1.38; ec:3.5.1…
Alanine, aspartate and glutamate metabolism	23	synthase	ec:6.3.4.4	3	comp44689_c1_seq1, comp44689_c1_seq2, comp44689_c1_seq3	map00250	map00250_20140415002852.png	ec:1.2.1.16; ec:1.2.1.24; ec:1.2.1.79; ec:1.2.1.88; ec:1.4.1.1; ec:1.4.1.13; ec:1.4.1.14; ec:1.4.1.2; ec:1.4.1.3; ec:1.4.1.4; ec:1.4.3.1; ec:1.4.3.15; ec:1.4.3.16; ec:1.4.3.2; ec:2.1.3.2; ec:2.3.1.17; ec:2.4.2.14; ec:2.6.1.1; ec:2.6.1.12; ec:2.6.1.14; ec:2.6.1.15; ec:2.6.1.16; ec:2.6.1.19; ec:2.6.1.2; ec:2.6.1.44; ec:2.6.1.96; ec:3.5.1.1; ec:3.5.1.15; ec:3.5.1.2; ec:3.5.1.3; ec:3.5.1.38; ec:3.5.1…
Alanine, aspartate and glutamate metabolism	23	glutaminase I	ec:3.5.1.2	1	comp51263_c0_seq7	map00250	map00250_20140415002852.png	ec:1.2.1.16; ec:1.2.1.24; ec:1.2.1.79; ec:1.2.1.88; ec:1.4.1.1; ec:1.4.1.13; ec:1.4.1.14; ec:1.4.1.2; ec:1.4.1.3; ec:1.4.1.4; ec:1.4.3.1; ec:1.4.3.15; ec:1.4.3.16; ec:1.4.3.2; ec:2.1.3.2; ec:2.3.1.17; ec:2.4.2.14; ec:2.6.1.1; ec:2.6.1.12; ec:2.6.1.14; ec:2.6.1.15; ec:2.6.1.16; ec:2.6.1.19; ec:2.6.1.2; ec:2.6.1.44; ec:2.6.1.96; ec:3.5.1.1; ec:3.5.1.15; ec:3.5.1.2; ec:3.5.1.3; ec:3.5.1.38; ec:3.5.1…
Alanine, aspartate and glutamate metabolism	23	lyase	ec:4.3.2.2	1	comp43099_c0_seq1	map00250	map00250_20140415002852.png	ec:1.2.1.16; ec:1.2.1.24; ec:1.2.1.79; ec:1.2.1.88; ec:1.4.1.1; ec:1.4.1.13; ec:1.4.1.14; ec:1.4.1.2; ec:1.4.1.3; ec:1.4.1.4; ec:1.4.3.1; ec:1.4.3.15; ec:1.4.3.16; ec:1.4.3.2; ec:2.1.3.2; ec:2.3.1.17; ec:2.4.2.14; ec:2.6.1.1; ec:2.6.1.12; ec:2.6.1.14; ec:2.6.1.15; ec:2.6.1.16; ec:2.6.1.19; ec:2.6.1.2; ec:2.6.1.44; ec:2.6.1.96; ec:3.5.1.1; ec:3.5.1.15; ec:3.5.1.2; ec:3.5.1.3; ec:3.5.1.38; ec:3.5.1…
Alanine, aspartate and glutamate metabolism	23	synthase (NADH)	ec:1.4.1.14	1	comp51676_c0_seq1	map00250	map00250_20140415002852.png	ec:1.2.1.16; ec:1.2.1.24; ec:1.2.1.79; ec:1.2.1.88; ec:1.4.1.1; ec:1.4.1.13; ec:1.4.1.14; ec:1.4.1.2; ec:1.4.1.3; ec:1.4.1.4; ec:1.4.3.1; ec:1.4.3.15; ec:1.4.3.16; ec:1.4.3.2; ec:2.1.3.2; ec:2.3.1.17; ec:2.4.2.14; ec:2.6.1.1; ec:2.6.1.12; ec:2.6.1.14; ec:2.6.1.15; ec:2.6.1.16; ec:2.6.1.19; ec:2.6.1.2; ec:2.6.1.44; ec:2.6.1.96; ec:3.5.1.1; ec:3.5.1.15; ec:3.5.1.2; ec:3.5.1.3; ec:3.5.1.38; ec:3.5.1…
Alanine, aspartate and glutamate metabolism	23	carbamoyltransferase	ec:2.1.3.2	1	comp30512_c0_seq1	map00250	map00250_20140415002852.png	ec:1.2.1.16; ec:1.2.1.24; ec:1.2.1.79; ec:1.2.1.88; ec:1.4.1.1; ec:1.4.1.13; ec:1.4.1.14; ec:1.4.1.2; ec:1.4.1.3; ec:1.4.1.4; ec:1.4.3.1; ec:1.4.3.15; ec:1.4.3.16; ec:1.4.3.2; ec:2.1.3.2; ec:2.3.1.17; ec:2.4.2.14; ec:2.6.1.1; ec:2.6.1.12; ec:2.6.1.14; ec:2.6.1.15; ec:2.6.1.16; ec:2.6.1.19; ec:2.6.1.2; ec:2.6.1.44; ec:2.6.1.96; ec:3.5.1.1; ec:3.5.1.15; ec:3.5.1.2; ec:3.5.1.3; ec:3.5.1.38; ec:3.5.1…
Riboflavin metabolism	3	phosphatase	ec:3.1.3.2	3	comp32706_c1_seq1, comp41969_c0_seq2, comp48939_c0_seq1	map00740	map00740_20140415002853.png	ec:1.1.1.193; ec:1.1.1.302; ec:1.14.18.1; ec:1.14.99.40; ec:1.5.1.30; ec:1.5.1.38; ec:1.5.1.41; ec:2.5.1.78; ec:2.5.1.9; ec:2.7.1.161; ec:2.7.1.26; ec:2.7.7.2; ec:3.1.3.-; ec:3.1.3.2; ec:3.5.1.102; ec:3.5.4.25; ec:3.5.4.26; ec:3.5.4.29; ec:3.5.99.1; ec:3.6.1.18; ec:3.6.1.9; ec:4.1.99.12
Styrene degradation	2	beta-diketonase	ec:3.7.1.2	1	comp39869_c0_seq1	map00643	map00643_20140415002854.png	ec:1.13.11.2; ec:1.13.11.5; ec:1.14.12.-; ec:1.14.13.-; ec:1.14.13.63; ec:1.2.1.39; ec:1.3.1.19; ec:2.8.3.1; ec:2.8.3.12; ec:3.5.1.4; ec:3.5.5.1; ec:3.5.5.7; ec:3.7.1.2; ec:3.7.1.9; ec:4.2.1.54; ec:4.2.1.84; ec:4.99.1.7; ec:5.2.1.2; ec:5.3.99.7
Styrene degradation	2	1,2-dioxygenase	ec:1.13.11.5	1	comp44835_c0_seq1	map00643	map00643_20140415002854.png	ec:1.13.11.2; ec:1.13.11.5; ec:1.14.12.-; ec:1.14.13.-; ec:1.14.13.63; ec:1.2.1.39; ec:1.3.1.19; ec:2.8.3.1; ec:2.8.3.12; ec:3.5.1.4; ec:3.5.5.1; ec:3.5.5.7; ec:3.7.1.2; ec:3.7.1.9; ec:4.2.1.54; ec:4.2.1.84; ec:4.99.1.7; ec:5.2.1.2; ec:5.3.99.7
Propanoate metabolism	21	dehydrogenase (acylating)	ec:1.2.1.27	1	comp47961_c0_seq2	map00640	map00640_20140415002856.png	ec:1.1.1.27; ec:1.1.1.59; ec:1.1.1.80; ec:1.1.2.8; ec:1.2.1.18; ec:1.2.1.27; ec:1.2.1.3; ec:1.2.1.75; ec:1.2.7.1; ec:1.2.99.3; ec:1.3.8.7; ec:2.1.3.1; ec:2.3.1.222; ec:2.3.1.54; ec:2.3.1.8; ec:2.3.1.9; ec:2.3.3.5; ec:2.6.1.18; ec:2.6.1.19; ec:2.7.2.1; ec:2.7.2.15; ec:2.8.3.1; ec:2.8.3.3; ec:2.8.3.8; ec:3.1.2.17; ec:3.1.2.4; ec:3.5.99.7; ec:4.1.1.4; ec:4.1.1.41; ec:4.1.1.9; ec:4.1.3.30; ec:4.2.1.1…
Propanoate metabolism	21	mutase	ec:5.4.99.2	1	comp48240_c0_seq2	map00640	map00640_20140415002856.png	ec:1.1.1.27; ec:1.1.1.59; ec:1.1.1.80; ec:1.1.2.8; ec:1.2.1.18; ec:1.2.1.27; ec:1.2.1.3; ec:1.2.1.75; ec:1.2.7.1; ec:1.2.99.3; ec:1.3.8.7; ec:2.1.3.1; ec:2.3.1.222; ec:2.3.1.54; ec:2.3.1.8; ec:2.3.1.9; ec:2.3.3.5; ec:2.6.1.18; ec:2.6.1.19; ec:2.7.2.1; ec:2.7.2.15; ec:2.8.3.1; ec:2.8.3.3; ec:2.8.3.8; ec:3.1.2.17; ec:3.1.2.4; ec:3.5.99.7; ec:4.1.1.4; ec:4.1.1.41; ec:4.1.1.9; ec:4.1.3.30; ec:4.2.1.1…
Propanoate metabolism	21	ligase (ADP-forming)	ec:6.2.1.5	2	comp51113_c0_seq10, comp51113_c0_seq14	map00640	map00640_20140415002856.png	ec:1.1.1.27; ec:1.1.1.59; ec:1.1.1.80; ec:1.1.2.8; ec:1.2.1.18; ec:1.2.1.27; ec:1.2.1.3; ec:1.2.1.75; ec:1.2.7.1; ec:1.2.99.3; ec:1.3.8.7; ec:2.1.3.1; ec:2.3.1.222; ec:2.3.1.54; ec:2.3.1.8; ec:2.3.1.9; ec:2.3.3.5; ec:2.6.1.18; ec:2.6.1.19; ec:2.7.2.1; ec:2.7.2.15; ec:2.8.3.1; ec:2.8.3.3; ec:2.8.3.8; ec:3.1.2.17; ec:3.1.2.4; ec:3.5.99.7; ec:4.1.1.4; ec:4.1.1.41; ec:4.1.1.9; ec:4.1.3.30; ec:4.2.1.1…
Propanoate metabolism	21	ligase	ec:6.2.1.1	3	comp46603_c0_seq1, comp47209_c0_seq5, comp47209_c0_seq8	map00640	map00640_20140415002856.png	ec:1.1.1.27; ec:1.1.1.59; ec:1.1.1.80; ec:1.1.2.8; ec:1.2.1.18; ec:1.2.1.27; ec:1.2.1.3; ec:1.2.1.75; ec:1.2.7.1; ec:1.2.99.3; ec:1.3.8.7; ec:2.1.3.1; ec:2.3.1.222; ec:2.3.1.54; ec:2.3.1.8; ec:2.3.1.9; ec:2.3.3.5; ec:2.6.1.18; ec:2.6.1.19; ec:2.7.2.1; ec:2.7.2.15; ec:2.8.3.1; ec:2.8.3.3; ec:2.8.3.8; ec:3.1.2.17; ec:3.1.2.4; ec:3.5.99.7; ec:4.1.1.4; ec:4.1.1.41; ec:4.1.1.9; ec:4.1.3.30; ec:4.2.1.1…
Propanoate metabolism	21	dehydrogenase (NAD+)	ec:1.2.1.3	7	comp50859_c0_seq1, comp50859_c0_seq3, comp50859_c0_seq4, comp50859_c0_seq6, comp50859_c0_seq9, comp50859_c0_seq10, comp50859_c0_seq12	map00640	map00640_20140415002856.png	ec:1.1.1.27; ec:1.1.1.59; ec:1.1.1.80; ec:1.1.2.8; ec:1.2.1.18; ec:1.2.1.27; ec:1.2.1.3; ec:1.2.1.75; ec:1.2.7.1; ec:1.2.99.3; ec:1.3.8.7; ec:2.1.3.1; ec:2.3.1.222; ec:2.3.1.54; ec:2.3.1.8; ec:2.3.1.9; ec:2.3.3.5; ec:2.6.1.18; ec:2.6.1.19; ec:2.7.2.1; ec:2.7.2.15; ec:2.8.3.1; ec:2.8.3.3; ec:2.8.3.8; ec:3.1.2.17; ec:3.1.2.4; ec:3.5.99.7; ec:4.1.1.4; ec:4.1.1.41; ec:4.1.1.9; ec:4.1.3.30; ec:4.2.1.1…
Propanoate metabolism	21	dehydrogenase	ec:1.1.1.27	5	comp39588_c0_seq1, comp44944_c3_seq1, comp44944_c3_seq2, comp50977_c0_seq4, comp50977_c0_seq5	map00640	map00640_20140415002856.png	ec:1.1.1.27; ec:1.1.1.59; ec:1.1.1.80; ec:1.1.2.8; ec:1.2.1.18; ec:1.2.1.27; ec:1.2.1.3; ec:1.2.1.75; ec:1.2.7.1; ec:1.2.99.3; ec:1.3.8.7; ec:2.1.3.1; ec:2.3.1.222; ec:2.3.1.54; ec:2.3.1.8; ec:2.3.1.9; ec:2.3.3.5; ec:2.6.1.18; ec:2.6.1.19; ec:2.7.2.1; ec:2.7.2.15; ec:2.8.3.1; ec:2.8.3.3; ec:2.8.3.8; ec:3.1.2.17; ec:3.1.2.4; ec:3.5.99.7; ec:4.1.1.4; ec:4.1.1.41; ec:4.1.1.9; ec:4.1.3.30; ec:4.2.1.1…
Propanoate metabolism	21	carboxylase	ec:6.4.1.2	2	comp51106_c1_seq1, comp51106_c1_seq2	map00640	map00640_20140415002856.png	ec:1.1.1.27; ec:1.1.1.59; ec:1.1.1.80; ec:1.1.2.8; ec:1.2.1.18; ec:1.2.1.27; ec:1.2.1.3; ec:1.2.1.75; ec:1.2.7.1; ec:1.2.99.3; ec:1.3.8.7; ec:2.1.3.1; ec:2.3.1.222; ec:2.3.1.54; ec:2.3.1.8; ec:2.3.1.9; ec:2.3.3.5; ec:2.6.1.18; ec:2.6.1.19; ec:2.7.2.1; ec:2.7.2.15; ec:2.8.3.1; ec:2.8.3.3; ec:2.8.3.8; ec:3.1.2.17; ec:3.1.2.4; ec:3.5.99.7; ec:4.1.1.4; ec:4.1.1.41; ec:4.1.1.9; ec:4.1.3.30; ec:4.2.1.1…
Ascorbate and aldarate metabolism	8	dehydrogenase (NAD+)	ec:1.2.1.3	7	comp50859_c0_seq1, comp50859_c0_seq3, comp50859_c0_seq4, comp50859_c0_seq6, comp50859_c0_seq9, comp50859_c0_seq10, comp50859_c0_seq12	map00053	map00053_20140415002857.png	ec:1.1.1.-; ec:1.1.1.122; ec:1.1.1.129; ec:1.1.1.130; ec:1.1.1.19; ec:1.1.1.20; ec:1.1.1.22; ec:1.1.1.316; ec:1.1.1.365; ec:1.1.1.46; ec:1.1.3.8; ec:1.10.3.3; ec:1.11.1.11; ec:1.13.99.1; ec:1.14.-.-; ec:1.2.1.26; ec:1.2.1.3; ec:1.3.2.3; ec:1.3.3.12; ec:1.6.5.4; ec:1.8.5.1; ec:2.4.1.17; ec:2.7.1.43; ec:2.7.1.53; ec:2.7.1.69; ec:2.7.7.44; ec:2.7.7.64; ec:2.7.7.69; ec:3.1.1.-; ec:3.1.1.15; ec:3.1.1.…
Ascorbate and aldarate metabolism	8	6-dehydrogenase	ec:1.1.1.22	1	comp48726_c2_seq1	map00053	map00053_20140415002857.png	ec:1.1.1.-; ec:1.1.1.122; ec:1.1.1.129; ec:1.1.1.130; ec:1.1.1.19; ec:1.1.1.20; ec:1.1.1.22; ec:1.1.1.316; ec:1.1.1.365; ec:1.1.1.46; ec:1.1.3.8; ec:1.10.3.3; ec:1.11.1.11; ec:1.13.99.1; ec:1.14.-.-; ec:1.2.1.26; ec:1.2.1.3; ec:1.3.2.3; ec:1.3.3.12; ec:1.6.5.4; ec:1.8.5.1; ec:2.4.1.17; ec:2.7.1.43; ec:2.7.1.53; ec:2.7.1.69; ec:2.7.7.44; ec:2.7.7.64; ec:2.7.7.69; ec:3.1.1.-; ec:3.1.1.15; ec:3.1.1.…
Galactose metabolism	9	uridylyltransferase	ec:2.7.7.12	1	comp40477_c0_seq1	map00052	map00052_20140415002859.png	ec:1.1.1.120; ec:1.1.1.16; ec:1.1.1.21; ec:1.1.1.251; ec:1.1.1.359; ec:1.1.1.360; ec:1.1.1.48; ec:1.1.3.9; ec:2.4.1.123; ec:2.4.1.22; ec:2.4.1.67; ec:2.4.1.82; ec:2.7.1.1; ec:2.7.1.101; ec:2.7.1.11; ec:2.7.1.144; ec:2.7.1.178; ec:2.7.1.2; ec:2.7.1.58; ec:2.7.1.6; ec:2.7.1.69; ec:2.7.7.10; ec:2.7.7.12; ec:2.7.7.9; ec:3.1.1.25; ec:3.1.3.9; ec:3.2.1.10; ec:3.2.1.108; ec:3.2.1.20; ec:3.2.1.22; ec:3.2…
Galactose metabolism	9	deacetylase	ec:3.5.1.25	2	comp43219_c0_seq1, comp43219_c0_seq2	map00052	map00052_20140415002859.png	ec:1.1.1.120; ec:1.1.1.16; ec:1.1.1.21; ec:1.1.1.251; ec:1.1.1.359; ec:1.1.1.360; ec:1.1.1.48; ec:1.1.3.9; ec:2.4.1.123; ec:2.4.1.22; ec:2.4.1.67; ec:2.4.1.82; ec:2.7.1.1; ec:2.7.1.101; ec:2.7.1.11; ec:2.7.1.144; ec:2.7.1.178; ec:2.7.1.2; ec:2.7.1.58; ec:2.7.1.6; ec:2.7.1.69; ec:2.7.7.10; ec:2.7.7.12; ec:2.7.7.9; ec:3.1.1.25; ec:3.1.3.9; ec:3.2.1.10; ec:3.2.1.108; ec:3.2.1.20; ec:3.2.1.22; ec:3.2…
Galactose metabolism	9	4-epimerase	ec:5.1.3.2	3	comp50951_c0_seq1, comp50951_c0_seq3, comp50951_c0_seq4	map00052	map00052_20140415002859.png	ec:1.1.1.120; ec:1.1.1.16; ec:1.1.1.21; ec:1.1.1.251; ec:1.1.1.359; ec:1.1.1.360; ec:1.1.1.48; ec:1.1.3.9; ec:2.4.1.123; ec:2.4.1.22; ec:2.4.1.67; ec:2.4.1.82; ec:2.7.1.1; ec:2.7.1.101; ec:2.7.1.11; ec:2.7.1.144; ec:2.7.1.178; ec:2.7.1.2; ec:2.7.1.58; ec:2.7.1.6; ec:2.7.1.69; ec:2.7.7.10; ec:2.7.7.12; ec:2.7.7.9; ec:3.1.1.25; ec:3.1.3.9; ec:3.2.1.10; ec:3.2.1.108; ec:3.2.1.20; ec:3.2.1.22; ec:3.2…
Galactose metabolism	9	lactase (ambiguous)	ec:3.2.1.23	1	comp9964_c0_seq1	map00052	map00052_20140415002859.png	ec:1.1.1.120; ec:1.1.1.16; ec:1.1.1.21; ec:1.1.1.251; ec:1.1.1.359; ec:1.1.1.360; ec:1.1.1.48; ec:1.1.3.9; ec:2.4.1.123; ec:2.4.1.22; ec:2.4.1.67; ec:2.4.1.82; ec:2.7.1.1; ec:2.7.1.101; ec:2.7.1.11; ec:2.7.1.144; ec:2.7.1.178; ec:2.7.1.2; ec:2.7.1.58; ec:2.7.1.6; ec:2.7.1.69; ec:2.7.7.10; ec:2.7.7.12; ec:2.7.7.9; ec:3.1.1.25; ec:3.1.3.9; ec:3.2.1.10; ec:3.2.1.108; ec:3.2.1.20; ec:3.2.1.22; ec:3.2…
Galactose metabolism	9	phosphohexokinase	ec:2.7.1.11	2	comp48491_c0_seq4, comp51180_c0_seq1	map00052	map00052_20140415002859.png	ec:1.1.1.120; ec:1.1.1.16; ec:1.1.1.21; ec:1.1.1.251; ec:1.1.1.359; ec:1.1.1.360; ec:1.1.1.48; ec:1.1.3.9; ec:2.4.1.123; ec:2.4.1.22; ec:2.4.1.67; ec:2.4.1.82; ec:2.7.1.1; ec:2.7.1.101; ec:2.7.1.11; ec:2.7.1.144; ec:2.7.1.178; ec:2.7.1.2; ec:2.7.1.58; ec:2.7.1.6; ec:2.7.1.69; ec:2.7.7.10; ec:2.7.7.12; ec:2.7.7.9; ec:3.1.1.25; ec:3.1.3.9; ec:3.2.1.10; ec:3.2.1.108; ec:3.2.1.20; ec:3.2.1.22; ec:3.2…
Fructose and mannose metabolism	27	hexose diphosphatase	ec:3.1.3.11	3	comp46184_c0_seq1, comp51365_c0_seq3, comp51365_c0_seq4	map00051	map00051_20140415002902.png	ec:1.1.1.-; ec:1.1.1.11; ec:1.1.1.132; ec:1.1.1.135; ec:1.1.1.138; ec:1.1.1.14; ec:1.1.1.140; ec:1.1.1.15; ec:1.1.1.17; ec:1.1.1.173; ec:1.1.1.187; ec:1.1.1.21; ec:1.1.1.271; ec:1.1.1.281; ec:1.1.1.67; ec:1.1.2.2; ec:1.1.99.21; ec:2.4.1.-; ec:2.4.1.217; ec:2.4.1.33; ec:2.7.1.1; ec:2.7.1.105; ec:2.7.1.11; ec:2.7.1.28; ec:2.7.1.3; ec:2.7.1.4; ec:2.7.1.5; ec:2.7.1.51; ec:2.7.1.52; ec:2.7.1.55; ec:2.…
Fructose and mannose metabolism	27	aldolase	ec:4.1.2.13	7	comp47246_c0_seq1, comp47246_c1_seq1, comp48933_c0_seq1, comp49671_c1_seq1, comp49671_c1_seq2, comp49671_c1_seq3, comp49671_c1_seq4	map00051	map00051_20140415002902.png	ec:1.1.1.-; ec:1.1.1.11; ec:1.1.1.132; ec:1.1.1.135; ec:1.1.1.138; ec:1.1.1.14; ec:1.1.1.140; ec:1.1.1.15; ec:1.1.1.17; ec:1.1.1.173; ec:1.1.1.187; ec:1.1.1.21; ec:1.1.1.271; ec:1.1.1.281; ec:1.1.1.67; ec:1.1.2.2; ec:1.1.99.21; ec:2.4.1.-; ec:2.4.1.217; ec:2.4.1.33; ec:2.7.1.1; ec:2.7.1.105; ec:2.7.1.11; ec:2.7.1.28; ec:2.7.1.3; ec:2.7.1.4; ec:2.7.1.5; ec:2.7.1.51; ec:2.7.1.52; ec:2.7.1.55; ec:2.…
Fructose and mannose metabolism	27	isomerase	ec:5.3.1.6	1	comp48854_c0_seq2	map00051	map00051_20140415002902.png	ec:1.1.1.-; ec:1.1.1.11; ec:1.1.1.132; ec:1.1.1.135; ec:1.1.1.138; ec:1.1.1.14; ec:1.1.1.140; ec:1.1.1.15; ec:1.1.1.17; ec:1.1.1.173; ec:1.1.1.187; ec:1.1.1.21; ec:1.1.1.271; ec:1.1.1.281; ec:1.1.1.67; ec:1.1.2.2; ec:1.1.99.21; ec:2.4.1.-; ec:2.4.1.217; ec:2.4.1.33; ec:2.7.1.1; ec:2.7.1.105; ec:2.7.1.11; ec:2.7.1.28; ec:2.7.1.3; ec:2.7.1.4; ec:2.7.1.5; ec:2.7.1.51; ec:2.7.1.52; ec:2.7.1.55; ec:2.…
Fructose and mannose metabolism	27	isomerase	ec:5.3.1.5	1	comp42658_c0_seq1	map00051	map00051_20140415002902.png	ec:1.1.1.-; ec:1.1.1.11; ec:1.1.1.132; ec:1.1.1.135; ec:1.1.1.138; ec:1.1.1.14; ec:1.1.1.140; ec:1.1.1.15; ec:1.1.1.17; ec:1.1.1.173; ec:1.1.1.187; ec:1.1.1.21; ec:1.1.1.271; ec:1.1.1.281; ec:1.1.1.67; ec:1.1.2.2; ec:1.1.99.21; ec:2.4.1.-; ec:2.4.1.217; ec:2.4.1.33; ec:2.7.1.1; ec:2.7.1.105; ec:2.7.1.11; ec:2.7.1.28; ec:2.7.1.3; ec:2.7.1.4; ec:2.7.1.5; ec:2.7.1.51; ec:2.7.1.52; ec:2.7.1.55; ec:2.…
Fructose and mannose metabolism	27	isomerase	ec:5.3.1.1	3	comp50524_c2_seq4, comp50524_c2_seq6, comp50524_c2_seq8	map00051	map00051_20140415002902.png	ec:1.1.1.-; ec:1.1.1.11; ec:1.1.1.132; ec:1.1.1.135; ec:1.1.1.138; ec:1.1.1.14; ec:1.1.1.140; ec:1.1.1.15; ec:1.1.1.17; ec:1.1.1.173; ec:1.1.1.187; ec:1.1.1.21; ec:1.1.1.271; ec:1.1.1.281; ec:1.1.1.67; ec:1.1.2.2; ec:1.1.99.21; ec:2.4.1.-; ec:2.4.1.217; ec:2.4.1.33; ec:2.7.1.1; ec:2.7.1.105; ec:2.7.1.11; ec:2.7.1.28; ec:2.7.1.3; ec:2.7.1.4; ec:2.7.1.5; ec:2.7.1.51; ec:2.7.1.52; ec:2.7.1.55; ec:2.…
Fructose and mannose metabolism	27	synthase	ec:1.1.1.271	2	comp43609_c0_seq1, comp43609_c0_seq2	map00051	map00051_20140415002902.png	ec:1.1.1.-; ec:1.1.1.11; ec:1.1.1.132; ec:1.1.1.135; ec:1.1.1.138; ec:1.1.1.14; ec:1.1.1.140; ec:1.1.1.15; ec:1.1.1.17; ec:1.1.1.173; ec:1.1.1.187; ec:1.1.1.21; ec:1.1.1.271; ec:1.1.1.281; ec:1.1.1.67; ec:1.1.2.2; ec:1.1.99.21; ec:2.4.1.-; ec:2.4.1.217; ec:2.4.1.33; ec:2.7.1.1; ec:2.7.1.105; ec:2.7.1.11; ec:2.7.1.28; ec:2.7.1.3; ec:2.7.1.4; ec:2.7.1.5; ec:2.7.1.51; ec:2.7.1.52; ec:2.7.1.55; ec:2.…
Fructose and mannose metabolism	27	mannose phosphomutase	ec:5.4.2.8	1	comp46571_c0_seq4	map00051	map00051_20140415002902.png	ec:1.1.1.-; ec:1.1.1.11; ec:1.1.1.132; ec:1.1.1.135; ec:1.1.1.138; ec:1.1.1.14; ec:1.1.1.140; ec:1.1.1.15; ec:1.1.1.17; ec:1.1.1.173; ec:1.1.1.187; ec:1.1.1.21; ec:1.1.1.271; ec:1.1.1.281; ec:1.1.1.67; ec:1.1.2.2; ec:1.1.99.21; ec:2.4.1.-; ec:2.4.1.217; ec:2.4.1.33; ec:2.7.1.1; ec:2.7.1.105; ec:2.7.1.11; ec:2.7.1.28; ec:2.7.1.3; ec:2.7.1.4; ec:2.7.1.5; ec:2.7.1.51; ec:2.7.1.52; ec:2.7.1.55; ec:2.…
Fructose and mannose metabolism	27	phosphofructokinase 2	ec:2.7.1.105	6	comp38053_c0_seq1, comp38053_c0_seq4, comp41215_c0_seq1, comp45336_c0_seq2, comp48495_c0_seq1, comp48495_c0_seq3	map00051	map00051_20140415002902.png	ec:1.1.1.-; ec:1.1.1.11; ec:1.1.1.132; ec:1.1.1.135; ec:1.1.1.138; ec:1.1.1.14; ec:1.1.1.140; ec:1.1.1.15; ec:1.1.1.17; ec:1.1.1.173; ec:1.1.1.187; ec:1.1.1.21; ec:1.1.1.271; ec:1.1.1.281; ec:1.1.1.67; ec:1.1.2.2; ec:1.1.99.21; ec:2.4.1.-; ec:2.4.1.217; ec:2.4.1.33; ec:2.7.1.1; ec:2.7.1.105; ec:2.7.1.11; ec:2.7.1.28; ec:2.7.1.3; ec:2.7.1.4; ec:2.7.1.5; ec:2.7.1.51; ec:2.7.1.52; ec:2.7.1.55; ec:2.…
Fructose and mannose metabolism	27	2-phosphatase	ec:3.1.3.46	6	comp38053_c0_seq1, comp38053_c0_seq4, comp41215_c0_seq1, comp45336_c0_seq2, comp48495_c0_seq1, comp48495_c0_seq3	map00051	map00051_20140415002902.png	ec:1.1.1.-; ec:1.1.1.11; ec:1.1.1.132; ec:1.1.1.135; ec:1.1.1.138; ec:1.1.1.14; ec:1.1.1.140; ec:1.1.1.15; ec:1.1.1.17; ec:1.1.1.173; ec:1.1.1.187; ec:1.1.1.21; ec:1.1.1.271; ec:1.1.1.281; ec:1.1.1.67; ec:1.1.2.2; ec:1.1.99.21; ec:2.4.1.-; ec:2.4.1.217; ec:2.4.1.33; ec:2.7.1.1; ec:2.7.1.105; ec:2.7.1.11; ec:2.7.1.28; ec:2.7.1.3; ec:2.7.1.4; ec:2.7.1.5; ec:2.7.1.51; ec:2.7.1.52; ec:2.7.1.55; ec:2.…
Fructose and mannose metabolism	27	phosphohexokinase	ec:2.7.1.11	2	comp48491_c0_seq4, comp51180_c0_seq1	map00051	map00051_20140415002902.png	ec:1.1.1.-; ec:1.1.1.11; ec:1.1.1.132; ec:1.1.1.135; ec:1.1.1.138; ec:1.1.1.14; ec:1.1.1.140; ec:1.1.1.15; ec:1.1.1.17; ec:1.1.1.173; ec:1.1.1.187; ec:1.1.1.21; ec:1.1.1.271; ec:1.1.1.281; ec:1.1.1.67; ec:1.1.2.2; ec:1.1.99.21; ec:2.4.1.-; ec:2.4.1.217; ec:2.4.1.33; ec:2.7.1.1; ec:2.7.1.105; ec:2.7.1.11; ec:2.7.1.28; ec:2.7.1.3; ec:2.7.1.4; ec:2.7.1.5; ec:2.7.1.51; ec:2.7.1.52; ec:2.7.1.55; ec:2.…
Fructose and mannose metabolism	27	4,6-dehydratase	ec:4.2.1.47	1	comp44311_c0_seq1	map00051	map00051_20140415002902.png	ec:1.1.1.-; ec:1.1.1.11; ec:1.1.1.132; ec:1.1.1.135; ec:1.1.1.138; ec:1.1.1.14; ec:1.1.1.140; ec:1.1.1.15; ec:1.1.1.17; ec:1.1.1.173; ec:1.1.1.187; ec:1.1.1.21; ec:1.1.1.271; ec:1.1.1.281; ec:1.1.1.67; ec:1.1.2.2; ec:1.1.99.21; ec:2.4.1.-; ec:2.4.1.217; ec:2.4.1.33; ec:2.7.1.1; ec:2.7.1.105; ec:2.7.1.11; ec:2.7.1.28; ec:2.7.1.3; ec:2.7.1.4; ec:2.7.1.5; ec:2.7.1.51; ec:2.7.1.52; ec:2.7.1.55; ec:2.…
Biosynthesis of vancomycin group antibiotics	1	4,6-dehydratase	ec:4.2.1.46	1	comp33242_c0_seq1	map01055	map01055_20140415002903.png	ec:4.2.1.46
Caprolactam degradation	5	dehydrogenase	ec:1.1.1.35	5	comp31111_c0_seq1, comp50906_c0_seq1, comp50906_c0_seq2, comp50906_c0_seq4, comp50906_c0_seq5	map00930	map00930_20140415002904.png	ec:1.1.1.174; ec:1.1.1.2; ec:1.1.1.245; ec:1.1.1.258; ec:1.1.1.35; ec:1.1.1.90; ec:1.14.13.22; ec:1.14.15.-; ec:1.2.1.4; ec:1.2.1.63; ec:1.3.99.-; ec:1.4.3.12; ec:2.6.1.-; ec:3.1.1.17; ec:3.10.1.2; ec:3.5.1.-; ec:3.5.2.-; ec:3.7.1.11; ec:4.2.1.103; ec:4.2.1.17; ec:6.2.1.-
Histidine metabolism	17	transaminase	ec:2.6.1.9	9	comp48658_c0_seq2, comp48658_c0_seq3, comp50510_c0_seq1, comp50510_c0_seq3, comp50510_c0_seq6, comp50510_c0_seq7, comp50510_c0_seq9, comp50510_c0_seq10, comp50510_c0_seq12	map00340	map00340_20140415002905.png	ec:1.1.1.23; ec:1.14.13.-; ec:1.14.13.5; ec:1.2.1.3; ec:1.2.1.5; ec:1.3.99.33; ec:1.4.3.22; ec:1.4.3.4; ec:2.1.1.-; ec:2.1.1.22; ec:2.1.1.8; ec:2.1.2.5; ec:2.3.1.-; ec:2.4.2.17; ec:2.6.1.38; ec:2.6.1.9; ec:3.1.3.15; ec:3.4.13.18; ec:3.4.13.20; ec:3.4.13.5; ec:3.5.1.15; ec:3.5.1.68; ec:3.5.1.8; ec:3.5.2.-; ec:3.5.2.7; ec:3.5.3.13; ec:3.5.3.5; ec:3.5.3.8; ec:3.5.4.19; ec:3.6.1.31; ec:4.1.1.22; ec:4…
Histidine metabolism	17	dehydrogenase (NAD+)	ec:1.2.1.3	7	comp50859_c0_seq1, comp50859_c0_seq3, comp50859_c0_seq4, comp50859_c0_seq6, comp50859_c0_seq9, comp50859_c0_seq10, comp50859_c0_seq12	map00340	map00340_20140415002905.png	ec:1.1.1.23; ec:1.14.13.-; ec:1.14.13.5; ec:1.2.1.3; ec:1.2.1.5; ec:1.3.99.33; ec:1.4.3.22; ec:1.4.3.4; ec:2.1.1.-; ec:2.1.1.22; ec:2.1.1.8; ec:2.1.2.5; ec:2.3.1.-; ec:2.4.2.17; ec:2.6.1.38; ec:2.6.1.9; ec:3.1.3.15; ec:3.4.13.18; ec:3.4.13.20; ec:3.4.13.5; ec:3.5.1.15; ec:3.5.1.68; ec:3.5.1.8; ec:3.5.2.-; ec:3.5.2.7; ec:3.5.3.13; ec:3.5.3.5; ec:3.5.3.8; ec:3.5.4.19; ec:3.6.1.31; ec:4.1.1.22; ec:4…
Histidine metabolism	17	hydratase	ec:4.2.1.49	1	comp31503_c0_seq1	map00340	map00340_20140415002905.png	ec:1.1.1.23; ec:1.14.13.-; ec:1.14.13.5; ec:1.2.1.3; ec:1.2.1.5; ec:1.3.99.33; ec:1.4.3.22; ec:1.4.3.4; ec:2.1.1.-; ec:2.1.1.22; ec:2.1.1.8; ec:2.1.2.5; ec:2.3.1.-; ec:2.4.2.17; ec:2.6.1.38; ec:2.6.1.9; ec:3.1.3.15; ec:3.4.13.18; ec:3.4.13.20; ec:3.4.13.5; ec:3.5.1.15; ec:3.5.1.68; ec:3.5.1.8; ec:3.5.2.-; ec:3.5.2.7; ec:3.5.3.13; ec:3.5.3.5; ec:3.5.3.8; ec:3.5.4.19; ec:3.6.1.31; ec:4.1.1.22; ec:4…
mTOR signaling pathway	14	protein kinase	ec:2.7.11.24	9	comp35337_c0_seq1, comp35840_c0_seq1, comp35840_c1_seq1, comp37214_c0_seq1, comp45373_c0_seq5, comp46206_c0_seq1, comp49955_c1_seq1, comp50312_c1_seq12, comp50312_c1_seq17	map04150	map04150_20140415002906.png	ec:2.7.1.153; ec:2.7.11.1; ec:2.7.11.11; ec:2.7.11.24; ec:2.7.11.9
mTOR signaling pathway	14	protein kinase	ec:2.7.11.11	5	comp50150_c0_seq1, comp50150_c0_seq2, comp50150_c0_seq4, comp50952_c0_seq3, comp50952_c0_seq9	map04150	map04150_20140415002906.png	ec:2.7.1.153; ec:2.7.11.1; ec:2.7.11.11; ec:2.7.11.24; ec:2.7.11.9
Pyrimidine metabolism	27	DNA polymerase	ec:2.7.7.7	1	comp26654_c0_seq1	map00240	map00240_20140415002909.png	ec:1.1.1.-; ec:1.14.99.46; ec:1.17.4.1; ec:1.17.4.2; ec:1.17.99.4; ec:1.3.1.1; ec:1.3.1.14; ec:1.3.1.2; ec:1.3.5.2; ec:1.3.98.1; ec:1.8.1.9; ec:2.1.1.148; ec:2.1.1.45; ec:2.1.2.8; ec:2.1.3.2; ec:2.4.2.1; ec:2.4.2.10; ec:2.4.2.2; ec:2.4.2.3; ec:2.4.2.4; ec:2.4.2.6; ec:2.4.2.9; ec:2.7.1.21; ec:2.7.1.48; ec:2.7.1.74; ec:2.7.1.83; ec:2.7.4.10; ec:2.7.4.14; ec:2.7.4.22; ec:2.7.4.4; ec:2.7.4.6; ec:2.7.…
Pyrimidine metabolism	27	RNA polymerase	ec:2.7.7.6	15	comp30806_c0_seq1, comp36101_c0_seq2, comp37477_c0_seq1, comp37477_c0_seq2, comp37477_c0_seq3, comp38321_c0_seq1, comp38328_c0_seq2, comp38328_c0_seq3, comp44068_c0_seq1, comp48528_c0_seq2, comp48528_c0_seq4, comp48528_c0_seq6, comp49624_c0_seq6, comp50585_c0_seq1, comp51125_c0_seq1	map00240	map00240_20140415002909.png	ec:1.1.1.-; ec:1.14.99.46; ec:1.17.4.1; ec:1.17.4.2; ec:1.17.99.4; ec:1.3.1.1; ec:1.3.1.14; ec:1.3.1.2; ec:1.3.5.2; ec:1.3.98.1; ec:1.8.1.9; ec:2.1.1.148; ec:2.1.1.45; ec:2.1.2.8; ec:2.1.3.2; ec:2.4.2.1; ec:2.4.2.10; ec:2.4.2.2; ec:2.4.2.3; ec:2.4.2.4; ec:2.4.2.6; ec:2.4.2.9; ec:2.7.1.21; ec:2.7.1.48; ec:2.7.1.74; ec:2.7.1.83; ec:2.7.4.10; ec:2.7.4.14; ec:2.7.4.22; ec:2.7.4.4; ec:2.7.4.6; ec:2.7.…
Pyrimidine metabolism	27	synthase	ec:2.1.1.45	1	comp28152_c0_seq1	map00240	map00240_20140415002909.png	ec:1.1.1.-; ec:1.14.99.46; ec:1.17.4.1; ec:1.17.4.2; ec:1.17.99.4; ec:1.3.1.1; ec:1.3.1.14; ec:1.3.1.2; ec:1.3.5.2; ec:1.3.98.1; ec:1.8.1.9; ec:2.1.1.148; ec:2.1.1.45; ec:2.1.2.8; ec:2.1.3.2; ec:2.4.2.1; ec:2.4.2.10; ec:2.4.2.2; ec:2.4.2.3; ec:2.4.2.4; ec:2.4.2.6; ec:2.4.2.9; ec:2.7.1.21; ec:2.7.1.48; ec:2.7.1.74; ec:2.7.1.83; ec:2.7.4.10; ec:2.7.4.14; ec:2.7.4.22; ec:2.7.4.4; ec:2.7.4.6; ec:2.7.…
Pyrimidine metabolism	27	dehydrogenase (quinone)	ec:1.3.5.2	1	comp43478_c0_seq1	map00240	map00240_20140415002909.png	ec:1.1.1.-; ec:1.14.99.46; ec:1.17.4.1; ec:1.17.4.2; ec:1.17.99.4; ec:1.3.1.1; ec:1.3.1.14; ec:1.3.1.2; ec:1.3.5.2; ec:1.3.98.1; ec:1.8.1.9; ec:2.1.1.148; ec:2.1.1.45; ec:2.1.2.8; ec:2.1.3.2; ec:2.4.2.1; ec:2.4.2.10; ec:2.4.2.2; ec:2.4.2.3; ec:2.4.2.4; ec:2.4.2.6; ec:2.4.2.9; ec:2.7.1.21; ec:2.7.1.48; ec:2.7.1.74; ec:2.7.1.83; ec:2.7.4.10; ec:2.7.4.14; ec:2.7.4.22; ec:2.7.4.4; ec:2.7.4.6; ec:2.7.…
Pyrimidine metabolism	27	kinase	ec:2.7.4.6	2	comp16154_c0_seq1, comp46594_c0_seq1	map00240	map00240_20140415002909.png	ec:1.1.1.-; ec:1.14.99.46; ec:1.17.4.1; ec:1.17.4.2; ec:1.17.99.4; ec:1.3.1.1; ec:1.3.1.14; ec:1.3.1.2; ec:1.3.5.2; ec:1.3.98.1; ec:1.8.1.9; ec:2.1.1.148; ec:2.1.1.45; ec:2.1.2.8; ec:2.1.3.2; ec:2.4.2.1; ec:2.4.2.10; ec:2.4.2.2; ec:2.4.2.3; ec:2.4.2.4; ec:2.4.2.6; ec:2.4.2.9; ec:2.7.1.21; ec:2.7.1.48; ec:2.7.1.74; ec:2.7.1.83; ec:2.7.4.10; ec:2.7.4.14; ec:2.7.4.22; ec:2.7.4.4; ec:2.7.4.6; ec:2.7.…
Pyrimidine metabolism	27	kinase	ec:2.7.1.48	1	comp50040_c0_seq1	map00240	map00240_20140415002909.png	ec:1.1.1.-; ec:1.14.99.46; ec:1.17.4.1; ec:1.17.4.2; ec:1.17.99.4; ec:1.3.1.1; ec:1.3.1.14; ec:1.3.1.2; ec:1.3.5.2; ec:1.3.98.1; ec:1.8.1.9; ec:2.1.1.148; ec:2.1.1.45; ec:2.1.2.8; ec:2.1.3.2; ec:2.4.2.1; ec:2.4.2.10; ec:2.4.2.2; ec:2.4.2.3; ec:2.4.2.4; ec:2.4.2.6; ec:2.4.2.9; ec:2.7.1.21; ec:2.7.1.48; ec:2.7.1.74; ec:2.7.1.83; ec:2.7.4.10; ec:2.7.4.14; ec:2.7.4.22; ec:2.7.4.4; ec:2.7.4.6; ec:2.7.…
Pyrimidine metabolism	27	synthase (glutamine hydrolysing)	ec:6.3.4.2	2	comp48049_c0_seq1, comp48049_c0_seq2	map00240	map00240_20140415002909.png	ec:1.1.1.-; ec:1.14.99.46; ec:1.17.4.1; ec:1.17.4.2; ec:1.17.99.4; ec:1.3.1.1; ec:1.3.1.14; ec:1.3.1.2; ec:1.3.5.2; ec:1.3.98.1; ec:1.8.1.9; ec:2.1.1.148; ec:2.1.1.45; ec:2.1.2.8; ec:2.1.3.2; ec:2.4.2.1; ec:2.4.2.10; ec:2.4.2.2; ec:2.4.2.3; ec:2.4.2.4; ec:2.4.2.6; ec:2.4.2.9; ec:2.7.1.21; ec:2.7.1.48; ec:2.7.1.74; ec:2.7.1.83; ec:2.7.4.10; ec:2.7.4.14; ec:2.7.4.22; ec:2.7.4.4; ec:2.7.4.6; ec:2.7.…
Pyrimidine metabolism	27	carbamoyltransferase	ec:2.1.3.2	1	comp30512_c0_seq1	map00240	map00240_20140415002909.png	ec:1.1.1.-; ec:1.14.99.46; ec:1.17.4.1; ec:1.17.4.2; ec:1.17.99.4; ec:1.3.1.1; ec:1.3.1.14; ec:1.3.1.2; ec:1.3.5.2; ec:1.3.98.1; ec:1.8.1.9; ec:2.1.1.148; ec:2.1.1.45; ec:2.1.2.8; ec:2.1.3.2; ec:2.4.2.1; ec:2.4.2.10; ec:2.4.2.2; ec:2.4.2.3; ec:2.4.2.4; ec:2.4.2.6; ec:2.4.2.9; ec:2.7.1.21; ec:2.7.1.48; ec:2.7.1.74; ec:2.7.1.83; ec:2.7.4.10; ec:2.7.4.14; ec:2.7.4.22; ec:2.7.4.4; ec:2.7.4.6; ec:2.7.…
Pyrimidine metabolism	27	diphosphatase	ec:3.6.1.19	1	comp22104_c0_seq1	map00240	map00240_20140415002909.png	ec:1.1.1.-; ec:1.14.99.46; ec:1.17.4.1; ec:1.17.4.2; ec:1.17.99.4; ec:1.3.1.1; ec:1.3.1.14; ec:1.3.1.2; ec:1.3.5.2; ec:1.3.98.1; ec:1.8.1.9; ec:2.1.1.148; ec:2.1.1.45; ec:2.1.2.8; ec:2.1.3.2; ec:2.4.2.1; ec:2.4.2.10; ec:2.4.2.2; ec:2.4.2.3; ec:2.4.2.4; ec:2.4.2.6; ec:2.4.2.9; ec:2.7.1.21; ec:2.7.1.48; ec:2.7.1.74; ec:2.7.1.83; ec:2.7.4.10; ec:2.7.4.14; ec:2.7.4.22; ec:2.7.4.4; ec:2.7.4.6; ec:2.7.…
Pyrimidine metabolism	27	reductase	ec:1.17.4.1	2	comp40758_c0_seq1, comp40758_c0_seq2	map00240	map00240_20140415002909.png	ec:1.1.1.-; ec:1.14.99.46; ec:1.17.4.1; ec:1.17.4.2; ec:1.17.99.4; ec:1.3.1.1; ec:1.3.1.14; ec:1.3.1.2; ec:1.3.5.2; ec:1.3.98.1; ec:1.8.1.9; ec:2.1.1.148; ec:2.1.1.45; ec:2.1.2.8; ec:2.1.3.2; ec:2.4.2.1; ec:2.4.2.10; ec:2.4.2.2; ec:2.4.2.3; ec:2.4.2.4; ec:2.4.2.6; ec:2.4.2.9; ec:2.7.1.21; ec:2.7.1.48; ec:2.7.1.74; ec:2.7.1.83; ec:2.7.4.10; ec:2.7.4.14; ec:2.7.4.22; ec:2.7.4.4; ec:2.7.4.6; ec:2.7.…
Thiamine metabolism	53	phosphatase	ec:3.6.1.15	53	comp13841_c0_seq1, comp27491_c0_seq1, comp28016_c0_seq2, comp28016_c0_seq3, comp28579_c0_seq1, comp28938_c0_seq1, comp29306_c0_seq1, comp32546_c0_seq1, comp34178_c0_seq1, comp35353_c0_seq1, comp35637_c0_seq1, comp37022_c0_seq1, comp37971_c0_seq1, comp39658_c0_seq2, comp39938_c0_seq1, comp40130_c0_seq3, comp40149_c0_seq1, comp40394_c0_seq1, comp40688_c0_seq1, comp40813_c0_seq1, comp41017_c0_seq1, …	map00730	map00730_20140415002910.png	ec:1.1.3.23; ec:1.4.3.19; ec:2.2.1.7; ec:2.5.1.2; ec:2.5.1.3; ec:2.7.1.49; ec:2.7.1.50; ec:2.7.1.89; ec:2.7.4.15; ec:2.7.4.16; ec:2.7.4.7; ec:2.7.6.2; ec:2.7.7.73; ec:2.8.1.7; ec:3.1.3.-; ec:3.5.99.2; ec:3.6.1.15; ec:3.6.1.28
Steroid hormone biosynthesis	1	dehydrogenase	ec:1.1.1.145	1	comp47634_c0_seq1	map00140	map00140_20140415002911.png	ec:1.1.1.-; ec:1.1.1.145; ec:1.1.1.146; ec:1.1.1.148; ec:1.1.1.149; ec:1.1.1.152; ec:1.1.1.213; ec:1.1.1.239; ec:1.1.1.50; ec:1.1.1.51; ec:1.1.1.53; ec:1.1.1.62; ec:1.1.1.64; ec:1.14.13.-; ec:1.14.13.100; ec:1.14.13.17; ec:1.14.14.1; ec:1.14.14.14; ec:1.14.15.4; ec:1.14.15.5; ec:1.14.15.6; ec:1.14.99.10; ec:1.14.99.11; ec:1.14.99.12; ec:1.14.99.14; ec:1.14.99.9; ec:1.3.1.22; ec:1.3.1.3; ec:1.3.99…
Folate biosynthesis	2	cyclohydrolase I	ec:3.5.4.16	2	comp44527_c0_seq1, comp44527_c0_seq2	map00790	map00790_20140415002912.png	ec:1.1.1.153; ec:1.1.1.220; ec:1.5.1.3; ec:1.5.1.34; ec:1.5.1.47; ec:1.7.1.13; ec:2.5.1.15; ec:2.6.1.85; ec:2.7.6.3; ec:3.1.3.1; ec:3.4.19.9; ec:3.5.4.16; ec:3.6.1.-; ec:4.1.2.25; ec:4.1.2.50; ec:4.1.3.38; ec:4.2.3.12; ec:4.3.99.3; ec:6.3.2.12; ec:6.3.2.17; ec:6.3.2.33; ec:6.3.4.20
Glyoxylate and dicarboxylate metabolism	11	ligase	ec:6.3.1.2	1	comp50265_c1_seq4	map00630	map00630_20140415002914.png	ec:1.1.1.26; ec:1.1.1.29; ec:1.1.1.36; ec:1.1.1.37; ec:1.1.1.60; ec:1.1.1.77; ec:1.1.1.79; ec:1.1.1.81; ec:1.1.1.92; ec:1.1.1.93; ec:1.1.3.15; ec:1.1.99.14; ec:1.11.1.6; ec:1.2.1.17; ec:1.2.1.2; ec:1.2.1.21; ec:1.2.2.1; ec:1.2.3.4; ec:1.2.3.5; ec:1.3.1.7; ec:1.3.1.85; ec:1.4.7.1; ec:2.1.2.1; ec:2.2.1.5; ec:2.3.1.9; ec:2.3.3.1; ec:2.3.3.12; ec:2.3.3.7; ec:2.3.3.9; ec:2.6.1.4; ec:2.6.1.45; ec:2.7.1…
Glyoxylate and dicarboxylate metabolism	11	equilase	ec:1.11.1.6	1	comp47816_c0_seq2	map00630	map00630_20140415002914.png	ec:1.1.1.26; ec:1.1.1.29; ec:1.1.1.36; ec:1.1.1.37; ec:1.1.1.60; ec:1.1.1.77; ec:1.1.1.79; ec:1.1.1.81; ec:1.1.1.92; ec:1.1.1.93; ec:1.1.3.15; ec:1.1.99.14; ec:1.11.1.6; ec:1.2.1.17; ec:1.2.1.2; ec:1.2.1.21; ec:1.2.2.1; ec:1.2.3.4; ec:1.2.3.5; ec:1.3.1.7; ec:1.3.1.85; ec:1.4.7.1; ec:2.1.2.1; ec:2.2.1.5; ec:2.3.1.9; ec:2.3.3.1; ec:2.3.3.12; ec:2.3.3.7; ec:2.3.3.9; ec:2.6.1.4; ec:2.6.1.45; ec:2.7.1…
Glyoxylate and dicarboxylate metabolism	11	(Si)-synthase	ec:2.3.3.1	1	comp41691_c0_seq1	map00630	map00630_20140415002914.png	ec:1.1.1.26; ec:1.1.1.29; ec:1.1.1.36; ec:1.1.1.37; ec:1.1.1.60; ec:1.1.1.77; ec:1.1.1.79; ec:1.1.1.81; ec:1.1.1.92; ec:1.1.1.93; ec:1.1.3.15; ec:1.1.99.14; ec:1.11.1.6; ec:1.2.1.17; ec:1.2.1.2; ec:1.2.1.21; ec:1.2.2.1; ec:1.2.3.4; ec:1.2.3.5; ec:1.3.1.7; ec:1.3.1.85; ec:1.4.7.1; ec:2.1.2.1; ec:2.2.1.5; ec:2.3.1.9; ec:2.3.3.1; ec:2.3.3.12; ec:2.3.3.7; ec:2.3.3.9; ec:2.6.1.4; ec:2.6.1.45; ec:2.7.1…
Glyoxylate and dicarboxylate metabolism	11	hydroxymethyltransferase	ec:2.1.2.1	1	comp48566_c0_seq1	map00630	map00630_20140415002914.png	ec:1.1.1.26; ec:1.1.1.29; ec:1.1.1.36; ec:1.1.1.37; ec:1.1.1.60; ec:1.1.1.77; ec:1.1.1.79; ec:1.1.1.81; ec:1.1.1.92; ec:1.1.1.93; ec:1.1.3.15; ec:1.1.99.14; ec:1.11.1.6; ec:1.2.1.17; ec:1.2.1.2; ec:1.2.1.21; ec:1.2.2.1; ec:1.2.3.4; ec:1.2.3.5; ec:1.3.1.7; ec:1.3.1.85; ec:1.4.7.1; ec:2.1.2.1; ec:2.2.1.5; ec:2.3.1.9; ec:2.3.3.1; ec:2.3.3.12; ec:2.3.3.7; ec:2.3.3.9; ec:2.6.1.4; ec:2.6.1.45; ec:2.7.1…
Glyoxylate and dicarboxylate metabolism	11	mutase	ec:5.4.99.2	1	comp48240_c0_seq2	map00630	map00630_20140415002914.png	ec:1.1.1.26; ec:1.1.1.29; ec:1.1.1.36; ec:1.1.1.37; ec:1.1.1.60; ec:1.1.1.77; ec:1.1.1.79; ec:1.1.1.81; ec:1.1.1.92; ec:1.1.1.93; ec:1.1.3.15; ec:1.1.99.14; ec:1.11.1.6; ec:1.2.1.17; ec:1.2.1.2; ec:1.2.1.21; ec:1.2.2.1; ec:1.2.3.4; ec:1.2.3.5; ec:1.3.1.7; ec:1.3.1.85; ec:1.4.7.1; ec:2.1.2.1; ec:2.2.1.5; ec:2.3.1.9; ec:2.3.3.1; ec:2.3.3.12; ec:2.3.3.7; ec:2.3.3.9; ec:2.6.1.4; ec:2.6.1.45; ec:2.7.1…
Glyoxylate and dicarboxylate metabolism	11	hydratase	ec:4.2.1.3	3	comp48985_c0_seq1, comp48985_c0_seq3, comp48985_c0_seq4	map00630	map00630_20140415002914.png	ec:1.1.1.26; ec:1.1.1.29; ec:1.1.1.36; ec:1.1.1.37; ec:1.1.1.60; ec:1.1.1.77; ec:1.1.1.79; ec:1.1.1.81; ec:1.1.1.92; ec:1.1.1.93; ec:1.1.3.15; ec:1.1.99.14; ec:1.11.1.6; ec:1.2.1.17; ec:1.2.1.2; ec:1.2.1.21; ec:1.2.2.1; ec:1.2.3.4; ec:1.2.3.5; ec:1.3.1.7; ec:1.3.1.85; ec:1.4.7.1; ec:2.1.2.1; ec:2.2.1.5; ec:2.3.1.9; ec:2.3.3.1; ec:2.3.3.12; ec:2.3.3.7; ec:2.3.3.9; ec:2.6.1.4; ec:2.6.1.45; ec:2.7.1…
Glyoxylate and dicarboxylate metabolism	11	dehydrogenase	ec:1.1.1.37	3	comp43911_c0_seq1, comp50428_c0_seq2, comp51633_c0_seq1	map00630	map00630_20140415002914.png	ec:1.1.1.26; ec:1.1.1.29; ec:1.1.1.36; ec:1.1.1.37; ec:1.1.1.60; ec:1.1.1.77; ec:1.1.1.79; ec:1.1.1.81; ec:1.1.1.92; ec:1.1.1.93; ec:1.1.3.15; ec:1.1.99.14; ec:1.11.1.6; ec:1.2.1.17; ec:1.2.1.2; ec:1.2.1.21; ec:1.2.2.1; ec:1.2.3.4; ec:1.2.3.5; ec:1.3.1.7; ec:1.3.1.85; ec:1.4.7.1; ec:2.1.2.1; ec:2.2.1.5; ec:2.3.1.9; ec:2.3.3.1; ec:2.3.3.12; ec:2.3.3.7; ec:2.3.3.9; ec:2.6.1.4; ec:2.6.1.45; ec:2.7.1…
Glycosaminoglycan biosynthesis - heparan sulfate / heparin	1	3-beta-glucuronosyltransferase	ec:2.4.1.135	1	comp27606_c0_seq1	map00534	map00534_20140415002915.png	ec:2.4.1.133; ec:2.4.1.134; ec:2.4.1.135; ec:2.4.1.223; ec:2.4.1.224; ec:2.4.1.225; ec:2.4.2.26; ec:2.8.2.-; ec:2.8.2.23; ec:2.8.2.29; ec:2.8.2.30; ec:3.1.1.-; ec:5.1.3.17
Glycosaminoglycan biosynthesis - chondroitin sulfate / dermatan sulfate	1	3-beta-glucuronosyltransferase	ec:2.4.1.135	1	comp27606_c0_seq1	map00532	map00532_20140415002916.png	ec:2.4.1.133; ec:2.4.1.134; ec:2.4.1.135; ec:2.4.1.174; ec:2.4.1.175; ec:2.4.1.226; ec:2.4.2.26; ec:2.8.2.-; ec:2.8.2.17; ec:2.8.2.33; ec:2.8.2.35; ec:2.8.2.5; ec:5.1.3.19
Glycosaminoglycan degradation	2	chondroitinsulfatase	ec:3.1.6.14	1	comp44926_c0_seq1	map00531	map00531_20140415002918.png	ec:2.3.1.78; ec:3.1.6.12; ec:3.1.6.13; ec:3.1.6.14; ec:3.1.6.18; ec:3.1.6.4; ec:3.10.1.1; ec:3.2.-.-; ec:3.2.1.-; ec:3.2.1.103; ec:3.2.1.166; ec:3.2.1.23; ec:3.2.1.31; ec:3.2.1.35; ec:3.2.1.50; ec:3.2.1.52; ec:3.2.1.76
Glycosaminoglycan degradation	2	lactase (ambiguous)	ec:3.2.1.23	1	comp9964_c0_seq1	map00531	map00531_20140415002918.png	ec:2.3.1.78; ec:3.1.6.12; ec:3.1.6.13; ec:3.1.6.14; ec:3.1.6.18; ec:3.1.6.4; ec:3.10.1.1; ec:3.2.-.-; ec:3.2.1.-; ec:3.2.1.103; ec:3.2.1.166; ec:3.2.1.23; ec:3.2.1.31; ec:3.2.1.35; ec:3.2.1.50; ec:3.2.1.52; ec:3.2.1.76
Pentose and glucuronate interconversions	9	isomerase	ec:5.3.1.5	1	comp42658_c0_seq1	map00040	map00040_20140415002919.png	ec:1.1.1.-; ec:1.1.1.10; ec:1.1.1.11; ec:1.1.1.12; ec:1.1.1.125; ec:1.1.1.127; ec:1.1.1.13; ec:1.1.1.130; ec:1.1.1.137; ec:1.1.1.15; ec:1.1.1.175; ec:1.1.1.179; ec:1.1.1.19; ec:1.1.1.21; ec:1.1.1.22; ec:1.1.1.250; ec:1.1.1.287; ec:1.1.1.307; ec:1.1.1.45; ec:1.1.1.56; ec:1.1.1.57; ec:1.1.1.58; ec:1.1.1.9; ec:1.1.2.2; ec:1.2.1.3; ec:2.4.1.17; ec:2.7.1.16; ec:2.7.1.17; ec:2.7.1.43; ec:2.7.1.47; ec:2…
Pentose and glucuronate interconversions	9	dehydrogenase (NAD+)	ec:1.2.1.3	7	comp50859_c0_seq1, comp50859_c0_seq3, comp50859_c0_seq4, comp50859_c0_seq6, comp50859_c0_seq9, comp50859_c0_seq10, comp50859_c0_seq12	map00040	map00040_20140415002919.png	ec:1.1.1.-; ec:1.1.1.10; ec:1.1.1.11; ec:1.1.1.12; ec:1.1.1.125; ec:1.1.1.127; ec:1.1.1.13; ec:1.1.1.130; ec:1.1.1.137; ec:1.1.1.15; ec:1.1.1.175; ec:1.1.1.179; ec:1.1.1.19; ec:1.1.1.21; ec:1.1.1.22; ec:1.1.1.250; ec:1.1.1.287; ec:1.1.1.307; ec:1.1.1.45; ec:1.1.1.56; ec:1.1.1.57; ec:1.1.1.58; ec:1.1.1.9; ec:1.1.2.2; ec:1.2.1.3; ec:2.4.1.17; ec:2.7.1.16; ec:2.7.1.17; ec:2.7.1.43; ec:2.7.1.47; ec:2…
Pentose and glucuronate interconversions	9	6-dehydrogenase	ec:1.1.1.22	1	comp48726_c2_seq1	map00040	map00040_20140415002919.png	ec:1.1.1.-; ec:1.1.1.10; ec:1.1.1.11; ec:1.1.1.12; ec:1.1.1.125; ec:1.1.1.127; ec:1.1.1.13; ec:1.1.1.130; ec:1.1.1.137; ec:1.1.1.15; ec:1.1.1.175; ec:1.1.1.179; ec:1.1.1.19; ec:1.1.1.21; ec:1.1.1.22; ec:1.1.1.250; ec:1.1.1.287; ec:1.1.1.307; ec:1.1.1.45; ec:1.1.1.56; ec:1.1.1.57; ec:1.1.1.58; ec:1.1.1.9; ec:1.1.2.2; ec:1.2.1.3; ec:2.4.1.17; ec:2.7.1.16; ec:2.7.1.17; ec:2.7.1.43; ec:2.7.1.47; ec:2…
