# Supplementary material for: Whole Transcriptome Analysis Using Next-Generation Sequencing of Sterile-Cultured Eisenia andrei for Immune System Research
Source: PLoS One. 2015 Feb 23;10(2):e0118587. doi: 10.1371/journal.pone.0118587 (PMC4338202; doi:10.1371/journal.pone.0118587)
Supplement: S2 Table — Microsatellite identification tool (MISA) with default parameters was used to detect SSRs in the unigenes. (XLSX) [file pone.0118587.s004.xlsx]

## Sheet: Sheet1
Seq ID	SSR nr.	SSR type	SSR	size	start	end
comp48167_c0_seq1_len=1662_path=[127691724:0-131_127793707:132-377_127699464:378-451_127700833:452-483_127701333:484-493_127701467:494-527_127702151:528-693_127705237:694-705_127705347:706-739_127794042:740-982_127710779:983-1218_127794196:1219-1274_127794243:1275-1281_127794250:1282-1376_127717856:1377-1463_127719458:1464-1467_127719528:1468-1480_127794330:1481-1486_127719750:1487-1661]	2	c	(C)10tacacagtgggaccatctcaaagcagcactcaccatgttgcaactggctaccacatcccactcatagtcagctaccatctatggatttaacaaacagcc(CT)6tacttcgttttcgaaaccgttaatctccttccagctatatccacttcttaggcaaacatataaaatccagcattgtacaagtatcaaataaccaataac(AAT)5	235	1269	1503
comp46207_c0_seq3_len=2287_path=[108199636:0-10_108029687:11-795_108046897:796-1250_108056753:1251-1266_108057061:1267-1300_108058002:1301-1899_108116022:1900-1904_107939414:1905-1911_108202463:1912-1928_107794228:1929-2081_107797099:2082-2127_108119436:2128-2156_107712343:2157-2191_108203028:2192-2200_108203037:2201-2237_107714071:2238-2255_107714423:2256-2285_108203113:2286-2286]	1	c	(TGC)7ctgtgctccgccgctcgtagagaaactgcgttgatgactt(CTG)6cagacgaccgacgcagagaaagagaagagagacgtttggcgacgatgcagaagctccgtcaacgctttataccggccgtagaagccaacc(GACT)5	189	1907	2095
comp46207_c0_seq2_len=1037_path=[107764600:0-25_108202073:26-46_108202094:47-64_107765558:65-281_108202201:282-287_107770572:288-288_108202214:289-289_108202215:290-293_107770667:294-596_107792818:597-652_107793869:653-661_108202463:662-678_107794228:679-831_107797099:832-877_108119436:878-906_107712343:907-941_108203028:942-950_108203037:951-987_107714071:988-1005_107714423:1006-1035_108203113:1…	1	c	(TGC)5ctgtgctccgccgctcgtagagaaactgcgttgatgactt(CTG)6cagacgaccgacgcagagaaagagaagagagacgtttggcgacgatgcagaagctccgtcaacgctttataccggccgtagaagccaacc(GACT)5	183	663	845
comp46207_c0_seq4_len=1095_path=[107764600:0-25_108202073:26-46_108202094:47-64_107765558:65-281_108202201:282-287_107770572:288-288_108202214:289-289_108202215:290-293_107770667:294-596_108142676:597-654_107792818:655-710_107793869:711-719_108202463:720-736_107794228:737-889_107797099:890-935_108119436:936-964_107712343:965-999_108203028:1000-1008_108203037:1009-1045_107714071:1046-1063_10771442…	1	c	(TGC)5ctgtgctccgccgctcgtagagaaactgcgttgatgactt(CTG)6cagacgaccgacgcagagaaagagaagagagacgtttggcgacgatgcagaagctccgtcaacgctttataccggccgtagaagccaacc(GACT)5	183	721	903
comp43861_c2_seq3_len=340_path=[89035546:0-62_89261434:63-88_89036514:89-109_89036749:110-156_89302942:157-339]	1	c	(ATGG)5ataggtggaatgaatggatggatggatggacgaacagacgaactgtctgtcaacgaactgtctgttcagcagacaggcggacggacatatagactact(AGAC)5agat(GGAC)5a(GACG)5	183	1	183
comp45092_c0_seq1_len=2025_path=[98340211:0-584_98351622:585-591_98351697:592-815_98356765:816-822_98356891:823-909_98358467:910-912_98358593:913-956_98359477:957-972_98402143:973-1007_98360502:1008-1019_98360695:1020-1442_98369729:1443-1449_98369804:1450-1922_98379127:1923-1926_98379142:1927-2024]	1	c	(GGA)5cctggaggtggtcagatgcagctgccttccatccctggatcaattggcagctatggaatggggtatggctc(TGG)5cggcggcagtgggtacaatgcaggtggtacaaataatggatttcctggaactggtggt(GGA)5	174	911	1084
comp43861_c2_seq1_len=317_path=[89035546:0-62_89302433:63-65_89036514:66-86_89036749:87-133_89302942:134-316]	1	c	(ATGG)5ataggtggaatgaatggatggatggatggacgaacagacgaacagacagacaggcggacggacatatagactact(AGAC)5agat(GGAC)5a(GACG)5	160	1	160
comp37466_c0_seq3_len=704_path=[56381872:0-83_56449892:84-128_56383347:129-134_56455475:135-137_56383416:138-143_56455506:144-155_56455518:156-161_56455524:162-163_56383851:164-186_56384192:187-207_56455531:208-225_56385075:226-338_56387436:339-382_56388085:383-391_56388404:392-434_56389283:435-543_56391588:544-703]	1	c	(T)10aagacttccaattgatttaatcaaccctgcagttatgaacgtctaagacataattatattcaaagggagattggaggttc(GGT)5agttggaggttcggtggtggtggaaggttc(GGT)6	153	1	153
comp9277_c0_seq2_len=953_path=[7666228:0-78_7667544:79-102_7672329:103-952]	1	c	(AGTG)6ttgtgttatgttatgtatgttatatggttatttgaatagcacctctcgcataaggctattcagaggcgctctcagtgtgcac(AGTG)5g(GTGA)5	147	1	147
comp46346_c0_seq5_len=634_path=[109179988:0-533_109127982:534-534_109099757:535-558_109100195:559-633]	1	c	(TA)7catacatgtatatatattgtatacatacatgtacagagagagac(AG)7ggagagagggagagagacagagagacagagagagacagagagggagagcgggagagagac(AG)7	146	489	634
comp34792_c0_seq1_len=3888_path=[47306079:0-2435_47346546:2436-3254_47359602:3255-3273_47359847:3274-3887]	1	c	(GCC)5(GAC)5agccgtactaaagctcatctcaagcgaagcaaagtcaacaattgtctcgttggatcatttcggatgagaaacccaataccagtaccccagtcc(GCA)6	141	69	209
comp51115_c1_seq1_len=3344_path=[167079767:0-86_167081563:87-144_167082858:145-360_167086920:361-887_167245137:888-897_167097319:898-929_167097942:930-936_167098136:937-1212_167103394:1213-1331_167105549:1332-1350_167245253:1351-1512_167109236:1513-1742_167245359:1743-1748_167113629:1749-1749_167113631:1750-1767_167245378:1768-1777_167114210:1778-1796_167114679:1797-1970_167117710:1971-2130_16712…	1	c	(ATG)7actcggcggcacatttgttagtccggtgttttcgacgcatgtgtcgaccgtaaagctgaacgcacgcggggtcactgcaggaagagacgacttgcac(GGA)7	139	1	139
comp51115_c1_seq4_len=3495_path=[167079767:0-86_167081563:87-144_167082858:145-360_167086920:361-887_167245137:888-897_167097319:898-929_167097942:930-936_167098136:937-1212_167103394:1213-1331_167105549:1332-1350_167245253:1351-1512_167109236:1513-1742_167245359:1743-1748_167113629:1749-1749_167113631:1750-1767_167245378:1768-1777_167114210:1778-1796_167114679:1797-1970_167117710:1971-2130_16712…	1	c	(ATG)7actcggcggcacatttgttagtccggtgttttcgacgcatgtgtcgaccgtaaagctgaacgcacgcggggtcactgcaggaagagacgacttgcac(GGA)7	139	1	139
comp36417_c0_seq1_len=1469_path=[52604982:0-207_52608806:208-478_52614389:479-907_52621839:908-947_52622977:948-1468]	1	c	(TA)6aatatatgcatttgtgtacatattacaaatg(TA)7catggttaaaatgcggatatgatacacatatgcatatatttatacatgtattcaaacacacactattg(TA)6	137	1249	1385
comp36417_c0_seq2_len=1429_path=[52604982:0-207_52608806:208-478_52614389:479-907_52622977:908-1428]	1	c	(TA)6aatatatgcatttgtgtacatattacaaatg(TA)7catggttaaaatgcggatatgatacacatatgcatatatttatacatgtattcaaacacacactattg(TA)6	137	1209	1345
comp36854_c0_seq1_len=455_path=[54128592:0-8_54128730:9-330_54213580:331-338_54213588:339-354_54184785:355-360_54137500:361-380_54213619:381-454]	1	c	(AGTA)5aggcagtcttactgactgtcttatttactttcttactgttagtcagtaagtcagattgttagacagaaaccagacaatcagaaagtctatcagat(AGTC)5	135	318	452
comp41415_c0_seq1_len=570_path=[74236836:0-42_74237838:43-188_74240282:189-205_74240558:206-211_74240624:212-262_74241307:263-420_74244145:421-435_74244414:436-465_74245008:466-487_74245561:488-569]	2	c	(GT)8gctgaggtgtatttttctgtgtgtgttagtgttaagatgtgtgttttggtgtgtttgcaatta(TG)8cgtgtatgtacttggatgtttaggg(GT)7	134	207	340
comp36474_c0_seq2_len=396_path=[52785454:0-285_52793466:286-309_52856741:310-395]	2	c	(GT)7gagtgtaggtgtgcgtgtgtgtgtatatgtgtataggtgtgggagtgtgtgtaggtgtgtgtgcgcgtgcttgcgtgtgctctttgtatgtgtttggtt(TG)9	131	265	395
comp20971_c0_seq1_len=263_path=[20800922:0-89_20800255:90-262]	1	c	(AC)7atacgcc(CA)6aacacacg(CA)6tatcccccccatgtatacactctcacacacaaacacacctacacgtgcgcgctccgtg(CA)10	131	133	263
comp59142_c0_seq1_len=210_path=[187804326:0-209]	1	c	(GT)7gcgtgtgtgccttgtgtgtgtaggtgtttgtgtgtgaggagagagaggggagagagagggagagaggtgtgcgtgtctgagagggagacagagacagagc(GA)8	130	81	210
comp51225_c0_seq2_len=8009_path=[168882367:0-2_168882519:3-9_168882600:10-12_168882668:13-14_169838628:15-21_169838635:22-36_168883104:37-191_169838753:192-204_168885996:205-206_168886014:207-207_168886021:208-309_168888081:310-316_168888227:317-340_168888605:341-358_168888960:359-506_168891608:507-534_168892023:535-822_168897924:823-1304_168908123:1305-1307_168908166:1308-2391_168929608:2392-252…	1	c	(AAT)5acttgataatagtccgtcgttcgtaaacagtccaagttgtcacctccgatgaataagctgtctggactaaatgactctccatcagacgttgagacgaca(CAG)5	129	993	1121
comp51225_c0_seq3_len=3453_path=[168882367:0-2_168882519:3-9_168882600:10-12_168882668:13-14_169838628:15-21_169838635:22-36_168883104:37-191_169838753:192-204_168885996:205-206_168886014:207-207_168886021:208-309_168888081:310-316_168888227:317-340_168888605:341-358_168888960:359-506_168891608:507-534_168892023:535-822_168897924:823-1304_168908123:1305-1307_168908166:1308-2391_168929608:2392-252…	1	c	(AAT)5acttgataatagtccgtcgttcgtaaacagtccaagttgtcacctccgatgaataagctgtctggactaaatgactctccatcagacgttgagacgaca(CAG)5	129	993	1121
comp51225_c0_seq4_len=6647_path=[168882367:0-2_168882519:3-9_168882600:10-12_168882668:13-14_169838628:15-21_169838635:22-36_168883104:37-191_169838753:192-204_168885996:205-206_168886014:207-207_168886021:208-309_168888081:310-316_168888227:317-340_168888605:341-358_168888960:359-506_168891608:507-534_168892023:535-822_168897924:823-1304_168908123:1305-1307_168908166:1308-2391_168929608:2392-252…	1	c	(AAT)5acttgataatagtccgtcgttcgtaaacagtccaagttgtcacctccgatgaataagctgtctggactaaatgactctccatcagacgttgagacgaca(CAG)5	129	993	1121
comp51225_c0_seq5_len=8076_path=[168882367:0-2_168882519:3-9_168882600:10-12_168882668:13-14_169838628:15-21_169838635:22-36_168883104:37-191_169838753:192-204_168885996:205-206_168886014:207-207_168886021:208-309_168888081:310-316_168888227:317-340_168888605:341-358_168888960:359-506_168891608:507-534_168892023:535-822_168897924:823-1304_168908123:1305-1307_168908166:1308-2391_168929608:2392-252…	1	c	(AAT)5acttgataatagtccgtcgttcgtaaacagtccaagttgtcacctccgatgaataagctgtctggactaaatgactctccatcagacgttgagacgaca(CAG)5	129	993	1121
comp40552_c0_seq1_len=2172_path=[69812007:0-18_69766211:19-305_69771194:306-335_69771602:336-692_69777771:693-712_69778166:713-1473_69790917:1474-1842_69797001:1843-1848_69797099:1849-1850_69797109:1851-2171]	2	c	(GGA)5ttccacagaggagttcctaagaatgaaggcactgcagccattttcaaattccaagtattgaggtgggacgatgatgatgatcatcatcatgatcatgg(TGA)5	128	2020	2147
comp40552_c0_seq2_len=2142_path=[69812007:0-18_69766211:19-305_69771602:306-662_69777771:663-682_69778166:683-1443_69790917:1444-1812_69797001:1813-1818_69797099:1819-1820_69797109:1821-2141]	2	c	(GGA)5ttccacagaggagttcctaagaatgaaggcactgcagccattttcaaattccaagtattgaggtgggacgatgatgatgatcatcatcatgatcatgg(TGA)5	128	1990	2117
comp40552_c0_seq3_len=2175_path=[69765326:0-51_69766211:52-338_69771602:339-695_69777771:696-715_69778166:716-1476_69790917:1477-1845_69797001:1846-1851_69797099:1852-1853_69797109:1854-2174]	2	c	(GGA)5ttccacagaggagttcctaagaatgaaggcactgcagccattttcaaattccaagtattgaggtgggacgatgatgatgatcatcatcatgatcatgg(TGA)5	128	2023	2150
comp40552_c0_seq4_len=2205_path=[69765326:0-51_69766211:52-338_69771194:339-368_69771602:369-725_69777771:726-745_69778166:746-1506_69790917:1507-1875_69797001:1876-1881_69797099:1882-1883_69797109:1884-2204]	2	c	(GGA)5ttccacagaggagttcctaagaatgaaggcactgcagccattttcaaattccaagtattgaggtgggacgatgatgatgatcatcatcatgatcatgg(TGA)5	128	2053	2180
comp50835_c1_seq1_len=3940_path=[162793942:0-1397_162825122:1398-1398_162825183:1399-1422_162825692:1423-2253_162958078:2254-2254_162847277:2255-2368_162849722:2369-2378_162849991:2379-2541_162853534:2542-2561_162853900:2562-2582_162854639:2583-2629_162855964:2630-2731_163031710:2732-2738_162858124:2739-2739_162858183:2740-2744_162858232:2745-2770_162898334:2771-2792_162859276:2793-2878_162861311…	1	c	(GGA)5ggcggcggtggtggtggatactacaaccgcgacaacagagacggaggatatggtggtggtcgtgatggtgggtatggcggaagtggaggatacaactc(AGG)5	128	2518	2645
comp50835_c1_seq4_len=4539_path=[162793942:0-1397_162825122:1398-1398_162825183:1399-1422_162825692:1423-2253_163031403:2254-2256_162843484:2257-2423_163031496:2424-2852_162958078:2853-2853_162847277:2854-2967_162849722:2968-2977_162849991:2978-3140_162853534:3141-3160_162853900:3161-3181_162854639:3182-3228_162855964:3229-3330_163031710:3331-3337_162858124:3338-3338_162858183:3339-3343_162858232…	1	c	(GGA)5ggcggcggtggtggtggatactacaaccgcgacaacagagacggaggatatggtggtggtcgtgatggtgggtatggcggaagtggaggatacaactc(AGG)5	128	3117	3244
comp50835_c1_seq5_len=4109_path=[162793942:0-1397_162825122:1398-1398_162825183:1399-1422_162825692:1423-2253_163031403:2254-2256_162843484:2257-2423_162847277:2424-2537_162849722:2538-2547_162849991:2548-2710_162853534:2711-2730_162853900:2731-2751_162854639:2752-2798_162855964:2799-2900_163031710:2901-2907_162858124:2908-2908_162858183:2909-2913_162858232:2914-2939_162898334:2940-2961_162859276…	1	c	(GGA)5ggcggcggtggtggtggatactacaaccgcgacaacagagacggaggatatggtggtggtcgtgatggtgggtatggcggaagtggaggatacaactc(AGG)5	128	2687	2814
comp50835_c1_seq6_len=2267_path=[162979294:0-17_162979885:18-267_162985422:268-291_162986136:292-411_163031403:412-414_162843484:415-581_162847277:582-695_162849722:696-705_162849991:706-868_162853534:869-888_162853900:889-909_162854639:910-956_162855964:957-1058_163031710:1059-1065_162858124:1066-1066_162858183:1067-1071_162858232:1072-1097_162898334:1098-1119_162859276:1120-1205_162861311:1206-…	1	c	(GGA)5ggcggcggtggtggtggatactacaaccgcgacaacagagacggaggatatggtggtggtcgtgatggtgggtatggcggaagtggaggatacaactc(AGG)5	128	845	972
comp50835_c1_seq11_len=2697_path=[162979294:0-17_162979885:18-267_162985422:268-291_162986136:292-411_163031403:412-414_162843484:415-581_163031496:582-1010_162958078:1011-1011_162847277:1012-1125_162849722:1126-1135_162849991:1136-1298_162853534:1299-1318_162853900:1319-1339_162854639:1340-1386_162855964:1387-1488_163031710:1489-1495_162858124:1496-1496_162858183:1497-1501_162858232:1502-1527_16…	1	c	(GGA)5ggcggcggtggtggtggatactacaaccgcgacaacagagacggaggatatggtggtggtcgtgatggtgggtatggcggaagtggaggatacaactc(AGG)5	128	1275	1402
comp50781_c0_seq2_len=3550_path=[162277750:0-114_162445078:115-115_162001833:116-136_162002406:137-360_162006578:361-380_162006931:381-409_162007500:410-440_162008099:441-742_162242529:743-778_162194099:779-921_162196542:922-963_162445272:964-979_162197494:980-1034_162198337:1035-1196_162200990:1197-1226_162201530:1227-1274_162202379:1275-1370_162204120:1371-1446_162205644:1447-1839_162212406:184…	1	c	(CAC)8aatcaaatggtagcaaccctacgccatctccacaaccgctatcatcaaatggcagtagaccttacccacctccaccaccaccaccg(CCA)6	128	3031	3158
comp50781_c0_seq5_len=3546_path=[161999300:0-110_162445078:111-111_162001833:112-132_162002406:133-356_162006578:357-376_162006931:377-405_162007500:406-436_162008099:437-738_162242529:739-774_162194099:775-917_162196542:918-959_162445272:960-975_162197494:976-1030_162198337:1031-1192_162200990:1193-1222_162201530:1223-1270_162202379:1271-1366_162204120:1367-1442_162205644:1443-1835_162212406:183…	1	c	(CAC)8aatcaaatggtagcaaccctacgccatctccacaaccgctatcatcaaatggcagtagaccttacccacctccaccaccaccaccg(CCA)6	128	3027	3154
comp49763_c1_seq6_len=272_path=[147852658:0-5_147448276:6-271]	1	c	(AGAC)5aggaagatagacagtcagacagatagacagacagatagacatttataaactaggcctactgtgagttaaccatgacaagaggtccattataccac(AG)6	127	1	127
comp48820_c1_seq1_len=548_path=[135567046:0-267_135997934:268-470_135576801:471-547]	1	c	(ACG)5atgacgattgccatgtctgtcttggtccttcttgcagtgctcatcaccggcggagtgacacaagaagaaactgtatcgtccatcgtctcta(CAT)7	127	420	546
comp34963_c2_seq1_len=353_path=[47822808:0-104_47824842:105-178_47831550:179-200_47826720:201-352]	1	c	(TATG)5cgtgcatgcatgtatgtatatatgtgtatgtatgcatgtatatgtgtaagtatgtacttgtatgtgtatgcatgtttgtatgcatc(TATG)5	126	4	129
comp50091_c1_seq7_len=434_path=[151765351:0-37_151766037:38-46_151766298:47-58_151766626:59-352_152617905:353-354_151771459:355-356_151771536:357-358_151771560:359-359_151771564:360-362_151771614:363-433]	1	c	(GT)10atgtatgtgtgtggtcaacatctttaggtgtgtgtgtgcgtgtgtgtgta(TG)6tatgtgta(TG)9cgtg(TA)6	124	5	128
comp74874_c0_seq1_len=234_path=[198996421:0-233]	1	c	(AAT)5atctttgttatattcctccttcttttcgccaccatcataatagtcatagtgatagtcattccaatcacgctatttcctcttcatttgg(TGT)7	124	111	234
comp24284_c0_seq1_len=791_path=[25013059:0-790]	1	c	(TG)7taggtgtaggcatatgcataggtgtgtgcgtaggagtgtgtaagtgcatgtgtgtaggtgcgtgtatgcaggttcatgtgtgtgtatgtttggatag(GT)6	123	1	123
comp91816_c0_seq1_len=220_path=[208522116:0-219]	1	c	(TG)6agacataaaaaagattatggattgtgatgatgatggtggagtgt(TGG)5cagcgacgacgattataacgacgacgatgatgacaag(GAT)5	123	13	135
comp18319_c0_seq1_len=1594_path=[17326338:0-489_17335800:490-513_17336185:514-1400_17390586:1401-1422_17353284:1423-1593]	1	c	(TCG)5aaagatgttacttgttgtcgcgcgttcgactgcagttcaaggtcctgtctggtcaattctgtgatagaggatgctgctgccttgtgctggttc(CTG)5	123	368	490
comp34007_c0_seq1_len=726_path=[44912391:0-269_44956433:270-284_44932568:285-725]	1	c	(TCA)7gtgtcatcatcgtcatagccattgtcgtcatcattatcgtcatcataatcatcagcctaatcattacatcagcatcatatttatcc(GCA)5	122	179	300
comp31453_c0_seq1_len=290_path=[38137886:0-74_38139378:75-89_38149840:90-90_38140041:91-102_38140278:103-154_38141335:155-266_38149877:267-289]	1	c	(GT)7ca(GT)8cagtgtgtt(TG)6ttgtgtgtgtctgtgtctgtgtgtagttgtgtgtgggtgtgtagactgtag(GT)9	122	168	289
comp56780_c0_seq1_len=242_path=[185775158:0-241]	1	c	(TG)6ctgagtgtgcaactgagtatgtttgtgtgagtttgtacccaagtgtatgtttgtgtgtgtatgtgtgtgcgtgtttgtgaaggtgtgtgtgagtgta(TG)6	121	13	133
comp58531_c0_seq1_len=801_path=[187271219:0-800]	1	c	(GCA)5gccactcgtattcagacgactcctggacctccccgcatcacgagtcttgtcaacgttaagatggttcagagtccgctgagcgctgtagggt(CAG)5	121	309	429
comp50204_c1_seq1_len=3486_path=[153357144:0-225_153363033:226-297_153364526:298-477_153368540:478-493_153639035:494-505_153369293:506-509_153369458:510-1071_153381137:1072-1085_153381458:1086-1116_153382327:1117-1126_153382522:1127-1170_153639296:1171-1201_153384271:1202-1269_153575200:1270-1276_153385881:1277-1310_153556076:1311-1356_153556985:1357-1360_153557057:1361-1384_153626046:1385-1432_1…	1	c	(GAG)5caggaggtgatggaacagagaaatcgtaaccagcatccgtatccagatccagtggaggatgagaatcctattgtagccagtcatcaggatg(CTT)5	121	1617	1737
comp50204_c1_seq3_len=3562_path=[153357144:0-225_153363033:226-297_153364526:298-477_153368540:478-493_153639035:494-505_153369293:506-509_153369458:510-1071_153381137:1072-1085_153381458:1086-1116_153382327:1117-1126_153382522:1127-1170_153639296:1171-1201_153384271:1202-1269_153575200:1270-1276_153385881:1277-1310_153556076:1311-1356_153556985:1357-1360_153557057:1361-1384_153626046:1385-1432_1…	1	c	(GAG)5caggaggtgatggaacagagaaatcgtaaccagcatccgtatccagatccagtggaggatgagaatcctattgtagccagtcatcaggatg(CTT)5	121	1617	1737
comp48965_c1_seq1_len=2246_path=[137379170:0-95_137380855:96-450_137387290:451-598_137389508:599-679_137483400:680-754_137483449:755-839_137393842:840-1279_137402093:1280-1280_137402122:1281-1306_137483637:1307-1318_137402664:1319-1346_137403121:1347-1369_137403666:1370-1392_137404132:1393-2041_137415997:2042-2050_137416126:2051-2245]	1	c	(GT)11atctcggagacgtgagctctgaggggcaaagggccactccctgatgtaaatgaaggacgacgtctgctctttatcgtcaa(CAT)6	120	1	120
comp49025_c0_seq2_len=1558_path=[138058995:0-20_138059872:21-857_138077240:858-878_138415864:879-1137_138415880:1138-1161_138082912:1162-1340_138087110:1341-1365_138087537:1366-1557]	2	c	(CAG)5tcctggcaacagcagcaaccatcatggcaacagccaccgcagcagtcgtggcaacagcagacgtggcagcgacagcagtcctggcctct(GCA)5	119	1100	1218
comp51355_c1_seq1_len=777_path=[171410028:0-776]	1	c	(TGC)6tgtagatggcgctggtgtttaggaggagcagccggagcatcagcagcggtctatttcaaacgcagtgaaactgaagactaag(GAA)6	118	1	118
comp40375_c1_seq1_len=499_path=[69020259:0-468_69030328:469-498]	1	c	(AAG)5gagaagaagaacaagagaagcggagggaaactgggatggaggtcgtgtcatgtccagtga(CTC)5cgcctcgtct(TCC)6	118	1	118
comp40375_c1_seq2_len=499_path=[69020259:0-468_69072247:469-471_69074879:472-478_69063869:479-498]	1	c	(AAG)5gagaagaagaacaagagaagcggagggaaactgggatggaggtcgtgtcatgtccagtga(CTC)5cgcctcgtct(TCC)6	118	1	118
comp38209_c0_seq1_len=1246_path=[59400366:0-134_59459964:135-140_59403445:141-156_59403699:157-1096_59422625:1097-1103_59422829:1104-1146_59423709:1147-1245]	1	c	(T)10catgatacgatgatacgtttattatgactgaattaacagctctttagttagttcagggtgtttagaatgaatcagttacaacggataa(GAT)6	116	1	116
comp55584_c0_seq1_len=267_path=[184681968:0-266]	1	c	(AT)10aacaatatttattgatatcagagagtcgacaaaggtagtgaagaactcgccgaggtagattgcagataactggagttatctaat(TA)6	116	1	116
comp56447_c0_seq1_len=409_path=[185486336:0-408]	1	c	(AC)10cagaagtcaaagtaaaagcctacaattctgacctaagcaaaagattgctccctaagagaattgcaaaatcagatgcttcaa(CAT)5	116	1	116
comp18430_c0_seq1_len=273_path=[17485223:0-24_17485718:25-149_17488709:150-272]	1	c	(AAT)6aagaggtcttacgggcttaatgtttcaagctgtacatagtttgttggttcggattaattactaatgttcatggctgg(AAT)7	116	158	273
comp87806_c0_seq1_len=243_path=[206393122:0-242]	1	c	(CA)9cgaccacctctgaaaagaggagctatagaaattcacagcactaccatttgcagactttacaatttcaggaatctctctctat(CAA)5	115	66	180
comp27973_c1_seq1_len=373_path=[31083499:0-372]	1	c	(CTC)6cggttagatggggcttggtcgttctcgtcgataccttctccaacgacgacatggatgacgacagcttggacattcgctcc(TGG)5	113	259	371
comp43712_c1_seq1_len=1760_path=[88055699:0-356_88062309:357-370_88062601:371-762_88069208:763-777_88069452:778-1218_88094822:1219-1243_88077540:1244-1440_88080891:1441-1444_88080997:1445-1659_88084394:1660-1681_88084725:1682-1700_88087272:1701-1759]	1	c	(GGA)5tgacgatgaggatgatgacgacagtgatgatgaagatgacgaggaagatgacgacgaggatgatgaagatgaaaatgac(GAT)6	112	1649	1760
comp43712_c1_seq3_len=1748_path=[88055699:0-356_88103925:357-358_88062601:359-750_88069208:751-765_88069452:766-1206_88094822:1207-1231_88077540:1232-1428_88080891:1429-1432_88080997:1433-1647_88084394:1648-1669_88084725:1670-1688_88087272:1689-1747]	1	c	(GGA)5tgacgatgaggatgatgacgacagtgatgatgaagatgacgaggaagatgacgacgaggatgatgaagatgaaaatgac(GAT)6	112	1637	1748
comp49488_c2_seq1_len=2744_path=[144196388:0-2743]	1	c	(GAA)5gtcaatcaaccaaagtggttatgatcatggttgttaataagtcgatgagtctaagaaattgttttgacgtcacctcttg(TC)9	112	1221	1332
comp34570_c0_seq1_len=584_path=[46589716:0-15_46589998:16-73_46591216:74-311_46595908:312-315_46596048:316-470_46599132:471-583]	1	c	(TG)6tctgtgtgtgtgcagagttgtgtgtgtaaaagttgcgtgcatgtatgtgtaaaggttgtgtgtgtgtaaaaggtgtgtgtgtatt(TG)7	111	1	111
comp106919_c0_seq1_len=229_path=[215664510:0-228]	1	c	(GAG)5gtaaataagaaaacggtggagaaggtagagtcgaacagggaagagcaggagcaggaggacgagaagaagcaatggaat(AGG)6	111	119	229
comp42487_c0_seq2_len=1060_path=[80437369:0-48_80438396:49-203_80507523:204-217_80507537:218-227_80436578:228-253_80501293:254-254_80370563:255-333_80372276:334-1059]	1	c	(GA)6cccacggacatacagagagagggaggggagagagagacacctacggatatacagaggtatgttgagacatgcagagaagaagttaga(AG)6	111	386	496
comp33689_c0_seq2_len=1018_path=[43990007:0-179_43992735:180-803_44003062:804-871_44004291:872-894_44004555:895-1017]	1	c	(TAA)5aatagtaacaacaaaagcaaca(AAC)7gacgacagcaacatcaacagcaacagcagcaacg(ACA)6	110	701	810
comp4084_c0_seq1_len=550_path=[3246071:0-549]	1	c	(CGC)6agtccaacaggacgatgacacggctcgtcagcatccaaagcagcaacagcagtatccgaatgcttccttctcgt(CTC)6	110	422	531
comp61801_c0_seq1_len=533_path=[189963697:0-532]	1	c	(CA)6cgcgcgcatgtgtgtgtgcgtacgtgtgtttgtgtttgtaggtgtgcaggtgtgtgcaatattattcacacacaaacacacatatg(CA)6	110	56	165
comp27242_c0_seq1_len=375_path=[29865323:0-87_29905511:88-105_29873830:106-112_29874018:113-157_29874825:158-374]	1	c	(ATG)7agaggattccaatgaaaaagacaccgaaagtaaagaaattcgctgcaaaagagacaaagcgtccacgggagaaa(GAG)5	110	1	110
comp31320_c0_seq1_len=531_path=[37786501:0-236_37814333:237-391_37796376:392-418_37796975:419-530]	1	c	(GTCA)5gtccgtcaaccaatcaatccatcaatgaatcaatcaatgaatcaatgaatcgatggatggatggatagg(TGGA)5	109	1	109
comp13894_c0_seq1_len=1020_path=[12431888:0-126_12435812:127-1019]	1	c	(A)10ctcataactgcagatttttaacaattgtgcagttttgtttcagaaattgacttcggcatgaattgatggattttgacagaagtacac(TG)6	109	447	555
comp37466_c0_seq2_len=668_path=[56381872:0-83_56383347:84-89_56455475:90-92_56383416:93-98_56455506:99-110_56455518:111-116_56455524:117-118_56383851:119-141_56384192:142-162_56455531:163-180_56424775:181-247_56455572:248-249_56455574:250-346_56388085:347-355_56388404:356-398_56389283:399-507_56391588:508-667]	1	c	(T)10aagacttccaattgatttaatcaaccctgcagttatgaacgtctaagacataattatattcaaagggagattggaggttc(GGT)6	108	1	108
comp37466_c0_seq4_len=659_path=[56381872:0-83_56383347:84-89_56455475:90-92_56383416:93-98_56455506:99-110_56455518:111-116_56455524:117-118_56383851:119-141_56384192:142-162_56455531:163-180_56385075:181-293_56387436:294-337_56388085:338-346_56388404:347-389_56389283:390-498_56391588:499-658]	1	c	(T)10aagacttccaattgatttaatcaaccctgcagttatgaacgtctaagacataattatattcaaagggagattggaggttc(GGT)6	108	1	108
comp47916_c0_seq1_len=4041_path=[124973364:0-960_125160507:961-966_124993494:967-2140_125185458:2141-2156_125015776:2157-2178_125016183:2179-3524_125185681:3525-3534_125043322:3535-3537_125043372:3538-4040]	2	c	(CAG)5catctgtcgccgcagacgaacaggacggacgaagatgtggcactgctgctgcacacccggcagatgctccggtca(CAG)6	108	1182	1289
comp34765_c0_seq1_len=964_path=[47168778:0-963]	1	c	(TCA)5ttatcactgtctacagtgttgatgatgcagtcgttgtcgactcccgttcgacgcgagaaccctctgaaggtcttcag(AGC)5	107	56	162
comp35174_c0_seq1_len=2248_path=[48470442:0-1820_48573318:1821-1821_48509936:1822-1835_48510133:1836-1929_48512016:1930-2247]	2	c	(CCA)5ccgtaacgatcaccgcctcgatcaccaccaaaacctcctctaggaccaccacctccgccgcctctacctctgccaaa(TCC)5	107	1484	1590
comp35174_c0_seq2_len=2140_path=[48470442:0-1820_48573318:1821-1821_48512016:1822-2139]	2	c	(CCA)5ccgtaacgatcaccgcctcgatcaccaccaaaacctcctctaggaccaccacctccgccgcctctacctctgccaaa(TCC)5	107	1484	1590
comp35174_c0_seq3_len=2233_path=[48470442:0-1820_48510133:1821-1914_48512016:1915-2232]	2	c	(CCA)5ccgtaacgatcaccgcctcgatcaccaccaaaacctcctctaggaccaccacctccgccgcctctacctctgccaaa(TCC)5	107	1484	1590
comp48820_c3_seq1_len=501_path=[135712060:0-431_135721878:432-500]	1	c	(ACG)7acaacgacgacgatgacgatgatgatggtggtagtagtggtagtggtgataatgatgatgacaactacaac(GAT)5	107	1	107
comp48175_c1_seq2_len=709_path=[127891148:0-110_127892936:111-339_127903605:340-341_127903612:342-381_127967193:382-404_127905043:405-463_127967221:464-466_127967224:467-489_127906550:490-510_127967266:511-565_127908174:566-567_127908216:568-611_127908829:612-633_127909227:634-708]	1	c	(TA)9tctttatatacacgtacatgtacataatatgtacatgtacgtgtgtataaag(AT)7tatatgtgtg(TA)6	106	5	110
comp50494_c0_seq2_len=2574_path=[157566741:0-73_157915390:74-76_157567909:77-507_157574808:508-573_157575624:574-965_157582380:966-985_157582637:986-1254_157915950:1255-1256_157877152:1257-1257_157864632:1258-1282_157587099:1283-1717_157889765:1718-1721_157681385:1722-1759_157883931:1760-1767_157916085:1768-1772_157596789:1773-1783_157596903:1784-1801_157916147:1802-1815_157916161:1816-1818_15791…	1	c	(GTG)6gaggaggtctattgccatttgatgatggtggaggaggtggtgtaggattgcttccgtttaattgcga(TGG)7	106	1	106
comp50494_c0_seq3_len=2526_path=[157566741:0-73_157915390:74-76_157567909:77-507_157741459:508-628_157743206:629-835_157574808:836-901_157575624:902-1293_157582380:1294-1313_157582637:1314-1582_157915950:1583-1584_157877152:1585-1585_157864632:1586-1610_157587099:1611-2045_157916004:2046-2058_157916017:2059-2070_157916041:2071-2082_157916053:2083-2083_157916054:2084-2106_157916077:2107-2107_15791…	1	c	(GTG)6gaggaggtctattgccatttgatgatggtggaggaggtggtgtaggattgcttccgtttaattgcga(TGG)7	106	1	106
comp50494_c0_seq4_len=2845_path=[157566741:0-73_157915390:74-76_157567909:77-507_157741459:508-628_157743206:629-835_157574808:836-901_157575624:902-1293_157582380:1294-1313_157582637:1314-1582_157915950:1583-1584_157877152:1585-1585_157864632:1586-1610_157587099:1611-2045_157889765:2046-2049_157681385:2050-2087_157883931:2088-2095_157916085:2096-2100_157596789:2101-2111_157596903:2112-2129_15791…	1	c	(GTG)6gaggaggtctattgccatttgatgatggtggaggaggtggtgtaggattgcttccgtttaattgcga(TGG)7	106	1	106
comp50494_c0_seq5_len=2184_path=[157566741:0-73_157915390:74-76_157567909:77-507_157574808:508-573_157575624:574-965_157582380:966-985_157582637:986-1254_157915950:1255-1256_157877152:1257-1257_157864632:1258-1282_157587099:1283-1717_157916004:1718-1730_157916017:1731-1742_157916041:1743-1754_157916053:1755-1755_157916054:1756-1778_157916077:1779-1779_157916078:1780-1780_157916079:1781-1786_15791…	1	c	(GTG)6gaggaggtctattgccatttgatgatggtggaggaggtggtgtaggattgcttccgtttaattgcga(TGG)7	106	1	106
comp50494_c0_seq6_len=2864_path=[157566741:0-73_157915390:74-76_157567909:77-507_157741459:508-628_157743206:629-835_157574808:836-901_157575624:902-1293_157582380:1294-1313_157582637:1314-1582_157915950:1583-1584_157877152:1585-1585_157864632:1586-1610_157587099:1611-2045_157916004:2046-2058_157916017:2059-2070_157916041:2071-2082_157916053:2083-2083_157916054:2084-2106_157916077:2107-2107_15791…	1	c	(GTG)6gaggaggtctattgccatttgatgatggtggaggaggtggtgtaggattgcttccgtttaattgcga(TGG)7	106	1	106
comp50494_c0_seq7_len=2165_path=[157566741:0-73_157915390:74-76_157567909:77-507_157574808:508-573_157575624:574-965_157582380:966-985_157582637:986-1254_157915950:1255-1256_157877152:1257-1257_157864632:1258-1282_157587099:1283-1717_157889765:1718-1721_157681385:1722-1759_157883931:1760-1767_157916085:1768-1772_157596789:1773-1783_157596903:1784-1801_157916147:1802-1815_157916161:1816-1818_15791…	1	c	(GTG)6gaggaggtctattgccatttgatgatggtggaggaggtggtgtaggattgcttccgtttaattgcga(TGG)7	106	1	106
comp50494_c0_seq8_len=651_path=[157566741:0-73_157915390:74-76_157567909:77-507_157741459:508-628_157915694:629-650]	1	c	(GTG)6gaggaggtctattgccatttgatgatggtggaggaggtggtgtaggattgcttccgtttaattgcga(TGG)7	106	1	106
comp50494_c0_seq9_len=2536_path=[157566741:0-73_157915390:74-76_157567909:77-507_157574808:508-573_157575624:574-965_157582380:966-985_157582637:986-1254_157915950:1255-1256_157877152:1257-1257_157864632:1258-1282_157587099:1283-1717_157916004:1718-1730_157916017:1731-1742_157916041:1743-1754_157916053:1755-1755_157916054:1756-1778_157916077:1779-1779_157916078:1780-1780_157916079:1781-1786_15791…	1	c	(GTG)6gaggaggtctattgccatttgatgatggtggaggaggtggtgtaggattgcttccgtttaattgcga(TGG)7	106	1	106
comp50494_c0_seq10_len=2517_path=[157566741:0-73_157915390:74-76_157567909:77-507_157574808:508-573_157575624:574-965_157582380:966-985_157582637:986-1254_157915950:1255-1256_157877152:1257-1257_157864632:1258-1282_157587099:1283-1717_157889765:1718-1721_157681385:1722-1759_157883931:1760-1767_157916085:1768-1772_157596789:1773-1783_157596903:1784-1801_157916147:1802-1815_157916161:1816-1818_1579…	1	c	(GTG)6gaggaggtctattgccatttgatgatggtggaggaggtggtgtaggattgcttccgtttaattgcga(TGG)7	106	1	106
comp50494_c0_seq11_len=2198_path=[157566741:0-73_157915390:74-76_157567909:77-507_157574808:508-573_157575624:574-965_157582380:966-985_157582637:986-1254_157915950:1255-1256_157877152:1257-1257_157864632:1258-1282_157587099:1283-1717_157916004:1718-1730_157916017:1731-1742_157916041:1743-1754_157916053:1755-1755_157916054:1756-1778_157916077:1779-1779_157916078:1780-1780_157916079:1781-1786_1579…	1	c	(GTG)6gaggaggtctattgccatttgatgatggtggaggaggtggtgtaggattgcttccgtttaattgcga(TGG)7	106	1	106
comp50494_c0_seq13_len=2493_path=[157566741:0-73_157915390:74-76_157567909:77-507_157741459:508-628_157743206:629-835_157574808:836-901_157575624:902-1293_157582380:1294-1313_157582637:1314-1582_157915950:1583-1584_157877152:1585-1585_157864632:1586-1610_157587099:1611-2045_157889765:2046-2049_157681385:2050-2087_157883931:2088-2095_157916085:2096-2100_157596789:2101-2111_157596903:2112-2129_1579…	1	c	(GTG)6gaggaggtctattgccatttgatgatggtggaggaggtggtgtaggattgcttccgtttaattgcga(TGG)7	106	1	106
comp50494_c0_seq14_len=2902_path=[157566741:0-73_157915390:74-76_157567909:77-507_157741459:508-628_157743206:629-835_157574808:836-901_157575624:902-1293_157582380:1294-1313_157582637:1314-1582_157915950:1583-1584_157877152:1585-1585_157864632:1586-1610_157587099:1611-2045_157889765:2046-2049_157681385:2050-2087_157883931:2088-2095_157916085:2096-2100_157596789:2101-2111_157596903:2112-2129_1579…	1	c	(GTG)6gaggaggtctattgccatttgatgatggtggaggaggtggtgtaggattgcttccgtttaattgcga(TGG)7	106	1	106
comp50494_c0_seq16_len=2179_path=[157566741:0-73_157915390:74-76_157567909:77-507_157574808:508-573_157575624:574-965_157582380:966-985_157582637:986-1254_157915950:1255-1256_157877152:1257-1257_157864632:1258-1282_157587099:1283-1717_157889765:1718-1721_157681385:1722-1759_157883931:1760-1767_157916085:1768-1772_157596789:1773-1783_157596903:1784-1801_157916147:1802-1815_157916161:1816-1818_1579…	1	c	(GTG)6gaggaggtctattgccatttgatgatggtggaggaggtggtgtaggattgcttccgtttaattgcga(TGG)7	106	1	106
comp50494_c0_seq17_len=2512_path=[157566741:0-73_157915390:74-76_157567909:77-507_157741459:508-628_157743206:629-835_157574808:836-901_157575624:902-1293_157582380:1294-1313_157582637:1314-1582_157915950:1583-1584_157877152:1585-1585_157864632:1586-1610_157587099:1611-2045_157916004:2046-2058_157916017:2059-2070_157916041:2071-2082_157916053:2083-2083_157916054:2084-2106_157916077:2107-2107_1579…	1	c	(GTG)6gaggaggtctattgccatttgatgatggtggaggaggtggtgtaggattgcttccgtttaattgcga(TGG)7	106	1	106
comp50494_c0_seq19_len=2593_path=[157566741:0-73_157915390:74-76_157567909:77-507_157574808:508-573_157575624:574-965_157582380:966-985_157582637:986-1254_157915950:1255-1256_157877152:1257-1257_157864632:1258-1282_157587099:1283-1717_157916004:1718-1730_157916017:1731-1742_157916041:1743-1754_157916053:1755-1755_157916054:1756-1778_157916077:1779-1779_157916078:1780-1780_157916079:1781-1786_1579…	1	c	(GTG)6gaggaggtctattgccatttgatgatggtggaggaggtggtgtaggattgcttccgtttaattgcga(TGG)7	106	1	106
comp50494_c0_seq23_len=2921_path=[157566741:0-73_157915390:74-76_157567909:77-507_157741459:508-628_157743206:629-835_157574808:836-901_157575624:902-1293_157582380:1294-1313_157582637:1314-1582_157915950:1583-1584_157877152:1585-1585_157864632:1586-1610_157587099:1611-2045_157916004:2046-2058_157916017:2059-2070_157916041:2071-2082_157916053:2083-2083_157916054:2084-2106_157916077:2107-2107_1579…	1	c	(GTG)6gaggaggtctattgccatttgatgatggtggaggaggtggtgtaggattgcttccgtttaattgcga(TGG)7	106	1	106
comp50494_c0_seq26_len=2507_path=[157566741:0-73_157915390:74-76_157567909:77-507_157741459:508-628_157743206:629-835_157574808:836-901_157575624:902-1293_157582380:1294-1313_157582637:1314-1582_157915950:1583-1584_157877152:1585-1585_157864632:1586-1610_157587099:1611-2045_157889765:2046-2049_157681385:2050-2087_157883931:2088-2095_157916085:2096-2100_157596789:2101-2111_157596903:2112-2129_1579…	1	c	(GTG)6gaggaggtctattgccatttgatgatggtggaggaggtggtgtaggattgcttccgtttaattgcga(TGG)7	106	1	106
comp33928_c0_seq1_len=546_path=[44675542:0-143_44692347:144-147_44679279:148-236_44681667:237-248_44681871:249-545]	1	c	(ATG)7gcattctggacagttgaagaagatgactcaggaggagtaggaggaggctgttaagtttatttgatagggtccatt(G)10	106	1	106
comp33928_c0_seq2_len=534_path=[44675542:0-143_44692347:144-147_44679279:148-236_44681871:237-533]	1	c	(ATG)7gcattctggacagttgaagaagatgactcaggaggagtaggaggaggctgttaagtttatttgatagggtccatt(G)10	106	1	106
comp45072_c0_seq1_len=4283_path=[98745492:0-42_98737203:43-56_98845344:57-66_98845354:67-82_98785181:83-155_98650959:156-407_98655137:408-2267_98689887:2268-2277_98690161:2278-3488_98712341:3489-4282]	1	c	(TG)7ttggtgtgtgggtatgtgtgagtgtgtgtaggtgtgagtgtgtaggtgtgtgcgtgtgtaggtgcatgtgtatgtgtga(GT)6	105	7	111
comp49285_c0_seq1_len=1503_path=[141697471:0-389_141716720:390-399_141716992:400-608_141720883:609-639_141721524:640-1047_141488051:1048-1502]	1	c	(CAG)6caaccggttccagttaaacaggccggacgatcgaagaaatcaagtgccagagctcatcaacagcagcagcag(CAA)5	105	977	1081
comp104751_c0_seq1_len=201_path=[214719503:0-200]	1	c	(AC)6atacacatatgcacacacacgtacatacacaataacacatacaaatacacataaacacacgtacgcacatacacaaacaag(CA)6	105	25	129
comp9957_c0_seq1_len=423_path=[8337950:0-45_8338975:46-422]	1	c	(GAT)6gtcaccaaggcttatgaatagtgatctaagatgactgctatttttattgatgatgaaaggtgacttcctg(GAT)5	103	57	159
comp28305_c0_seq2_len=809_path=[31751081:0-142_31754247:143-167_31755018:168-383_31760375:384-456_31761910:457-808]	1	c	(GAG)5gaatatgatccacgtattgaagaaattaggaaaaatatgttggcgagatgaaacagggggagagagagaa(GAG)5	100	443	542
comp71956_c0_seq1_len=651_path=[197149876:0-650]	1	c	(CTG)5gtacttgcactcctcctcctcatgggcgcgcatctgataccaacggtgccaggactcggtctgtttccc(GCG)5	99	164	262
comp51003_c0_seq2_len=4678_path=[165252089:0-214_165256319:215-750_165541637:751-772_165266799:773-1053_165451825:1054-1057_165273125:1058-1549_165283106:1550-1570_165283403:1571-1654_165541846:1655-1752_165287142:1753-3428_165542257:3429-3430_165542259:3431-3431_165324561:3432-3437_165324699:3438-3442_165324769:3443-3603_165542283:3604-3604_165328302:3605-3605_165328345:3606-3629_165328828:3630-…	1	c	(CAG)5aaggattctggcctgagcgacagtgcatcgccaggttctcactcaccaccacctgctccctctggc(CAG)6	99	1656	1754
comp42944_c1_seq1_len=1143_path=[83538879:0-693_83551560:694-706_83551861:707-722_83552100:723-746_83552474:747-1142]	2	c	(TG)7attgtacagactgtatatactggtaatgatgtatatttatatattttgtatatatacggatgtcgtgtgc(AT)7	98	706	803
comp44833_c0_seq2_len=5322_path=[96602563:0-30_96470768:31-181_96473941:182-321_96477139:322-762_96602450:763-766_96486048:767-2799_96529321:2800-3308_96540709:3309-3316_96540940:3317-4191_96559238:4192-4208_96559803:4209-4628_96568921:4629-4633_96569210:4634-5298_96620648:5299-5299_96620649:5300-5302_96620652:5303-5321]	2	c	(TC)6tgtctgtctctctttttctctctgtctgtatctttctctttctgtatctctctctgtctgtctgcctctctctg(TC)6	98	3324	3421
comp37796_c0_seq3_len=1735_path=[57740425:0-19_57740744:20-29_57740980:30-76_57741790:77-125_57742704:126-136_57742786:137-338_57746094:339-1734]	1	c	(AC)7atacacacactcactcatgcacacactcacacacg(CA)6ctcacacacacatctcctccac(CAG)5	98	26	123
comp37796_c0_seq4_len=1840_path=[57811961:0-124_57740744:125-134_57740980:135-181_57741790:182-230_57742704:231-241_57742786:242-443_57746094:444-1839]	1	c	(AC)7atacacacactcactcatgcacacactcacacacg(CA)6ctcacacacacatctcctccac(CAG)5	98	131	228
comp49894_c0_seq1_len=4319_path=[149019062:0-1761_149057688:1762-1788_149336790:1789-1802_149336804:1803-1803_149058494:1804-1917_149061247:1918-2330_149336860:2331-2597_149336925:2598-2950_149083188:2951-2973_149337040:2974-3481_149095828:3482-3482_149095866:3483-4067_149108337:4068-4085_149108564:4086-4318]	1	c	(AAG)5ggagagagaagactcctccgaaggggcggtaccagcaccggctgcgtctgcaacatcatcttcatctc(CAG)5	98	986	1083
comp49894_c0_seq3_len=4332_path=[149019062:0-1761_149057688:1762-1788_149336790:1789-1802_149336804:1803-1803_149058494:1804-1917_149061247:1918-2330_149336860:2331-2597_149075812:2598-2610_149336925:2611-2963_149083188:2964-2986_149337040:2987-3494_149095828:3495-3495_149095866:3496-4080_149108337:4081-4098_149108564:4099-4331]	1	c	(AAG)5ggagagagaagactcctccgaaggggcggtaccagcaccggctgcgtctgcaacatcatcttcatctc(CAG)5	98	986	1083
comp49894_c0_seq5_len=4314_path=[149019062:0-1761_149057688:1762-1788_149336790:1789-1802_149336804:1803-1803_149058494:1804-1917_149061247:1918-2330_149336860:2331-2597_149075812:2598-2610_149336925:2611-2963_149083188:2964-2986_149337040:2987-3494_149095828:3495-3495_149095866:3496-4080_149108564:4081-4313]	1	c	(AAG)5ggagagagaagactcctccgaaggggcggtaccagcaccggctgcgtctgcaacatcatcttcatctc(CAG)5	98	986	1083
comp49894_c0_seq6_len=4301_path=[149019062:0-1761_149057688:1762-1788_149336790:1789-1802_149336804:1803-1803_149058494:1804-1917_149061247:1918-2330_149336860:2331-2597_149336925:2598-2950_149083188:2951-2973_149337040:2974-3481_149095828:3482-3482_149095866:3483-4067_149108564:4068-4300]	1	c	(AAG)5ggagagagaagactcctccgaaggggcggtaccagcaccggctgcgtctgcaacatcatcttcatctc(CAG)5	98	986	1083
comp46441_c0_seq1_len=2550_path=[109892351:0-74_110006597:75-103_110030152:104-507_109903985:508-511_109904178:512-1959_109936554:1960-1966_109936628:1967-2259_109942503:2260-2269_109942667:2270-2302_109943399:2303-2549]	3	c	(TGC)5cagagttctgttcttctgggttgcaacatagcatcggttccttggtcctctcaactgctgctgccac(CAT)5	97	418	514
comp48820_c6_seq1_len=557_path=[135956737:0-363_135964951:364-556]	1	c	(TC)8tgtacctcttcctcctccctttaattctgtgcctgtatgcctctctcttttatgtccta(TC)11	97	461	557
comp7616_c0_seq1_len=548_path=[5952487:0-547]	1	c	(TA)6attttatttgtaagagtctataatgataacagtggaatcattttgcaggatgcagaaattgatatgggc(TA)8	97	53	149
comp46426_c0_seq1_len=1023_path=[109789707:0-260_109797704:261-274_109798139:275-475_109802997:476-498_109803457:499-731_109808407:732-977_109814045:978-981_109814164:982-999_110059888:1000-1022]	1	c	(AC)6atgtaggattataggtatccggacatttcagtggatattgacatttccctctaaggcaattctctaccggatatt(C)10	97	891	987
comp46426_c0_seq2_len=1038_path=[109789707:0-260_110024884:261-289_109798139:290-490_109802997:491-513_109803457:514-746_109808407:747-992_109814045:993-996_109814164:997-1014_110059888:1015-1037]	1	c	(AC)6atgtaggattataggtatccggacatttcagtggatattgacatttccctctaaggcaattctctaccggatatt(C)10	97	906	1002
comp43712_c0_seq1_len=406_path=[88008842:0-240_88013243:241-259_88013504:260-405]	1	c	(TCA)5ctttcatcgtcatcatcgtcgctttcatcttcatcatcatcactgtcatcatcatcacct(TCA)7	96	310	405
comp39341_c1_seq1_len=2521_path=[64450884:0-290_64680473:291-311_64457012:312-482_64659561:483-485_64460913:486-902_64693034:903-911_64693043:912-913_64333268:914-914_64333298:915-952_64334224:953-1672_64363489:1673-2520]	2	c	(CA)6cgcagggctgaccgacgagcaaaggacagggcgccaaaggtcagaagctacaagctatctctctta(CT)9	96	2401	2496
comp39045_c0_seq1_len=2256_path=[62911372:0-97_62926500:98-112_62921837:113-113_62833742:114-543_62924124:544-545_62841740:546-1241_62855045:1242-1245_62855093:1246-2255]	2	c	(CT)6gatcgaaaacttctacgctaataaaaataaacaaacaagcaccagagtgagtgacaaacggatgacta(TGC)5	95	795	889
comp49025_c0_seq3_len=1534_path=[138058995:0-20_138059872:21-857_138077240:858-878_138415864:879-1137_138082912:1138-1316_138087110:1317-1341_138087537:1342-1533]	2	c	(CAG)5tcctggcaacagcagcaaccatcatggcaacagcagacgtggcagcgacagcagtcctggcctct(GCA)5	95	1100	1194
comp24231_c0_seq1_len=729_path=[24979220:0-331_24972462:332-621_24963585:622-728]	1	c	(CA)7aatataaagtttgataactgattggaggatacacagagtaggcctattaaccttaggcacgccttt(CAC)5	95	427	521
comp50952_c0_seq1_len=281_path=[164728893:0-88_164581371:89-93_164581412:94-145_164735564:146-280]	1	c	(AC)6cacacacatatacacgcatgcacacacaccacacccacacacacgcatgcacacacacttacattgt(AC)8	95	11	105
comp9584_c0_seq1_len=1184_path=[7960248:0-323_7967034:324-337_7967343:338-1183]	1	c	(ATC)5attctttgcttgtttaagcggaacattatttgattttatcaggctgctggtcgggactggtggg(TCA)5	94	434	527
comp9584_c0_seq2_len=1170_path=[7960248:0-323_7967343:324-1169]	1	c	(ATC)5attctttgcttgtttaagcggaacattatttgattttatcaggctgctggtcgggactggtggg(TCA)5	94	420	513
comp50907_c1_seq2_len=3510_path=[163807438:0-44_164176359:45-54_163808617:55-75_163808955:76-132_164176438:133-135_164176441:136-228_164176541:229-257_164176570:258-282_164176587:283-314_163813841:315-339_163814423:340-662_164115336:663-702_163822976:703-920_164061847:921-942_164176849:943-992_164176888:993-999_163830678:1000-1014_163831027:1015-1015_163831031:1016-1166_163834763:1167-1170_163834…	1	c	(CAG)5ccagacatctgtctcctcactaagcaatatcatgatgacgaagatggggagagtaaatca(GAG)6	93	3353	3445
comp83400_c0_seq1_len=362_path=[203985533:0-361]	1	c	(CA)7ctacagagaagaggttcaagcagtgctcgagaggtcgttgacagaaagacatagtaaacaccaa(AGC)5	93	174	266
comp25856_c0_seq1_len=1035_path=[27554267:0-424_27562149:425-832_27569781:833-834_27569810:835-1034]	1	c	(AT)6actttcttgtagaagggaatagcagaagctaaaacaaatgtatataccacttaaatga(AT)11	92	943	1034
comp54277_c0_seq1_len=433_path=[183459849:0-432]	1	c	(GT)6gcgtgtgtgtgagtgtatgtgtaggtgtgtttgcgtgtgtgtgtttgtgtgtgcgtgtgttcgta(TG)7	91	1	91
comp44527_c0_seq1_len=1216_path=[94019888:0-203_93962322:204-312_93964667:313-327_93965080:328-1191_93984114:1192-1215]	1	c	(GCA)5ggcgggaagaggagaatagcgacactactcaatgcaagacgaggaagcctccgacgagctc(CAG)5	91	331	421
comp44527_c0_seq2_len=1151_path=[93959967:0-138_93962322:139-247_93964667:248-262_93965080:263-1126_93984114:1127-1150]	1	c	(GCA)5ggcgggaagaggagaatagcgacactactcaatgcaagacgaggaagcctccgacgagctc(CAG)5	91	266	356
comp17355_c0_seq2_len=504_path=[16049299:0-142_16052797:143-177_16063923:178-503]	1	c	(AG)6acacagacacacagacagagacagagccagagcgtggatgtgtagatgcagggataca(GCGT)5	90	188	277
comp35650_c0_seq1_len=814_path=[50022051:0-200_50025517:201-252_50026252:253-813]	1	c	(AAG)6gtgaaagagggcacagaagaagttgacggggaaaagaaagaaggcgaagaagat(GAG)6	90	725	814
comp44545_c0_seq1_len=5202_path=[94220470:0-125_94324023:126-129_94222880:130-161_94331841:162-198_94224241:199-599_94231913:600-1298_94246403:1299-1704_94254834:1705-1727_94255272:1728-2370_94268547:2371-2374_94268632:2375-4944_94315804:4945-4970_94316284:4971-5201]	1	c	(TG)10tacgtagaacacataattatggatcatacatagcctatacagtatacacacatactg(AC)6	89	1	89
comp9248_c1_seq1_len=558_path=[7643777:0-557]	1	c	(GT)9gcatgcacatgtgtgtggcaacatatgtgtacatgcaca(TG)7cacata(TG)6	89	10	98
comp51848_c0_seq1_len=346_path=[180779576:0-345]	1	c	(GT)6gagtgtaggtgcatgtcggtttgtgtgtaggcgtatgtgtgcgtgtgtgtatgtgtgtttatata(TG)6	89	174	262
comp47086_c0_seq1_len=1620_path=[116124647:0-70_116207860:71-80_116126191:81-84_116126251:85-314_116130627:315-333_116130981:334-879_116139904:880-894_116140240:895-1021_116142486:1022-1033_116142735:1034-1118_116208213:1119-1124_116203824:1125-1133_116180388:1134-1137_116180517:1138-1145_116144834:1146-1175_116208245:1176-1394_116148731:1395-1418_116149268:1419-1619]	1	c	(AGC)7agagagacaggaagagtctaaggaggaggaaaaggagtcagtggatacca(AGC)6	89	1	89
comp41169_c0_seq1_len=3384_path=[72969895:0-645_72982691:646-667_72983240:668-2350_73017591:2351-2613_73022848:2614-3383]	1	c	(AG)7ggacaaaggagttacacagacagaggagaggaaggacaaagagtgacaacaagaaggatgaag(AT)6	89	3116	3204
comp41169_c0_seq2_len=844_path=[73043228:0-73_73022848:74-843]	2	c	(AG)7ggacaaaggagttacacagacagaggagaggaaggacaaagagtgacaacaagaaggatgaag(AT)6	89	576	664
comp90660_c0_seq1_len=218_path=[207932772:0-217]	1	c	(TG)9ttttcagaggtgacattgcttatcattgtgtgatgttttctgtgtaactttgtgtgct(TG)6	88	1	88
comp13880_c0_seq1_len=252_path=[12382598:0-251]	1	c	(G)10ttatcagatgcaaagaagttgttgtttgtcaacctgttgctgctatcagcattacgta(TG)10	88	164	251
comp70862_c0_seq1_len=236_path=[196425658:0-235]	1	c	(G)10aaagcgggcggagaacgtagtcatgcatgaacattgtgtaatacaaacattgaggccacgtgtaaa(GT)6	88	18	105
comp42214_c0_seq1_len=3259_path=[78685854:0-1618_78719894:1619-2075_78661315:2076-2521_78670450:2522-2546_78671044:2547-2965_78679400:2966-2999_78680084:3000-3009_78680438:3010-3258]	2	c	(CTG)5ccagtctcaccgattgtcttattgttgttgtttagggcagatgatggcgccagtgcca(CTC)5	88	1620	1707
comp44558_c0_seq1_len=233_path=[94231200:0-232]	1	c	(TCA)6c(CGT)6(CAC)7cttcagcatcg(TCA)6	87	146	232
comp30549_c0_seq1_len=540_path=[36119515:0-159_36122503:160-200_36123216:201-295_36124691:296-319_36125116:320-539]	1	c	(GA)11tggtgggaatggaacatagagagggacagagacagt(GA)6gggag(GA)6	87	1	87
comp60675_c0_seq1_len=389_path=[189050111:0-388]	1	c	(TTA)5tgatcattatagtatataaggacagggacttttgtcagctgcaattttgaagtgtttctct(A)10	86	9	94
comp50091_c1_seq6_len=712_path=[151881574:0-35_151766626:36-329_152617905:330-331_152012548:332-711]	1	c	(TG)6cgcacgtgcgtgtgtgtgta(TG)6tatgtgta(TG)9cgtg(TA)6	86	20	105
comp50091_c1_seq12_len=411_path=[151881574:0-35_151766626:36-329_152617905:330-331_151771459:332-333_151771536:334-335_151771560:336-336_151771564:337-339_151771614:340-410]	1	c	(TG)6cgcacgtgcgtgtgtgtgta(TG)6tatgtgta(TG)9cgtg(TA)6	86	20	105
comp66483_c0_seq1_len=337_path=[193459856:0-336]	1	c	(GGA)5gtagcagctcctcacttcaattcatcaaccttcgtctctgttcacaacagctgtca(TCG)5	86	1	86
comp15886_c0_seq1_len=340_path=[14389828:0-339]	2	c	(ATG)5tttacgatgatgtctgtagtgatgataatggtaatgcgtgattgtgctgc(TGA)7	86	253	338
comp47387_c1_seq4_len=525_path=[119405173:0-521_119465040:522-524]	1	c	(AT)10ttacttgtgtgcctgtctatgtatctagataagggaaatgtgacaagtgtaggg(TA)6	86	4	89
comp47387_c1_seq5_len=1385_path=[119405173:0-521_119527551:522-716_119417588:717-730_119527629:731-736_119527635:737-741_119527646:742-774_119527670:775-786_119373329:787-792_119373445:793-803_119373530:804-857_119527729:858-858_119527712:859-871_119527726:872-879_119375312:880-1128_119527799:1129-1147_119527818:1148-1148_119379646:1149-1149_119379653:1150-1172_119527820:1173-1176_119527824:1177-…	1	c	(AT)10ttacttgtgtgcctgtctatgtatctagataagggaaatgtgacaagtgtaggg(TA)6	86	4	89
comp47387_c1_seq7_len=1882_path=[119405173:0-521_119527551:522-716_119417588:717-730_119527629:731-736_119527635:737-741_119527646:742-774_119527670:775-786_119373329:787-792_119373445:793-803_119373530:804-857_119527729:858-858_119527712:859-871_119527726:872-879_119375312:880-1128_119527799:1129-1147_119527818:1148-1148_119379646:1149-1149_119379653:1150-1172_119527820:1173-1176_119527824:1177-…	1	c	(AT)10ttacttgtgtgcctgtctatgtatctagataagggaaatgtgacaagtgtaggg(TA)6	86	4	89
comp47387_c1_seq8_len=1943_path=[119405173:0-521_119527551:522-716_119417588:717-730_119527629:731-736_119527635:737-741_119527646:742-774_119527670:775-786_119373329:787-792_119373445:793-803_119373530:804-857_119527729:858-858_119527712:859-871_119527726:872-879_119375312:880-1128_119527799:1129-1147_119527818:1148-1148_119379646:1149-1149_119379653:1150-1172_119527820:1173-1176_119527824:1177-…	1	c	(AT)10ttacttgtgtgcctgtctatgtatctagataagggaaatgtgacaagtgtaggg(TA)6	86	4	89
comp47387_c1_seq10_len=1434_path=[119405173:0-521_119527551:522-716_119417588:717-730_119527629:731-736_119527635:737-741_119527646:742-774_119527670:775-786_119373329:787-792_119373445:793-803_119373530:804-857_119527729:858-858_119527712:859-871_119527726:872-879_119375312:880-1128_119527799:1129-1147_119527818:1148-1148_119379646:1149-1149_119379653:1150-1172_119527820:1173-1176_119527824:1177…	1	c	(AT)10ttacttgtgtgcctgtctatgtatctagataagggaaatgtgacaagtgtaggg(TA)6	86	4	89
comp47387_c1_seq11_len=1894_path=[119405173:0-521_119527551:522-716_119417588:717-730_119527629:731-736_119527635:737-741_119527646:742-774_119527670:775-786_119373329:787-792_119373445:793-803_119373530:804-857_119527729:858-858_119527712:859-871_119527726:872-879_119375312:880-1128_119527799:1129-1147_119527818:1148-1148_119379646:1149-1149_119379653:1150-1172_119527820:1173-1176_119527824:1177…	1	c	(AT)10ttacttgtgtgcctgtctatgtatctagataagggaaatgtgacaagtgtaggg(TA)6	86	4	89
comp47387_c1_seq14_len=1931_path=[119405173:0-521_119527551:522-716_119417588:717-730_119527629:731-736_119527635:737-741_119527646:742-774_119527670:775-786_119373329:787-792_119373445:793-803_119373530:804-857_119527729:858-858_119527712:859-871_119527726:872-879_119375312:880-1128_119527799:1129-1147_119527818:1148-1148_119379646:1149-1149_119379653:1150-1172_119527820:1173-1176_119527824:1177…	1	c	(AT)10ttacttgtgtgcctgtctatgtatctagataagggaaatgtgacaagtgtaggg(TA)6	86	4	89
comp45210_c0_seq2_len=257_path=[99386903:0-16_99386920:17-35_99298403:36-51_99298667:52-71_99386956:72-77_99299202:78-99_99387003:100-119_99299921:120-169_99318070:170-170_99387086:171-171_99387087:172-180_99387096:181-192_99302451:193-256]	1	c	(TAC)7tcctgcgacaactactactcctactacgaccactcctaccacaaca(ACT)6	85	172	256
comp36854_c0_seq4_len=210_path=[54189951:0-135_54213619:136-209]	1	c	(TAAG)5tcagattgttagacagaaaccagacaatcagaaagtctatcagat(AGTC)5	85	123	207
comp55448_c0_seq1_len=279_path=[184575381:0-278]	1	c	(GT)6aaacagtatacacttgtatataaatgagtatatagtcatagaactgagtgcataaac(GT)8	85	167	251
comp43413_c0_seq1_len=2422_path=[86059392:0-93_86061081:94-885_86077294:886-886_86077367:887-910_86077938:911-1052_86080658:1053-1062_86080788:1063-1764_86094624:1765-1774_86094769:1775-2421]	1	c	(CAT)6tggagagaataagaaataagattccttagtcaacgccgatcagaatacgaga(GAC)5	85	6	90
comp36568_c0_seq1_len=2828_path=[53070878:0-2621_53123580:2622-2827]	1	c	(CAG)6tcgcagcatcatatcgtccagtcgcagaagagctttagcatcccttgttcta(CCT)5	85	2611	2695
comp41794_c1_seq1_len=336_path=[76332455:0-84_76334233:85-114_76376161:115-128_76335096:129-134_76376201:135-137_76376204:138-280_76376277:281-335]	1	c	(CTG)7ccagggacgaggcagagactccgctccaacaccagcagaagcaacaaa(AGC)5	84	1	84
comp47121_c0_seq1_len=2774_path=[116552379:0-27_116552846:28-37_116553093:38-61_116553436:62-71_116553622:72-226_116555798:227-894_116667197:895-904_116667207:905-1416_116667281:1417-1419_116643661:1420-1435_116575495:1436-2452_116592589:2453-2676_116596552:2677-2773]	1	c	(CA)7gacacacgctcgcacacctacacgtgcgcgaacgcacacacacatacacct(AC)9	83	2678	2760
comp54691_c0_seq1_len=313_path=[183847699:0-312]	1	c	(CA)7ctatacatattaagtggtgtatatacaatgagaactgcagtccatagaatg(GAT)6	83	229	311
comp14588_c0_seq1_len=211_path=[13159080:0-63_13169239:64-69_13160820:70-210]	1	c	(AGC)7catctcagacgaagctcaaactcagactttttgcatcacaaagagaa(CT)7	82	1	82
comp55856_c0_seq1_len=399_path=[184918763:0-398]	1	c	(AT)10ggatgtacgattaatttataggtaatatttatatatgtacacgtt(TG)8	81	1	81
comp23306_c0_seq1_len=245_path=[23576688:0-142_23589691:143-154_23587243:155-161_23583139:162-170_23580370:171-244]	1	c	(AC)6tatatacataattacatatgctggttgattattggatatacatgtatatgtgtg(TA)7	80	15	94
comp48375_c1_seq1_len=582_path=[130113749:0-147_130116284:148-169_130542472:170-171_130116689:172-174_130542476:175-251_130542554:252-254_130118444:255-264_130542619:265-340_130119963:341-355_130120269:356-406_130542729:407-409_130542732:410-558_130542851:559-581]	1	c	(GT)9atgtgtaggtgtgtgtgtaggtgtacgtgtgtaggtgcgtgtgtgta(TG)7	79	1	79
comp11118_c1_seq1_len=291_path=[9493382:0-290]	1	c	(GT)6gagtttgtgtgcgtttgtgtgcaggtgtgtgtgcgcgtgtgtgagtgtga(GT)8	78	213	290
comp43761_c2_seq1_len=1920_path=[88872471:0-153_88875468:154-178_88875861:179-227_88876559:228-282_88877494:283-1210_89014803:1211-1230_89015019:1231-1919]	3	c	(GAG)5gcgcagcaggaagaaggagaagatgctgaagggggcgaggaatct(CTG)6	78	1841	1918
comp43761_c2_seq2_len=1658_path=[89447039:0-20_88877494:21-948_89014803:949-968_89015019:969-1657]	3	c	(GAG)5gcgcagcaggaagaaggagaagatgctgaagggggcgaggaatct(CTG)6	78	1579	1656
comp9383_c0_seq1_len=409_path=[7761038:0-340_7768075:341-408]	1	c	(TCA)5tccaccatcatcatcattcataatcattactgatcatcatcacc(CAT)6	77	327	403
comp52300_c0_seq1_len=207_path=[181519859:0-206]	1	c	(TG)10catatgtgtgtgtgattctgtga(GT)7aacac(TG)7	76	1	76
comp50011_c1_seq3_len=1967_path=[150727953:0-29_151067650:30-34_151067655:35-35_150728792:36-40_150728965:41-150_150731015:151-154_151067750:155-175_150731652:176-200_150732134:201-228_150732837:229-380_150736473:381-396_151067927:397-463_150738071:464-1109_150751230:1110-1333_150755678:1334-1353_150756127:1354-1491_150759019:1492-1499_151068205:1500-1674_150762915:1675-1966]	1	c	(GAC)5gatgattacggtgttcatgttgatgttgttgatgacgatgat(GAC)6	75	470	544
comp50011_c1_seq5_len=1979_path=[150727953:0-29_151067650:30-34_151067655:35-35_150728792:36-40_150728965:41-150_150731015:151-154_151067750:155-175_150731652:176-200_150732134:201-228_150732837:229-380_150736473:381-396_151067927:397-463_150738071:464-1109_151045129:1110-1121_150751230:1122-1345_150755678:1346-1365_150756127:1366-1503_150759019:1504-1511_151068205:1512-1686_150762915:1687-1978]	1	c	(GAC)5gatgattacggtgttcatgttgatgttgttgatgacgatgat(GAC)6	75	470	544
comp45069_c2_seq1_len=2777_path=[98382168:0-240_98190754:241-287_98242442:288-2352_98286762:2353-2388_98287557:2389-2391_98287646:2392-2480_98379559:2481-2503_98289987:2504-2635_98292468:2636-2776]	1	c	(CAG)5ccacagcagtatcaccctcacaatcgtcatcagcgccactatagc(CAG)5	75	314	388
comp45069_c2_seq2_len=2631_path=[98188783:0-91_98190691:92-94_98190754:95-141_98242442:142-2206_98286762:2207-2242_98287557:2243-2245_98287646:2246-2334_98379559:2335-2357_98289987:2358-2489_98292468:2490-2630]	1	c	(CAG)5ccacagcagtatcaccctcacaatcgtcatcagcgccactatagc(CAG)5	75	168	242
comp45069_c2_seq3_len=2823_path=[98396572:0-283_98190691:284-286_98190754:287-333_98242442:334-2398_98286762:2399-2434_98287557:2435-2437_98287646:2438-2526_98379559:2527-2549_98289987:2550-2681_98292468:2682-2822]	1	c	(CAG)5ccacagcagtatcaccctcacaatcgtcatcagcgccactatagc(CAG)5	75	360	434
comp9582_c0_seq1_len=1151_path=[7997062:0-1150]	1	c	(TG)9catgttttgacatgcgtgtgtaatactgtgtatgct(TG)10	74	1078	1151
comp50147_c0_seq5_len=2040_path=[152856040:0-2_152722381:3-70_152723399:71-99_152723804:100-417_152868013:418-420_152729476:421-521_152731335:522-590_152732490:591-595_152732606:596-813_152736426:814-818_152736513:819-1542_152749102:1543-1647_152750812:1648-1698_152751735:1699-2039]	1	c	(TG)6cgagtgtgtgtgtgcgcttgtgcgtgcgtgtgtgcgcgtgtctgcata(TG)7	74	412	485
comp50147_c0_seq6_len=2248_path=[152797157:0-40_152719381:41-65_152867777:66-79_152720058:80-91_152720114:92-161_152721594:162-162_152721608:163-207_152722335:208-210_152722381:211-278_152723399:279-307_152723804:308-625_152868013:626-628_152729476:629-729_152731335:730-798_152732490:799-803_152732606:804-1021_152736426:1022-1026_152736513:1027-1750_152749102:1751-1855_152750812:1856-1906_1527517…	1	c	(TG)6cgagtgtgtgtgtgcgcttgtgcgtgcgtgtgtgcgcgtgtctgcata(TG)7	74	620	693
comp50147_c0_seq7_len=2155_path=[152720114:0-69_152721608:70-114_152722335:115-117_152722381:118-185_152723399:186-214_152723804:215-532_152868013:533-535_152729476:536-636_152731335:637-705_152732490:706-710_152732606:711-928_152736426:929-933_152736513:934-1657_152749102:1658-1762_152750812:1763-1813_152751735:1814-2154]	1	c	(TG)6cgagtgtgtgtgtgcgcttgtgcgtgcgtgtgtgcgcgtgtctgcata(TG)7	74	527	600
comp45677_c1_seq1_len=2308_path=[103380986:0-71_103382431:72-84_103382744:85-351_103388789:352-354_103388853:355-1536_103413480:1537-1543_103413574:1544-1589_103479622:1590-1948_103479713:1949-1969_103422260:1970-2222_103427960:2223-2232_103428079:2233-2307]	1	c	(ATG)6ttgctggcgacgacattgatgacgatcaggaagaggaggaa(GAT)5	74	1	74
comp21921_c0_seq1_len=613_path=[22081650:0-106_22096594:107-454_22102904:455-612]	1	c	(TG)7cgcgtgcgtgagtgtgtaggtgtgtgtctgtctgtctgtctccctac(CT)6	73	1	73
comp46908_c0_seq2_len=1044_path=[114442512:0-757_114437241:758-759_114437270:760-1043]	1	c	(GCA)5ttcgaatggcagcagacaccagcatccgatgggttcacagatg(CAT)5	73	708	780
comp7291_c0_seq1_len=348_path=[5598211:0-347]	1	c	(AC)6atgtactcgtaggcctacacacacgcgagcatgcaagcacacacaca(AC)7	73	16	88
comp6169_c0_seq1_len=458_path=[4710135:0-123_4721158:124-155_4713769:156-457]	1	c	(CCT)5ctctctgtccatccatctactgctgcctccaccgcatca(GCT)6	72	387	458
comp44620_c2_seq1_len=1712_path=[95023345:0-293_95029115:294-295_95029207:296-393_95031104:394-400_95031269:401-873_95039577:874-891_95326223:892-915_95177850:916-990_95041726:991-1142_95044430:1143-1279_95082331:1280-1333_95083331:1334-1357_95083743:1358-1658_95089221:1659-1682_95298042:1683-1711]	2	c	(AG)7aaaaacagaagcggacaaagagagagaaacacagaagcagacaa(AG)7	72	1151	1222
comp44620_c2_seq2_len=1697_path=[95023345:0-293_95029115:294-295_95029207:296-393_95031104:394-400_95031269:401-873_95039577:874-891_95326223:892-915_95040407:916-975_95041726:976-1127_95044430:1128-1264_95082331:1265-1318_95083331:1319-1342_95083743:1343-1643_95089221:1644-1667_95298042:1668-1696]	2	c	(AG)7aaaaacagaagcggacaaagagagagaaacacagaagcagacaa(AG)7	72	1136	1207
comp44620_c2_seq4_len=1006_path=[95071192:0-436_95044430:437-573_95082331:574-627_95083331:628-651_95083743:652-952_95089221:953-976_95298042:977-1005]	1	c	(AG)7aaaaacagaagcggacaaagagagagaaacacagaagcagacaa(AG)7	72	445	516
comp48958_c3_seq1_len=3761_path=[137300776:0-60_137302629:61-1123_137331372:1124-1124_137331403:1125-1148_137331978:1149-2134_137357018:2135-2157_137357876:2158-2720_137372897:2721-3153_137743904:3154-3209_137386302:3210-3760]	3	c	(C)10gtgtcagctataggcctatacagtggtgtatgagtatccccaactct(AC)7	71	3262	3332
comp48958_c3_seq2_len=3779_path=[137300776:0-60_137302629:61-1123_137331372:1124-1124_137331403:1125-1148_137331978:1149-2134_137357018:2135-2157_137357876:2158-2720_137836542:2721-2738_137372897:2739-3171_137743904:3172-3227_137386302:3228-3778]	3	c	(C)10gtgtcagctataggcctatacagtggtgtatgagtatccccaactct(AC)7	71	3280	3350
comp48958_c3_seq3_len=3785_path=[137300776:0-60_137302629:61-1123_137331372:1124-1124_137331403:1125-1148_137331978:1149-2134_137357018:2135-2157_137357876:2158-2720_137372897:2721-3153_137384457:3154-3233_137386302:3234-3784]	3	c	(C)10gtgtcagctataggcctatacagtggtgtatgagtatccccaactct(AC)7	71	3286	3356
comp48958_c3_seq4_len=3803_path=[137300776:0-60_137302629:61-1123_137331372:1124-1124_137331403:1125-1148_137331978:1149-2134_137357018:2135-2157_137357876:2158-2720_137836542:2721-2738_137372897:2739-3171_137384457:3172-3251_137386302:3252-3802]	3	c	(C)10gtgtcagctataggcctatacagtggtgtatgagtatccccaactct(AC)7	71	3304	3374
comp49616_c2_seq3_len=3460_path=[145453943:0-189_145457799:190-192_145976449:193-929_145976934:930-936_145473554:937-937_145473565:938-952_145473727:953-1349_145977120:1350-1353_145977124:1354-1391_145977163:1392-1398_145977170:1399-1406_145484923:1407-1407_145977194:1408-1413_145977200:1414-1608_145837001:1609-1614_145977281:1615-1735_145492125:1736-1751_145492387:1752-1788_145493314:1789-1800_1…	2	c	(TGC)5ttcagctggttctacacctgctgcaaaggttcgcagacga(CAG)5	70	649	718
comp74211_c0_seq1_len=236_path=[198593155:0-235]	1	c	(TGA)5ccaagacgatgatgacagttatgaaggccattggaaa(GAT)6	70	167	236
comp40756_c1_seq1_len=2401_path=[70829915:0-467_70920351:468-476_70839983:477-477_70840044:478-481_70840195:482-2400]	1	c	(GT)10ccatgtccatgtgtgtgttgtgcgtgtgatgcatgcac(GT)6	70	1	70
comp49255_c2_seq2_len=1345_path=[140990472:0-88_140992327:89-107_140992622:108-197_140994370:198-557_141001489:558-582_141002018:583-597_141002397:598-894_141008020:895-918_141008437:919-963_141009293:964-987_141009804:988-1143_141012745:1144-1162_141013219:1163-1190_141255354:1191-1344]	1	c	(GAT)6cattgaggaaggtcgtctatactgtcgaagagcagcagaa(AG)6	70	539	608
comp49255_c2_seq3_len=1526_path=[140990472:0-88_140992327:89-107_140992622:108-197_140994370:198-557_141001489:558-582_141002018:583-597_141002397:598-894_141008020:895-918_141008437:919-963_141009293:964-987_141009804:988-1143_141012745:1144-1162_141013219:1163-1190_141013831:1191-1209_141014126:1210-1407_141018536:1408-1431_141019081:1432-1482_141019944:1483-1483_141271904:1484-1525]	1	c	(GAT)6cattgaggaaggtcgtctatactgtcgaagagcagcagaa(AG)6	70	539	608
comp26883_c0_seq1_len=826_path=[29247258:0-159_29249879:160-178_29250120:179-825]	1	c	(GAT)5ggcggtggtggtgttgttgatgatgatggtggtgttt(TTG)6	70	7	76
comp29066_c0_seq1_len=1441_path=[33253699:0-272_33220720:273-1431_33170044:1432-1440]	2	c	(CTC)6aataac(GAA)5ttggattcctatccta(ATC)5	70	655	724
comp29066_c0_seq2_len=2411_path=[33253699:0-272_33220720:273-1431_33261168:1432-1440_33169991:1441-1443_33170044:1444-1452_33170181:1453-2410]	2	c	(CTC)6aataac(GAA)5ttggattcctatccta(ATC)5	70	655	724
comp42645_c0_seq4_len=2358_path=[81272211:0-95_81273997:96-136_81365669:137-149_81274825:150-310_81277930:311-320_81278104:321-1920_81309156:1921-1927_81309262:1928-1956_81309859:1957-1973_81310093:1974-2357]	1	c	(TG)11taggtgtgtgtgtaggtgtgtgtaggtgtgtgaag(GT)6	69	1	69
comp46817_c0_seq1_len=307_path=[113546783:0-306]	1	c	(GT)8ttgtgtatgggtgtgtgtgtttgtgtgtgtatgtaggtgg(GT)6	68	1	68
comp49527_c1_seq2_len=2239_path=[144535667:0-52_144537197:53-437_144551155:438-534_144553542:535-922_145155433:923-1143_144568324:1144-1168_144569111:1169-1256_144571367:1257-1257_144571388:1258-1281_144571865:1282-1318_145155639:1319-1377_144574333:1378-1401_144574973:1402-1476_144576741:1477-1586_144579430:1587-1623_145026864:1624-1694_144581801:1695-2238]	1	c	(CTGA)5ctgg(CTGA)6(TTGA)5	68	1378	1445
comp27423_c0_seq1_len=943_path=[30147642:0-799_30169942:800-942]	1	c	(ATC)5attctcagataatgattaaattcttctttgttggtatt(ATC)5	68	649	716
comp55234_c0_seq1_len=305_path=[184358808:0-304]	1	c	(AC)7aagcacgcacgcacacaacacacactcacgcacgcgcacg(CA)7	68	10	77
comp49527_c1_seq1_len=1572_path=[144598186:0-32_144598828:33-87_144600297:88-99_145154940:100-410_144607730:411-710_144574333:711-734_144574973:735-809_144576741:810-919_144579430:920-956_145026864:957-1027_144581801:1028-1571]	1	c	(TGAC)5tgg(CTGA)6(TTGA)5	67	712	778
comp42053_c0_seq1_len=1688_path=[77758011:0-83_77759593:84-103_77759789:104-146_77760466:147-153_77760594:154-470_77766505:471-544_77767667:545-588_77768619:589-600_77768867:601-749_77771720:750-756_77771834:757-838_77807305:839-854_77773651:855-894_77807332:895-895_77774365:896-902_77774572:903-1342_77783163:1343-1344_77783179:1345-1348_77783250:1349-1687]	1	c	(GAG)5aatacggaagaggaagatgaaaacgaggagaaggag(GAA)5	66	8	73
comp53528_c0_seq1_len=258_path=[182757252:0-257]	1	c	(GA)6tattcaattcaaaattcaattgtctacaactaagcaag(AT)8	66	170	235
comp104182_c0_seq1_len=215_path=[214461814:0-214]	1	c	(CAT)5ctcaccatcttcatcaccaccactaacaccatcagt(ATC)5	66	149	214
comp46007_c0_seq3_len=3507_path=[105997458:0-53_105998766:54-60_105999079:61-306_106004640:307-525_106009003:526-527_106009091:528-570_106357112:571-579_106357121:580-584_106010231:585-585_106010298:586-609_106010941:610-865_106016917:866-880_106017089:881-984_106019397:985-1007_106019883:1008-2114_106043819:2115-2126_106044201:2127-3092_105977243:3093-3108_106357505:3109-3113_106357511:3114-3119…	1	c	(CAG)5catcaccaacctgttcataggccaacccttgatcgt(CAG)5	66	8	73
comp46007_c0_seq5_len=3271_path=[105997458:0-53_105998766:54-60_105999079:61-306_106004640:307-525_106009003:526-527_106009091:528-570_106357112:571-579_106357121:580-584_106010231:585-585_106010298:586-609_106010941:610-865_106016917:866-880_106017089:881-984_106019397:985-1007_106019883:1008-2114_106043819:2115-2126_106044201:2127-3092_105977243:3093-3108_106357505:3109-3113_106357511:3114-3119…	1	c	(CAG)5catcaccaacctgttcataggccaacccttgatcgt(CAG)5	66	8	73
comp49763_c1_seq7_len=241_path=[147444776:0-203_147392022:204-216_147392278:217-225_147392430:226-240]	1	c	(CA)9aacacaa(AC)10g(CA)10	66	43	108
comp39576_c1_seq1_len=2491_path=[65237646:0-312_65243447:313-1816_65313963:1817-2490]	1	c	(AC)9gcacacgcacacacacatacacaaaaacacacacg(CA)6	65	1	65
comp39576_c1_seq2_len=1840_path=[65237646:0-312_65243447:313-1816_65313962:1817-1839]	1	c	(AC)9gcacacgcacacacacatacacaaaaacacacacg(CA)6	65	1	65
comp43953_c0_seq1_len=4511_path=[89668772:0-4510]	1	c	(TGG)5gcgtatgtcgtctgaatccgcccgtgaattggcc(ATA)5	64	710	773
comp12019_c0_seq1_len=661_path=[10379423:0-660]	1	c	(TA)6catatattatatttaatt(TA)6tgacttgtca(AT)6	64	39	102
comp47982_c0_seq1_len=2333_path=[125755097:0-19_125755507:20-23_125755615:24-149_125757758:150-571_126137892:572-576_126138050:577-594_125766597:595-920_126107850:921-928_125775257:929-1058_125778343:1059-1060_125778352:1061-1084_125974905:1085-1151_125976250:1152-1193_125976995:1194-1323_125979524:1324-1481_126284390:1482-1483_125982770:1484-1493_125983002:1494-1595_125985632:1596-1610_125986271…	1	c	(GGAT)5(GGAC)6(AGAC)5	64	1	64
comp39347_c0_seq1_len=691_path=[64215540:0-145_64285245:146-172_64218845:173-173_64218948:174-197_64219376:198-690]	2	c	(GATG)5gactgattaattgattgattgaa(TGAT)5	63	532	594
comp22326_c0_seq1_len=445_path=[22538362:0-140_22541505:141-444]	2	c	(CA)6ctatcatacacacacctacaaacacacacacctacat(AC)7	63	374	436
comp26382_c0_seq1_len=549_path=[28484741:0-74_28486300:75-548]	1	c	(C)21g(C)16tctttttt(C)17	63	3	65
comp27702_c0_seq2_len=976_path=[30695726:0-5_30627513:6-44_30628276:45-975]	1	c	(GAC)6gg(CGA)8(TGA)6	62	19	80
comp48734_c2_seq1_len=5107_path=[134633263:0-415_134640451:416-417_134640463:418-601_134653159:602-612_134992296:613-717_134655198:718-759_134655815:760-1035_134992453:1036-1043_134992461:1044-1049_134992467:1050-1061_134660925:1062-1631_134670942:1632-1655_134992821:1656-1907_134675762:1908-2509_134686572:2510-2531_134686984:2532-4923_134730031:4924-4925_134730080:4926-5106]	4	c	(CTG)8(ATG)5acgac(GAT)6	62	5046	5107
comp48734_c2_seq5_len=5126_path=[134794986:0-725_134808266:726-756_134808706:757-1060_134992453:1061-1068_134992467:1069-1080_134660925:1081-1650_134670942:1651-1674_134992821:1675-1926_134675762:1927-2528_134686572:2529-2550_134686984:2551-4942_134730031:4943-4944_134730080:4945-5125]	4	c	(CTG)8(ATG)5acgac(GAT)6	62	5065	5126
comp48734_c2_seq7_len=5096_path=[134633263:0-415_134640451:416-417_134640463:418-601_134992296:602-706_134655198:707-748_134655815:749-1024_134992453:1025-1032_134992461:1033-1038_134992467:1039-1050_134660925:1051-1620_134670942:1621-1644_134992821:1645-1896_134675762:1897-2498_134686572:2499-2520_134686984:2521-4912_134730031:4913-4914_134730080:4915-5095]	4	c	(CTG)8(ATG)5acgac(GAT)6	62	5035	5096
comp37847_c0_seq1_len=1699_path=[58274926:0-347_58304680:348-368_58281926:369-1025_57980298:1026-1050_57980907:1051-1698]	1	c	(CCT)5accgacagacagctgttcattagccggcgttttca(CT)6	62	391	452
comp9694_c0_seq1_len=280_path=[8076017:0-279]	1	c	(TG)9cgttcgtgcgtgcgtgtgtagag(GT)10	61	216	276
comp50146_c0_seq1_len=3578_path=[152512987:0-64_152514193:65-226_152517352:227-236_152517529:237-382_152520517:383-470_152522131:471-520_152523205:521-578_152524061:579-1068_152533238:1069-1071_152533271:1072-1107_152533832:1108-1120_152704294:1121-1134_152534284:1135-1157_152534588:1158-1218_152535696:1219-1224_152535764:1225-1270_152536577:1271-1290_152704378:1291-1458_152540199:1459-1473_15254…	1	c	(GTCA)5a(TCAG)5(CCAG)5	61	1	61
comp96954_c0_seq1_len=222_path=[211085061:0-221]	1	c	(GAA)5caagaacaataacaagaacaagaacaacaaa(AAC)5	61	162	222
comp6515_c0_seq1_len=717_path=[4952731:0-716]	1	c	(CTG)6gtgtttttgatcaactgagtcacaa(CTG)6	61	1	61
comp45185_c0_seq1_len=1630_path=[99140259:0-127_99143250:128-141_99143600:142-180_99144587:181-189_99145020:190-261_99146333:262-285_99358473:286-294_99358482:295-305_99147225:306-433_99149712:434-465_99150251:466-1064_99243855:1065-1101_99163840:1102-1359_99178085:1360-1629]	1	c	(CT)10gtatctctctctgtgtgtctctctctgtg(TC)6	61	51	111
comp45185_c0_seq2_len=2009_path=[99140259:0-127_99143250:128-141_99143600:142-180_99144587:181-189_99145020:190-261_99146333:262-285_99358473:286-294_99358482:295-305_99147225:306-433_99149712:434-465_99150251:466-1064_99243855:1065-1101_99163840:1102-1359_99358984:1360-1738_99178085:1739-2008]	1	c	(CT)10gtatctctctctgtgtgtctctctctgtg(TC)6	61	51	111
comp48525_c2_seq4_len=2504_path=[131907562:0-318_132301682:319-328_132301692:329-340_131915043:341-555_131919823:556-578_131920534:579-662_132301819:663-664_132301821:665-1191_131935194:1192-1215_131935799:1216-1216_131935835:1217-1237_131936207:1238-1651_131945174:1652-1832_131949328:1833-1852_131949801:1853-1867_131950095:1868-1873_131950196:1874-1890_131950657:1891-1896_131950808:1897-1985_131…	4	c	(CCA)5ctatcaccaccatgtgcaccaccaccactat(CAC)5	61	2334	2394
comp28748_c0_seq1_len=1112_path=[32579632:0-273_32583917:274-298_32584365:299-1059_32607449:1060-1111]	1	c	(ATT)5gttattatttttttacccgaggtag(ATT)7	61	741	801
comp33862_c0_seq4_len=407_path=[44465360:0-118_44467792:119-145_44546852:146-270_44549863:271-344_44563893:345-345_44563933:346-374_44575521:375-382_44564644:383-406]	1	c	(TA)10caattatatatgtatacaattatc(TA)8	60	1	60
comp46582_c2_seq1_len=552_path=[111385980:0-131_111388437:132-159_111388940:160-180_111434400:181-184_111389335:185-216_111447087:217-263_111390807:264-346_111392165:347-418_111393322:419-437_111393679:438-526_111370671:527-529_111369775:530-551]	1	c	(GTT)5gataagtggacagcgtcatgatgcagaaccaccac(G)10	60	132	191
comp16483_c0_seq1_len=220_path=[14874821:0-109_14876776:110-115_14876958:116-155_14871055:156-219]	2	c	(GTC)5gttgtatctggtgttgaattcgtccgc(TGT)6	60	157	216
comp37726_c3_seq3_len=246_path=[57466523:0-127_57469346:128-136_57469643:137-197_57538153:198-245]	1	c	(GT)7aggggtgtgagagaga(GT)6gcgtgg(GA)6	60	11	70
comp44883_c0_seq2_len=1298_path=[96726819:0-34_96726815:35-46_96727801:47-52_96862997:53-70_96728315:71-123_96729149:124-131_96863075:132-147_96863091:148-167_96863109:168-176_96863118:177-184_96863142:185-197_96863155:198-207_96863165:208-209_96824399:210-233_96824824:234-236_96731104:237-260_96731723:261-324_96733003:325-1179_96863328:1180-1182_96750049:1183-1216_96750575:1217-1240_96863349:124…	1	c	(CAAT)5caaccaaccaaccaac(CAAT)6	60	1	60
comp44883_c0_seq8_len=1317_path=[96726819:0-34_96726815:35-46_96727801:47-52_96862997:53-70_96728315:71-123_96729149:124-131_96863075:132-147_96863091:148-167_96863109:168-176_96863118:177-184_96863142:185-197_96863155:198-207_96863165:208-209_96824399:210-233_96824824:234-236_96731104:237-260_96731723:261-324_96733003:325-1179_96863328:1180-1182_96749554:1183-1201_96750049:1202-1235_96750575:123…	1	c	(CAAT)5caaccaaccaaccaac(CAAT)6	60	1	60
comp44883_c0_seq9_len=1312_path=[96726819:0-34_96726815:35-46_96727801:47-52_96862997:53-70_96728315:71-123_96729149:124-131_96863075:132-147_96863091:148-167_96863109:168-176_96863118:177-184_96863142:185-197_96863155:198-207_96863165:208-209_96824399:210-233_96824824:234-236_96731104:237-260_96731723:261-324_96849737:325-338_96733003:339-1193_96863328:1194-1196_96750049:1197-1230_96750575:1231-…	1	c	(CAAT)5caaccaaccaaccaac(CAAT)6	60	1	60
comp44883_c0_seq12_len=1331_path=[96726819:0-34_96726815:35-46_96727801:47-52_96862997:53-70_96728315:71-123_96729149:124-131_96863075:132-147_96863091:148-167_96863109:168-176_96863118:177-184_96863142:185-197_96863155:198-207_96863165:208-209_96824399:210-233_96824824:234-236_96731104:237-260_96731723:261-324_96849737:325-338_96733003:339-1193_96863328:1194-1196_96749554:1197-1215_96750049:1216…	1	c	(CAAT)5caaccaaccaaccaac(CAAT)6	60	1	60
comp33713_c0_seq1_len=414_path=[44061398:0-17_44061914:18-25_44062079:26-192_44087627:193-231_44066315:232-413]	1	c	(ATC)5agcgtcg(TCA)5tagtcatt(ATC)5	60	1	60
comp36493_c0_seq1_len=1504_path=[52849260:0-952_52865940:953-981_52866541:982-1025_52867453:1026-1026_52867463:1027-1059_52868196:1060-1147_52869784:1148-1166_52870167:1167-1503]	1	c	(ATA)6acagctgcatgtggttaagaaaatata(AAT)5	60	1436	1495
comp34804_c0_seq1_len=2560_path=[47335395:0-649_47347244:650-669_47347722:670-1855_47368083:1856-2373_47377569:2374-2559]	1	c	(AC)11catccacatacacacgcgcacgtacg(CA)6	60	1	60
comp34804_c0_seq2_len=2584_path=[47335395:0-649_47347244:650-669_47347722:670-1855_47381020:1856-1879_47368083:1880-2397_47377569:2398-2583]	1	c	(AC)11catccacatacacacgcgcacgtacg(CA)6	60	1	60
comp38968_c0_seq1_len=2217_path=[62540331:0-971_62562352:972-1364_62569475:1365-1373_62569591:1374-2192_62586377:2193-2216]	1	c	(TC)6ttgttctctctcttgctctctctctttctctcttg(CT)6	59	2147	2205
comp38968_c0_seq2_len=2235_path=[62540331:0-971_62562091:972-989_62562352:990-1382_62569475:1383-1391_62569591:1392-2210_62586377:2211-2234]	1	c	(TC)6ttgttctctctcttgctctctctctttctctcttg(CT)6	59	2165	2223
comp46891_c0_seq6_len=1125_path=[114154882:0-70_114156305:71-190_114563622:191-348_114406416:349-367_114406817:368-731_114414368:732-794_114689554:795-1001_114419792:1002-1025_114420435:1026-1124]	1	c	(GAG)5aaagaggaggagaaggaatgacgaggagt(GAG)5	59	1002	1060
comp30038_c0_seq1_len=2418_path=[35130797:0-221_35135645:222-225_35135668:226-668_35143834:669-681_35144167:682-2417]	1	c	(GAC)7ggtgacggcggcggcggcag(CGA)6	59	3	61
comp77108_c0_seq1_len=251_path=[200353338:0-250]	1	c	(TGG)5tgatgtaagtgttggcgatggttatgca(GGT)5	58	12	69
comp17543_c0_seq1_len=456_path=[16316066:0-455]	1	c	(GTT)6gctgcggctgctgctgctgttgttg(TTA)5	58	1	58
comp67770_c0_seq1_len=460_path=[194359649:0-459]	1	c	(GT)6cagagataagcttatataaaatatatac(GT)9	58	391	448
comp38055_c0_seq1_len=2423_path=[58773732:0-20_58774325:21-309_58778865:310-330_58779175:331-528_58860304:529-548_58782682:549-975_58789606:976-999_58790012:1000-1124_58792402:1125-2422]	1	c	(GCT)5gttgaagagatgctgagacggactgatg(TGA)5	58	677	734
comp47625_c1_seq6_len=1839_path=[121915692:0-898_121838844:899-914_122171297:915-936_122171319:937-942_122171325:943-945_122171328:946-954_121861005:955-955_121861018:956-979_122171430:980-997_122171448:998-999_122171450:1000-1000_122171451:1001-1009_121862294:1010-1012_121862341:1013-1047_121869008:1048-1219_121872495:1220-1244_121873168:1245-1571_121879299:1572-1592_121879595:1593-1838]	1	c	(GATT)5gatagttagatagattgg(TAGA)5	58	1	58
comp51675_c0_seq7_len=218_path=[177397792:0-170_177327110:171-193_177402117:194-217]	1	c	(CATA)5catgtacatacatacata(ACAT)5	58	158	215
comp46278_c2_seq2_len=3280_path=[108739157:0-750_108754119:751-775_108754624:776-1139_108944227:1140-1201_108442382:1202-1210_108943492:1211-1436_108447275:1437-1460_108447719:1461-1626_108468230:1627-1629_108944233:1630-1889_108943818:1890-2104_108478603:2105-2127_108479009:2128-2245_108482245:2246-2378_108485301:2379-2571_108944093:2572-2573_108944095:2574-2597_108420193:2598-2662_108421152:266…	1	c	(TG)6ttgtgtaagtgtgtgtgtatgtagggttgtgca(TG)6	57	1096	1152
comp46278_c2_seq4_len=2723_path=[108739157:0-750_108754119:751-775_108754624:776-1139_108944227:1140-1201_108442382:1202-1210_108943492:1211-1436_108447275:1437-1460_108447719:1461-1626_108467056:1627-1696_108468230:1697-1699_108944233:1700-1959_108943818:1960-2174_108478603:2175-2197_108479009:2198-2315_108482245:2316-2448_108485301:2449-2641_108944093:2642-2643_108944095:2644-2667_108788192:266…	1	c	(TG)6ttgtgtaagtgtgtgtgtatgtagggttgtgca(TG)6	57	1096	1152
comp46278_c2_seq6_len=2653_path=[108739157:0-750_108754119:751-775_108754624:776-1139_108944227:1140-1201_108442382:1202-1210_108943492:1211-1436_108447275:1437-1460_108447719:1461-1626_108468230:1627-1629_108944233:1630-1889_108943818:1890-2104_108478603:2105-2127_108479009:2128-2245_108482245:2246-2378_108485301:2379-2571_108944093:2572-2573_108944095:2574-2597_108788192:2598-2652]	1	c	(TG)6ttgtgtaagtgtgtgtgtatgtagggttgtgca(TG)6	57	1096	1152
comp46278_c2_seq9_len=3350_path=[108739157:0-750_108754119:751-775_108754624:776-1139_108944227:1140-1201_108442382:1202-1210_108943492:1211-1436_108447275:1437-1460_108447719:1461-1626_108467056:1627-1696_108468230:1697-1699_108944233:1700-1959_108943818:1960-2174_108478603:2175-2197_108479009:2198-2315_108482245:2316-2448_108485301:2449-2641_108944093:2642-2643_108944095:2644-2667_108420193:266…	1	c	(TG)6ttgtgtaagtgtgtgtgtatgtagggttgtgca(TG)6	57	1096	1152
comp47591_c0_seq1_len=2485_path=[121549635:0-477_121560342:478-481_121560418:482-986_121572339:987-993_121572467:994-1070_121574446:1071-1072_121574488:1073-1343_121580675:1344-1457_121582996:1458-1590_121586034:1591-1595_121586139:1596-1773_121590316:1774-1805_121590830:1806-1811_121590911:1812-1837_121591401:1838-1851_121591609:1852-1944_121638461:1945-1974_121594552:1975-2086_121641236:2087-20…	1	c	(GA)8gcgagagaaagaaaaaaca(AG)11	57	2429	2485
comp67589_c0_seq1_len=354_path=[194243135:0-353]	1	c	(CA)6ggcatgcacacagacagacacacagatacacaa(AC)6	57	78	134
comp13344_c0_seq1_len=286_path=[11763939:0-241_11769218:242-262_11770969:263-285]	1	c	(ATG)5acgatggtggtggtggtgacggtgaca(ATG)5	57	226	282
comp50180_c0_seq2_len=555_path=[153403104:0-35_153350471:36-55_153403157:56-211_153403186:212-215_153403190:216-235_153403210:236-237_153403212:238-281_153403240:282-284_153403243:285-304_153403263:305-554]	1	c	(AGT)5cgtattggtagtagtagtggg(AGT)7	57	496	552
comp50180_c0_seq3_len=1214_path=[153251628:0-2_153251865:3-16_153402820:17-25_153402829:26-26_153252275:27-357_153402991:358-379_153259587:380-649_153265394:650-658_153403104:659-694_153266674:695-714_153403157:715-870_153403186:871-874_153403190:875-894_153403210:895-896_153403212:897-940_153403240:941-943_153403243:944-963_153403263:964-1213]	1	c	(AGT)5cgtattggtagtagtagtggg(AGT)7	57	1155	1211
comp50180_c0_seq4_len=272_path=[153403240:0-2_153332187:3-21_153403263:22-271]	1	c	(AGT)5cgtattggtagtagtagtggg(AGT)7	57	213	269
comp49508_c0_seq1_len=2914_path=[144064313:0-73_144066203:74-240_144241097:241-1321_144094228:1322-1333_144094427:1334-2101_144241513:2102-2165_144112092:2166-2275_144196090:2276-2282_144114947:2283-2337_144116024:2338-2344_144116168:2345-2375_144117311:2376-2391_144117746:2392-2393_144117761:2394-2660_144239873:2661-2683_144123768:2684-2913]	1	c*	(AG)7aaagagacagt(GA)6(A)10*(AG)6*	57	2697	2753
comp49508_c0_seq2_len=2880_path=[144064313:0-73_144066203:74-240_144241097:241-1321_144094427:1322-2089_144241513:2090-2153_144112092:2154-2263_144196090:2264-2270_144114947:2271-2325_144116024:2326-2332_144116168:2333-2363_144117311:2364-2379_144117746:2380-2381_144117761:2382-2648_144123760:2649-2649_144123768:2650-2879]	1	c*	(AG)7aaagagacagt(GA)6(A)10*(AG)6*	57	2663	2719
comp49508_c0_seq3_len=2908_path=[144234528:0-67_144066203:68-234_144241097:235-1315_144094228:1316-1327_144094427:1328-2095_144241513:2096-2159_144112092:2160-2269_144196090:2270-2276_144114947:2277-2331_144116024:2332-2338_144116168:2339-2369_144117311:2370-2385_144117746:2386-2387_144117761:2388-2654_144239873:2655-2677_144123768:2678-2907]	1	c*	(AG)7aaagagacagt(GA)6(A)10*(AG)6*	57	2691	2747
comp49508_c0_seq4_len=2874_path=[144234528:0-67_144066203:68-234_144241097:235-1315_144094427:1316-2083_144241513:2084-2147_144112092:2148-2257_144196090:2258-2264_144114947:2265-2319_144116024:2320-2326_144116168:2327-2357_144117311:2358-2373_144117746:2374-2375_144117761:2376-2642_144123760:2643-2643_144123768:2644-2873]	1	c*	(AG)7aaagagacagt(GA)6(A)10*(AG)6*	57	2657	2713
comp49508_c0_seq5_len=2896_path=[144234528:0-67_144066203:68-234_144241097:235-1315_144094427:1316-2083_144241513:2084-2147_144112092:2148-2257_144196090:2258-2264_144114947:2265-2319_144116024:2320-2326_144116168:2327-2357_144117311:2358-2373_144117746:2374-2375_144117761:2376-2642_144239873:2643-2665_144123768:2666-2895]	1	c*	(AG)7aaagagacagt(GA)6(A)10*(AG)6*	57	2679	2735
comp49508_c0_seq6_len=2886_path=[144234528:0-67_144066203:68-234_144241097:235-1315_144094228:1316-1327_144094427:1328-2095_144241513:2096-2159_144112092:2160-2269_144196090:2270-2276_144114947:2277-2331_144116024:2332-2338_144116168:2339-2369_144117311:2370-2385_144117746:2386-2387_144117761:2388-2654_144123760:2655-2655_144123768:2656-2885]	1	c*	(AG)7aaagagacagt(GA)6(A)10*(AG)6*	57	2669	2725
comp49508_c0_seq7_len=2892_path=[144064313:0-73_144066203:74-240_144241097:241-1321_144094228:1322-1333_144094427:1334-2101_144241513:2102-2165_144112092:2166-2275_144196090:2276-2282_144114947:2283-2337_144116024:2338-2344_144116168:2345-2375_144117311:2376-2391_144117746:2392-2393_144117761:2394-2660_144123760:2661-2661_144123768:2662-2891]	1	c*	(AG)7aaagagacagt(GA)6(A)10*(AG)6*	57	2675	2731
comp49508_c0_seq8_len=2902_path=[144064313:0-73_144066203:74-240_144241097:241-1321_144094427:1322-2089_144241513:2090-2153_144112092:2154-2263_144196090:2264-2270_144114947:2271-2325_144116024:2326-2332_144116168:2333-2363_144117311:2364-2379_144117746:2380-2381_144117761:2382-2648_144239873:2649-2671_144123768:2672-2901]	1	c*	(AG)7aaagagacagt(GA)6(A)10*(AG)6*	57	2685	2741
comp46496_c0_seq2_len=295_path=[110518471:0-21_110479379:22-60_110474427:61-67_110474601:68-160_110476186:161-185_110476633:186-271_110518470:272-294]	1	c	(AC)7cgagt(CA)8gt(CA)10	57	25	81
comp30888_c0_seq1_len=1092_path=[36787978:0-284_36794199:285-306_36794568:307-833_36806908:834-869_36807646:870-1091]	1	c	(TG)8tatgtttgtatgaacatgtgcgta(TG)8	56	407	462
comp77449_c0_seq1_len=247_path=[200551190:0-246]	1	c	(TCG)6ttgcctccgcgttgtcgcttctg(CCT)5	56	49	104
comp42446_c2_seq2_len=438_path=[80112379:0-69_80056996:70-70_80057105:71-112_80057973:113-113_80058009:114-177_80059235:178-199_80059710:200-437]	1	c	(GA)9tacatgtacatgtggagcgagagaac(GA)6	56	1	56
comp45946_c0_seq1_len=2526_path=[105459708:0-417_105467092:418-796_105532713:797-962_105477541:963-976_105477852:977-1161_105532897:1162-1321_105484296:1322-1324_105484374:1325-1442_105486805:1443-2256_105502297:2257-2281_105533045:2282-2525]	2	c	(AT)8acacacatgtgtatatatacacatacac(AT)6	56	664	719
comp36344_c0_seq1_len=624_path=[52295258:0-341_52331286:342-623]	1	c	(TGA)5taatgat(GAC)6(GGT)5	55	2	56
comp41068_c0_seq1_len=617_path=[72396827:0-0_72396875:1-24_72405043:25-43_72372501:44-181_72421777:182-186_72375590:187-187_72375600:188-199_72375833:200-216_72421797:217-545_72383362:546-616]	1	c	(TG)6cgtgcgtgtgtaggtgtgcgtgtgtgc(GT)8	55	563	617
comp30540_c0_seq1_len=883_path=[36113330:0-480_36120716:481-523_36121408:524-882]	1	c	(GA)7gcgagagagaaagagcgagagagagatta(AG)6	55	1	55
comp52215_c0_seq1_len=714_path=[181424491:0-713]	1	c	(CGA)6c(GTT)6gac(GAT)5	55	395	449
comp12954_c0_seq1_len=205_path=[11356874:0-66_11358584:67-204]	1	c	(AG)7tgatctcgagagacagatagagagagt(GA)7	55	11	65
comp36402_c0_seq2_len=738_path=[52550565:0-29_52549956:30-53_52551781:54-103_52553304:104-394_52576770:395-396_52576772:397-647_52565742:648-656_52565985:657-737]	1	c	(CT)7ccccgcctctctctctccgc(CT)10	54	5	58
comp50727_c1_seq1_len=524_path=[161442163:0-523]	1	c	(CAG)5gaggcaaggcgtgaccagcaa(CAG)6	54	471	524
comp68490_c0_seq1_len=216_path=[194842202:0-24_194842530:25-48_194961209:49-215]	1	c	(ATCG)5atggattgatataa(GGAT)5	54	51	104
comp38870_c0_seq3_len=319_path=[62162666:0-78_62150993:79-84_62090071:85-103_62090441:104-158_62091574:159-163_62091631:164-213_62092333:214-237_62092665:238-296_62162766:297-304_62162774:305-315_62094150:316-318]	1	c	(GCT)5ctcagggtaaatacatttgtac(GT)8	53	123	175
comp15974_c0_seq1_len=246_path=[14471589:0-79_14473352:80-245]	1	c*	(GCAT)5(GCAC)6(CA)6*	53	1	53
comp51596_c0_seq7_len=1839_path=[175839044:0-30_175990125:31-65_175840367:66-360_175845108:361-397_175845651:398-555_175847986:556-556_175886391:557-600_176042590:601-612_176042602:613-633_175858933:634-662_175913092:663-671_175859725:672-756_175974504:757-757_175861040:758-767_176042690:768-789_175861717:790-807_176042724:808-818_175862475:819-897_175863877:898-966_176042758:967-967_176042759:96…	1	c	(AT)6aaattgtctgtttttaaacatttatataa(AT)6	53	208	260
comp51596_c0_seq8_len=1958_path=[175836971:0-80_175838494:81-106_176042456:107-113_176042463:114-114_175838967:115-118_175839044:119-149_175839608:150-184_175840367:185-479_175845108:480-516_175845651:517-674_175847986:675-675_175886391:676-719_176042590:720-731_176042602:732-752_175858933:753-781_175913092:782-790_175859725:791-875_175974504:876-876_175861040:877-886_176042690:887-908_175861717:…	1	c	(AT)6aaattgtctgtttttaaacatttatataa(AT)6	53	327	379
comp45636_c0_seq1_len=1355_path=[102891231:0-201_102894874:202-217_102895195:218-220_102895281:221-242_102978924:243-311_102978653:312-366_102978677:367-385_102978696:386-387_102898501:388-434_102899591:435-492_102900803:493-510_102901080:511-617_102978766:618-637_102903623:638-643_102903736:644-669_102904384:670-671_102904416:672-732_102906014:733-992_102910792:993-1038_102911442:1039-1075_10291…	1	c	(TA)6(AT)6gtaaatatatatac(AT)7	52	7	58
comp48178_c2_seq1_len=1650_path=[127789726:0-170_128134827:171-172_127792857:173-963_127806241:964-1500_127815043:1501-1518_127815326:1519-1649]	1	c	(GAT)5tgatgatgacgatggcgatgac(GAT)5	52	1	52
comp48178_c2_seq2_len=1587_path=[127789726:0-170_128134827:171-172_127792857:173-963_128191020:964-1234_128194710:1235-1586]	1	c	(GAT)5tgatgatgacgatggcgatgac(GAT)5	52	1	52
comp42306_c0_seq1_len=552_path=[79201421:0-108_79239252:109-127_79239271:128-133_79239277:134-141_79222509:142-151_79222755:152-166_79204118:167-217_79205031:218-279_79205882:280-285_79206019:286-304_79206389:305-333_79239406:334-335_79239408:336-354_79207111:355-380_79207599:381-383_79207653:384-551]	1	c	(CA)7cctacacaagcacacacataag(CA)8	52	14	65
comp47066_c0_seq1_len=1237_path=[115918541:0-358_115924470:359-519_115926815:520-566_115927688:567-589_115928084:590-883_115933020:884-884_115933024:885-931_116048857:932-933_115933841:934-997_115935053:998-1032_116123371:1033-1044_116123383:1045-1052_116123391:1053-1112_116123471:1113-1121_116085571:1122-1224_116047355:1225-1236]	1	c	(AC)7ctacacagacatccacatacactcaa(AC)6	52	733	784
comp47066_c0_seq3_len=3344_path=[115918541:0-358_115928084:359-652_115933020:653-653_115933024:654-700_116048857:701-702_115933841:703-766_115935053:767-801_116123371:802-813_116123383:814-821_116123391:822-881_116123437:882-891_116123447:892-898_115962274:899-953_115963201:954-964_115963294:965-1002_115963869:1003-1120_115965998:1121-1358_116108901:1359-1364_115970529:1365-1467_116083719:1468-14…	1	c	(AC)7ctacacagacatccacatacactcaa(AC)6	52	502	553
comp47066_c0_seq4_len=3543_path=[115918541:0-358_115924470:359-519_115926815:520-566_115927688:567-589_115928084:590-883_115933020:884-884_115933024:885-931_116048857:932-933_115933841:934-997_115935053:998-1032_116123371:1033-1044_116123383:1045-1052_116123391:1053-1112_116123437:1113-1122_116123447:1123-1129_115962274:1130-1184_115963201:1185-1195_115963294:1196-1233_115963869:1234-1351_1159659…	1	c	(AC)7ctacacagacatccacatacactcaa(AC)6	52	733	784
comp47066_c0_seq5_len=1529_path=[115918541:0-358_115928084:359-652_115933020:653-653_115933024:654-700_116048857:701-702_115933841:703-766_115935053:767-801_116123371:802-813_116123383:814-821_116123391:822-881_116123437:882-891_116123447:892-898_115962274:899-953_115963201:954-964_115963294:965-1002_115963869:1003-1120_115965998:1121-1358_116108901:1359-1364_115970529:1365-1467_116083719:1468-14…	1	c	(AC)7ctacacagacatccacatacactcaa(AC)6	52	502	553
comp47066_c0_seq6_len=1760_path=[115918541:0-358_115924470:359-519_115926815:520-566_115927688:567-589_115928084:590-883_115933020:884-884_115933024:885-931_116048857:932-933_115933841:934-997_115935053:998-1032_116123371:1033-1044_116123383:1045-1052_116123391:1053-1112_116123437:1113-1122_116123447:1123-1129_115962274:1130-1184_115963201:1185-1195_115963294:1196-1233_115963869:1234-1351_1159659…	1	c	(AC)7ctacacagacatccacatacactcaa(AC)6	52	733	784
comp47066_c0_seq8_len=3575_path=[115918541:0-358_115924470:359-519_115926815:520-566_115927688:567-589_115928084:590-883_115933020:884-884_115933024:885-931_116048857:932-933_115933841:934-997_115935053:998-1032_116123371:1033-1044_116123383:1045-1052_116123391:1053-1112_116123437:1113-1122_116123447:1123-1129_115962274:1130-1184_115963201:1185-1195_115963294:1196-1233_115963869:1234-1351_1159659…	1	c	(AC)7ctacacagacatccacatacactcaa(AC)6	52	733	784
comp47066_c0_seq9_len=3312_path=[115918541:0-358_115928084:359-652_115933020:653-653_115933024:654-700_116048857:701-702_115933841:703-766_115935053:767-801_116123371:802-813_116123383:814-821_116123391:822-881_116123437:882-891_116123447:892-898_115962274:899-953_115963201:954-964_115963294:965-1002_115963869:1003-1120_115965998:1121-1358_116108901:1359-1364_115970529:1365-1467_116083719:1468-14…	1	c	(AC)7ctacacagacatccacatacactcaa(AC)6	52	502	553
comp47066_c0_seq10_len=1006_path=[115918541:0-358_115928084:359-652_115933020:653-653_115933024:654-700_116048857:701-702_115933841:703-766_115935053:767-801_116123371:802-813_116123383:814-821_116123391:822-881_116123471:882-890_116085571:891-993_116047355:994-1005]	1	c	(AC)7ctacacagacatccacatacactcaa(AC)6	52	502	553
comp81640_c0_seq1_len=244_path=[203015648:0-243]	1	c	(GA)9aagagcaaaaaaaacacacac(AG)6	51	180	230
comp59578_c0_seq1_len=442_path=[188176367:0-441]	1	c	(AGG)5agcgagatgtctgacggatct(GTC)5	51	9	59
comp50194_c1_seq1_len=1721_path=[153137473:0-22_153137916:23-23_153138003:24-89_153139559:90-138_153385403:139-168_153385433:169-346_153235376:347-370_153385571:371-371_153385572:372-424_153385623:425-437_153385636:438-461_153385665:462-499_153214594:500-531_153215306:532-532_153215349:533-539_153149616:540-584_153385742:585-587_153385745:588-588_153385746:589-590_153150608:591-606_153150944:607-…	1	c	(TA)7tccacgacccagctatagtg(TA)8	50	1637	1686
comp50194_c1_seq2_len=1759_path=[153137473:0-22_153137916:23-23_153138003:24-89_153139559:90-138_153385403:139-168_153385433:169-346_153235376:347-370_153385571:371-371_153385572:372-424_153385623:425-437_153385636:438-461_153385665:462-499_153148419:500-540_153149309:541-553_153149616:554-598_153385742:599-601_153385745:602-602_153385746:603-604_153385748:605-646_153385778:647-691_153385824:692-…	1	c	(TA)7tccacgacccagctatagtg(TA)8	50	1675	1724
comp50194_c1_seq4_len=1837_path=[153209508:0-24_153385278:25-38_153210238:39-48_153385300:49-57_153210548:58-71_153210774:72-98_153385355:99-100_153137916:101-101_153211422:102-167_153139559:168-216_153385403:217-246_153385433:247-424_153235376:425-448_153385571:449-449_153385572:450-502_153385623:503-515_153385636:516-539_153385665:540-577_153148419:578-618_153149309:619-631_153149616:632-676_15…	1	c	(TA)7tccacgacccagctatagtg(TA)8	50	1753	1802
comp50194_c1_seq10_len=1745_path=[153137473:0-22_153137916:23-23_153138003:24-89_153139559:90-138_153385403:139-168_153385433:169-346_153235376:347-370_153385571:371-371_153385572:372-424_153385623:425-437_153385636:438-461_153385665:462-499_153214594:500-531_153215306:532-532_153215349:533-539_153149616:540-584_153385742:585-587_153385745:588-588_153385746:589-590_153385748:591-632_153385778:633…	1	c	(TA)7tccacgacccagctatagtg(TA)8	50	1661	1710
comp50194_c1_seq12_len=1799_path=[153209508:0-24_153385278:25-38_153210238:39-48_153385300:49-57_153210548:58-71_153210774:72-98_153385355:99-100_153137916:101-101_153211422:102-167_153139559:168-216_153385403:217-246_153385433:247-424_153235376:425-448_153385571:449-449_153385572:450-502_153385623:503-515_153385636:516-539_153385665:540-577_153214594:578-609_153215306:610-610_153215349:611-617_1…	1	c	(TA)7tccacgacccagctatagtg(TA)8	50	1715	1764
comp50194_c1_seq15_len=1823_path=[153209508:0-24_153385278:25-38_153210238:39-48_153385300:49-57_153210548:58-71_153210774:72-98_153385355:99-100_153137916:101-101_153211422:102-167_153139559:168-216_153385403:217-246_153385433:247-424_153235376:425-448_153385571:449-449_153385572:450-502_153385623:503-515_153385636:516-539_153385665:540-577_153214594:578-609_153215306:610-610_153215349:611-617_1…	1	c	(TA)7tccacgacccagctatagtg(TA)8	50	1739	1788
comp106252_c0_seq1_len=243_path=[215379756:0-242]	1	c	(GTT)5cgcgatattgtttgttgcta(TTG)5	50	6	55
comp33041_c0_seq2_len=534_path=[42166987:0-353_42174720:354-382_42175449:383-406_42176026:407-448_42176781:449-452_42193744:453-472_42185644:473-533]	1	c	(GT)6ttgtgtgtctaggtatgtgtgtgc(GT)7	50	485	534
comp37104_c0_seq1_len=3818_path=[55170188:0-144_55173167:145-465_55179131:466-486_55179356:487-767_55185206:768-790_55185836:791-3817]	1	c	(ATG)5gcgatgatgctgttcgtgaa(GAT)5	50	137	186
comp48253_c2_seq5_len=880_path=[129067862:0-100_128642008:101-153_128642800:154-157_128642832:158-352_128648209:353-353_128648211:354-377_128648652:378-457_129128970:458-643_128652605:644-741_129129084:742-749_129129882:750-750_129129883:751-751_128654138:752-814_129129181:815-867_129129217:868-870_129129231:871-879]	1	c	(TG)9tatttcagacg(GT)10	49	1	49
comp69694_c0_seq1_len=757_path=[195657648:0-756]	1	c	(TCA)5ttatacaaacatccttcag(CAA)5	49	450	498
comp45380_c0_seq3_len=2410_path=[100780354:0-143_100645397:144-206_100646776:207-211_100646843:212-710_100666627:711-935_100671025:936-959_100671404:960-1477_100697679:1478-1479_100697695:1480-1762_100716696:1763-1765_100716748:1766-2021_100721663:2022-2029_100721851:2030-2121_100723796:2122-2123_100723817:2124-2164_100724593:2165-2166_100724605:2167-2409]	1	c	(GT)7ctgtatgtagtgttgtgtgtatg(TC)6	49	2168	2216
comp45380_c0_seq4_len=2343_path=[100642777:0-76_100645397:77-139_100646776:140-144_100646843:145-643_100666627:644-868_100671025:869-892_100671404:893-1410_100697679:1411-1412_100697695:1413-1695_100716696:1696-1698_100716748:1699-1954_100721663:1955-1962_100721851:1963-2054_100723796:2055-2056_100723817:2057-2097_100724593:2098-2099_100724605:2100-2342]	1	c	(GT)7ctgtatgtagtgttgtgtgtatg(TC)6	49	2101	2149
comp50154_c1_seq3_len=4716_path=[152725754:0-63_152727089:64-172_152940405:173-189_152729819:190-1327_152756534:1328-1933_152770466:1934-1940_152770519:1941-2071_152773419:2072-2093_152774012:2094-2893_152792705:2894-2965_152794471:2966-2969_152794598:2970-3067_152796806:3068-3074_152797007:3075-3099_152940928:3100-3106_152797776:3107-3122_152798126:3123-3650_152809400:3651-3730_152810836:3731-37…	1	c	(CTC)5catgtacacatccatg(ATC)6	49	9	57
comp69580_c0_seq1_len=214_path=[195567956:0-213]	1	c	(AGG)6acaaaggagt(GGA)7	49	165	213
comp41612_c0_seq1_len=2024_path=[75343623:0-522_75356298:523-617_75358580:618-673_75360024:674-1562_75380495:1563-1599_75381578:1600-2023]	1	c	(GT)6gggtgggagtgctggtgtgtaga(TG)6	47	629	675
comp50748_c0_seq3_len=1278_path=[161314108:0-27_161547228:28-48_161315161:49-253_161318474:254-300_161319102:301-302_161319133:303-392_161526756:393-419_161321227:420-444_161623460:445-457_161623473:458-460_161513914:461-466_161623478:467-497_161531063:498-534_161323374:535-546_161323633:547-745_161327174:746-785_161491825:786-979_161495445:980-994_161495726:995-1277]	1	c	(GA)11aggagggagtgaa(AG)6	47	1	47
comp43827_c0_seq1_len=3389_path=[88929493:0-3_88929599:4-256_88995538:257-286_88934265:287-869_88944811:870-936_88946083:937-940_88946123:941-1137_88850834:1138-1161_88851268:1162-1172_88851432:1173-1582_88858391:1583-2462_88873503:2463-2490_88873867:2491-2750_89008833:2751-2757_88878930:2758-2906_88881393:2907-2934_89027731:2935-3388]	2	c	(CTG)5caggggccatagga(GAT)6	47	1110	1156
comp43827_c0_seq2_len=3365_path=[88929493:0-3_88929599:4-256_88995538:257-286_88934265:287-869_88944811:870-936_88946083:937-940_88946123:941-1137_88850834:1138-1161_88851268:1162-1172_88851432:1173-1582_88858391:1583-2462_88873503:2463-2490_88873867:2491-2750_89008833:2751-2757_88878930:2758-2906_89027049:2907-2910_89027731:2911-3364]	2	c	(CTG)5caggggccatagga(GAT)6	47	1110	1156
comp25086_c0_seq1_len=1211_path=[26321333:0-1210]	1	c	(AGA)5tctatgctcgataaaga(AAG)5	47	1	47
comp49115_c0_seq1_len=3214_path=[139189960:0-159_139358823:160-187_139413026:188-279_139195582:280-290_139195706:291-703_139204560:704-738_139205133:739-770_139205803:771-819_139413158:820-829_139359845:830-837_139207409:838-874_139208124:875-906_139208766:907-1230_139215610:1231-1303_139318962:1304-1307_139217399:1308-1763_139226584:1764-1842_139228118:1843-1881_139413385:1882-2200_139235230:220…	1	c	(AAT)6tgtatagc(ATA)7	47	3167	3213
comp49115_c0_seq2_len=3324_path=[139189960:0-159_139358823:160-187_139413026:188-279_139195582:280-290_139195706:291-703_139204560:704-738_139205133:739-770_139205803:771-819_139413158:820-829_139359845:830-837_139207409:838-874_139208124:875-906_139208766:907-1230_139215610:1231-1303_139318962:1304-1307_139217399:1308-1763_139226584:1764-1842_139228118:1843-1881_139413385:1882-2200_139235230:220…	1	c	(AAT)6tgtatagc(ATA)7	47	3277	3323
comp45449_c0_seq1_len=6522_path=[101556786:0-21_101557242:22-23_101557360:24-25_101557965:26-6338_101694754:6339-6355_101695238:6356-6413_101696397:6414-6521]	1	c	(A)22gagg(A)21	47	2	48
comp50004_c0_seq1_len=2246_path=[150619723:0-170_150623863:171-177_150624181:178-560_150633403:561-564_150633579:565-622_150634656:623-630_150634740:631-664_150859333:665-667_150635470:668-673_150635570:674-778_150859446:779-784_150859452:785-790_150859458:791-802_150638176:803-1030_150732684:1031-1052_150644437:1053-1056_150859631:1057-1102_150645821:1103-1135_150646546:1136-1164_150859753:1165-…	1	c	(TGC)5tgttgctgatggtgac(GAT)5	46	2	47
comp93021_c0_seq1_len=208_path=[209139334:0-207]	1	c	(TGA)5ttatgacaaagac(GAG)6	46	163	208
comp26591_c0_seq1_len=430_path=[28750070:0-52_28751419:53-201_28755088:202-429]	1	c	(TA)7catacacacacaaatata(AC)7	46	1	46
comp22556_c0_seq1_len=314_path=[22789534:0-55_22799375:56-83_22791195:84-143_22797475:144-208_22793374:209-313]	2	c	(GT)6ctgtttgtgtgcgcttgc(GT)8	46	268	313
comp22556_c0_seq2_len=298_path=[22789534:0-55_22790887:56-67_22791195:68-127_22792205:128-192_22793374:193-297]	2	c	(GT)6ctgtttgtgtgcgcttgc(GT)8	46	252	297
comp38966_c0_seq1_len=3679_path=[62560317:0-1308_62587234:1309-1322_62587459:1323-1339_62587648:1340-1688_62593211:1689-1947_62597579:1948-1960_62597767:1961-2135_62600997:2136-2501_62609103:2502-3678]	1	c	(GCA)5gaggaggagagatggc(GGA)5	46	2519	2564
comp47409_c0_seq8_len=1318_path=[119753920:0-145_119756885:146-177_119757630:178-679_120067072:680-682_120067075:683-691_120067084:692-701_120067094:702-703_119768606:704-1249_119778757:1250-1317]	2	c	(CCA)5acaccaa(CAC)8	46	1273	1318
comp47409_c0_seq9_len=2794_path=[119612891:0-613_119623594:614-636_119623990:637-2153_119652980:2154-2155_120067072:2156-2158_120067075:2159-2167_120067084:2168-2177_120067094:2178-2179_119768606:2180-2725_119778757:2726-2793]	2	c	(CCA)5acaccaa(CAC)8	46	2749	2794
comp47848_c0_seq5_len=2979_path=[124379705:0-189_124578853:190-253_124580183:254-275_124580672:276-288_124386679:289-293_124641274:294-312_124641293:313-313_124641294:314-336_124403668:337-342_124641306:343-361_124641325:362-367_124546969:368-375_124547108:376-407_124641381:408-434_124641405:435-453_124405871:454-491_124592401:492-540_124407708:541-815_124423265:816-860_124424304:861-884_12442471…	1	c	(ATC)7aaac(TCA)7	46	1	46
comp47848_c0_seq6_len=2991_path=[124379705:0-189_124578853:190-253_124580183:254-275_124580672:276-288_124386679:289-293_124641274:294-312_124641293:313-313_124641294:314-336_124403668:337-342_124641306:343-361_124641325:362-367_124546969:368-375_124547108:376-407_124641381:408-434_124641405:435-453_124405871:454-491_124592401:492-540_124407708:541-815_124641485:816-866_124611792:867-873_12424489…	1	c	(ATC)7aaac(TCA)7	46	1	46
comp47848_c0_seq8_len=3173_path=[124379705:0-189_124578853:190-253_124580183:254-275_124580672:276-288_124386679:289-293_124641274:294-312_124641293:313-313_124641294:314-336_124403668:337-342_124641306:343-361_124641325:362-367_124546969:368-375_124547108:376-407_124641381:408-434_124641405:435-453_124405871:454-491_124592401:492-540_124407708:541-815_124641485:816-866_124611792:867-873_12424489…	1	c	(ATC)7aaac(TCA)7	46	1	46
comp47848_c0_seq11_len=3157_path=[124379705:0-189_124578853:190-253_124580183:254-275_124580672:276-288_124386679:289-293_124641274:294-312_124641293:313-313_124641294:314-336_124403668:337-342_124641306:343-361_124641325:362-367_124546969:368-375_124547108:376-407_124641381:408-434_124641405:435-453_124405871:454-491_124592401:492-540_124407708:541-815_124641485:816-866_124611792:867-873_1242448…	1	c	(ATC)7aaac(TCA)7	46	1	46
comp34901_c1_seq1_len=612_path=[47602230:0-36_47602827:37-188_47605342:189-586_47613229:587-611]	1	c	(AT)6gtatactataaacatatt(TA)8	46	216	261
comp75947_c0_seq1_len=397_path=[199637320:0-396]	1	c	(AG)7atagggagggagggagagat(AG)6	46	342	387
comp50670_c0_seq2_len=3301_path=[160117964:0-326_160124824:327-472_160127959:473-972_160137990:973-985_160374365:986-998_160138479:999-1000_160138558:1001-1179_160142463:1180-1180_160142466:1181-1227_160143306:1228-2415_160167915:2416-2464_160168873:2465-2608_160171358:2609-2611_160171446:2612-2768_160174805:2769-2782_160374891:2783-2793_160175592:2794-2821_160374912:2822-3177_160183174:3178-3199…	1	c	(TG)10tatag(GT)10	45	1	45
comp50670_c0_seq3_len=3304_path=[160117964:0-326_160124824:327-472_160127959:473-972_160137990:973-985_160374365:986-998_160138479:999-1000_160138558:1001-1179_160142463:1180-1180_160142466:1181-1227_160143306:1228-2415_160167915:2416-2464_160168873:2465-2608_160171358:2609-2611_160171446:2612-2768_160174805:2769-2782_160374891:2783-2793_160175592:2794-2821_160374912:2822-3177_160183174:3178-3199…	1	c	(TG)10tatag(GT)10	45	1	45
comp48391_c1_seq1_len=869_path=[130340846:0-113_130343095:114-305_130435880:306-308_130346877:309-309_130346880:310-318_130347134:319-367_130435918:368-377_130348129:378-459_130435989:460-464_130435995:465-465_130387754:466-468_130350059:469-479_130436005:480-493_130426229:494-494_130372649:495-511_130350633:512-610_130352257:611-629_130352623:630-712_130353928:713-713_130353939:714-836_130436231…	1	c	(TA)10aataatacatata(AT)6	45	1	45
comp47401_c0_seq1_len=2314_path=[119463932:0-757_119479601:758-1044_119485845:1045-1081_119958358:1082-2231_119512192:2232-2313]	1	c	(GAG)8(AAG)7	45	1490	1534
comp29317_c1_seq1_len=728_path=[33670016:0-727]	1	c	(CAG)5tgtcttctcctgctt(CAG)5	45	121	165
comp46450_c0_seq2_len=411_path=[110105040:0-159_110107710:160-182_110326963:183-237_110327039:238-243_110122917:244-263_110008188:264-276_110327092:277-296_110008841:297-318_110327256:319-322_110327260:323-334_110009355:335-410]	1	c	(ATGT)5ctgtc(TGTA)5	45	1	45
comp46450_c0_seq6_len=411_path=[110105040:0-159_110107710:160-182_110326963:183-237_110327039:238-243_110109211:244-265_110327057:266-301_110110164:302-326_110110630:327-369_110111330:370-372_110111407:373-410]	1	c	(ATGT)5ctgtc(TGTA)5	45	1	45
comp41473_c0_seq1_len=353_path=[74532162:0-89_74534768:90-111_74535250:112-268_74576451:269-269_74539521:270-271_74539561:272-352]	1	c	(ATGT)5aatac(TGTA)5	45	307	351
comp34803_c0_seq1_len=1250_path=[47312089:0-601_47323585:602-1053_47331607:1054-1162_47333794:1163-1249]	1	c	(ATG)6aggagt(AGG)7	45	1	45
comp46996_c0_seq1_len=4182_path=[115194797:0-55_115196155:56-79_115196621:80-1898_115236224:1899-1971_115237735:1972-2100_115240258:2101-2156_115241637:2157-2175_115241925:2176-2241_115243215:2242-3007_115261227:3008-3018_115261442:3019-3096_115263544:3097-3100_115263647:3101-3125_115264276:3126-3129_115264491:3130-3185_115265643:3186-3210_115265951:3211-3240_115631968:3241-3248_115266684:3249-32…	1	c	(ATAG)6t(TAGA)5	45	1	45
comp46996_c0_seq6_len=325_path=[115194797:0-55_115196155:56-79_115560734:80-182_115642890:183-324]	1	c	(ATAG)6t(TAGA)5	45	1	45
comp46996_c0_seq9_len=293_path=[115194797:0-55_115196155:56-79_115560734:80-182_115562789:183-226_115563792:227-260_115728855:261-292]	1	c	(ATAG)6t(TAGA)5	45	1	45
comp44025_c0_seq8_len=1421_path=[90185832:0-29_90674414:30-36_90186618:37-121_90188296:122-143_90188566:144-336_90192800:337-337_90192955:338-501_90225891:502-537_90226971:538-558_90227260:559-739_90231337:740-749_90231894:750-801_90675223:802-825_90675247:826-844_90166297:845-1048_90171207:1049-1061_90171410:1062-1159_90173466:1160-1183_90615580:1184-1199_90174207:1200-1420]	1	c	(AT)7gaatgtaggcatacacact(TA)6	45	1369	1413
comp44025_c0_seq11_len=1282_path=[90185832:0-29_90674414:30-36_90186618:37-121_90188296:122-143_90188566:144-336_90502818:337-362_90225891:363-398_90226971:399-419_90227260:420-600_90231337:601-610_90231894:611-662_90675223:663-686_90675247:687-705_90166297:706-909_90171207:910-922_90171410:923-1020_90173466:1021-1044_90615580:1045-1060_90174207:1061-1281]	1	c	(AT)7gaatgtaggcatacacact(TA)6	45	1230	1274
comp44025_c0_seq14_len=1191_path=[90360835:0-67_90361839:68-218_90377979:219-238_90378296:239-428_90381725:429-442_90382039:443-566_90165171:567-571_90675223:572-595_90675247:596-614_90166297:615-818_90171207:819-831_90171410:832-929_90173466:930-953_90615580:954-969_90174207:970-1190]	1	c	(AT)7gaatgtaggcatacacact(TA)6	45	1139	1183
comp42464_c4_seq1_len=1016_path=[80440904:0-379_80449084:380-425_80449761:426-555_80452506:556-1015]	1	c	(AG)7cgatagagagagagatg(GA)7	45	662	706
comp42464_c4_seq2_len=1030_path=[80440904:0-379_80449084:380-425_80449761:426-555_80452118:556-569_80452506:570-1029]	1	c	(AG)7cgatagagagagagatg(GA)7	45	676	720
comp44117_c0_seq5_len=246_path=[91154988:0-42_91155650:43-69_91156098:70-91_91156388:92-187_90876051:188-211_90876509:212-245]	1	c	(ACC)7act(ATC)7	45	200	244
comp44117_c0_seq6_len=879_path=[90860603:0-132_90862997:133-198_91302001:199-242_90864890:243-464_90869264:465-473_90869413:474-820_90876051:821-844_90876509:845-878]	1	c	(ACC)7act(ATC)7	45	833	877
comp51083_c0_seq1_len=9842_path=[166516672:0-246_166522914:247-630_166530540:631-644_166530821:645-3452_166590599:3453-3473_166591176:3474-3686_166595932:3687-3709_166596323:3710-4179_166606193:4180-4696_166616751:4697-4698_166616807:4699-6926_166664768:6927-8023_167000102:8024-8035_167000114:8036-9031_166708723:9032-9033_166708805:9034-9169_166711070:9170-9173_166711175:9174-9807_166725920:9808-…	2	c	(ACAT)5atatg(CATA)5	45	9798	9842
comp51083_c0_seq4_len=9830_path=[166516672:0-246_166522914:247-630_166530540:631-644_166530821:645-3452_166590599:3453-3473_166591176:3474-3686_166595932:3687-3709_166596323:3710-4179_166606193:4180-4696_166616751:4697-4698_166616807:4699-6926_166664768:6927-8023_167000114:8024-9019_166708723:9020-9021_166708805:9022-9157_166711070:9158-9161_166711175:9162-9795_166725920:9796-9829]	2	c	(ACAT)5atatg(CATA)5	45	9786	9830
comp21704_c0_seq1_len=1696_path=[21784285:0-1695]	1	c	(TGG)6tgtttggtggt(TGA)5	44	5	48
comp7721_c0_seq1_len=335_path=[6064784:0-182_6067896:183-203_6068368:204-334]	1	c	(TGG)5gctcggcccctcca(CCT)5	44	251	294
comp47574_c0_seq1_len=2376_path=[121348777:0-330_121354504:331-338_121354576:339-409_121355747:410-430_121356149:431-781_121363287:782-917_121365627:918-924_121365776:925-948_121366050:949-999_121366813:1000-1009_121366969:1010-1127_121368976:1128-1604_121378255:1605-1624_121378826:1625-2375]	1	c	(TG)8tttgtgtgcatgtcca(TG)6	44	7	50
comp46414_c0_seq1_len=4063_path=[109737504:0-346_109745096:347-557_109749698:558-582_109750501:583-801_109755147:802-822_109755672:823-1010_109759537:1011-1017_109759677:1018-3193_109904058:3194-3218_109824852:3219-3728_109927515:3729-3736_109927523:3737-3744_109911284:3745-3760_109872521:3761-4062]	1	c	(TG)7caactgtgtatgtgcaac(TG)6	44	3738	3781
comp63710_c0_seq1_len=215_path=[191436265:0-214]	2	c	(TCA)6ccacccac(CCA)6	44	166	209
comp41504_c0_seq1_len=1765_path=[74728517:0-388_74756314:389-410_74734798:411-636_74738261:637-1764]	1	c	(TAA)7ggatgatt(ATG)5	44	1721	1764
comp18396_c0_seq1_len=1449_path=[17439415:0-87_17441714:88-111_17442287:112-113_17442364:114-1448]	2	c	(CA)6cgtgcgtgcatgcacgcact(AC)6	44	1196	1239
comp26702_c0_seq1_len=1054_path=[28928264:0-691_28939836:692-698_28940003:699-752_28940986:753-774_28941430:775-1053]	1	c	(ATGC)5atgg(ATGT)5	44	1011	1054
comp48092_c0_seq1_len=2137_path=[126976338:0-48_126889917:49-119_127179272:120-143_126891844:144-396_126896673:397-670_126901896:671-676_126902051:677-848_126905363:849-857_126905538:858-894_126906515:895-897_126906636:898-1019_126908888:1020-1031_126909186:1032-1088_126910187:1089-1238_126913429:1239-1241_126913450:1242-1417_126917171:1418-1640_127192623:1641-1796_126924737:1797-1814_126925186:1…	1	c	(TGA)7cgaa(GAC)6	43	1	43
comp48092_c0_seq2_len=2154_path=[126976338:0-48_126889917:49-119_127179272:120-143_126891844:144-396_126896673:397-670_126901896:671-676_126902051:677-848_126905363:849-857_126905538:858-894_126906515:895-897_126906636:898-1019_126908888:1020-1031_126909186:1032-1088_127159909:1089-1105_126910187:1106-1255_126913429:1256-1258_126913450:1259-1434_126917171:1435-1657_127192623:1658-1813_126924737:1…	1	c	(TGA)7cgaa(GAC)6	43	1	43
comp37307_c1_seq1_len=413_path=[55783592:0-136_55787023:137-138_55787043:139-238_55789045:239-263_55789659:264-354_55795287:355-412]	1	c	(TGA)6taatgac(GAT)6	43	3	45
comp37307_c1_seq2_len=379_path=[55783592:0-136_55787023:137-138_55787043:139-238_55789045:239-263_55789659:264-354_55791422:355-378]	1	c	(TGA)6taatgac(GAT)6	43	3	45
comp41196_c0_seq4_len=271_path=[73110433:0-19_73139401:20-22_73110853:23-270]	1	c	(TCA)6ccagcac(CAT)6	43	1	43
comp9694_c2_seq1_len=743_path=[8081675:0-742]	2	c	(TA)8cttataaatatatac(AT)6	43	256	298
comp39126_c1_seq1_len=692_path=[63252221:0-51_63253264:52-66_63253519:67-159_63287076:160-177_63255964:178-477_63262119:478-603_63287288:604-615_63264802:616-621_63265000:622-624_63265151:625-635_63287319:636-691]	1	c	(GT)6gactgtgtgtgcatgac(TG)7	43	488	530
comp51140_c0_seq4_len=832_path=[167428058:0-54_167429520:55-70_167429915:71-284_167795277:285-324_167436091:325-437_167438757:438-609_167442944:610-611_167874928:612-629_167443257:630-632_167443325:633-831]	1	c	(CAT)6aatcata(ATC)6	43	441	483
comp10709_c0_seq1_len=229_path=[9099189:0-228]	1	c	(CA)9cccacaaacaaat(AC)6	43	1	43
comp46299_c1_seq1_len=1642_path=[108785637:0-48_108786666:49-416_108954209:417-418_108792438:419-693_108796799:694-700_108796982:701-755_108797810:756-763_108798005:764-963_108801371:964-972_108801499:973-1036_108802719:1037-1043_108802947:1044-1071_108803385:1072-1078_108803501:1079-1111_108804063:1112-1132_108804388:1133-1408_108910668:1409-1416_108809298:1417-1641]	1	c	(CA)10act(AC)10	43	1	43
comp46299_c1_seq5_len=1621_path=[108785637:0-48_108786666:49-416_108954209:417-418_108792438:419-693_108796799:694-700_108796982:701-755_108797810:756-763_108798005:764-963_108801371:964-972_108801499:973-1036_108802719:1037-1043_108802947:1044-1071_108803385:1072-1078_108803501:1079-1111_108804388:1112-1387_108910668:1388-1395_108809298:1396-1620]	1	c	(CA)10act(AC)10	43	1	43
comp50140_c2_seq1_len=809_path=[152850256:0-19_152729429:20-127_152850353:128-130_152850356:131-146_152850372:147-147_152850373:148-148_152850374:149-160_152850386:161-167_152850393:168-180_152850406:181-193_152850419:194-202_152850428:203-214_152523542:215-232_152425564:233-253_152850475:254-259_152850481:260-260_152426352:261-331_152428230:332-351_152850516:352-373_152850534:374-415_152850574:4…	1	c	(TTG)5tctcatattttc(TTG)5	42	327	368
comp50140_c2_seq3_len=792_path=[152850256:0-19_152729429:20-127_152850353:128-130_152850356:131-146_152850372:147-147_152850373:148-148_152850374:149-160_152850386:161-167_152850393:168-180_152850406:181-193_152850419:194-202_152850428:203-214_152523542:215-232_152425564:233-253_152850475:254-259_152850481:260-260_152426352:261-331_152428230:332-351_152850516:352-373_152850534:374-415_152850574:4…	1	c	(TTG)5tctcatattttc(TTG)5	42	327	368
comp50140_c2_seq4_len=2269_path=[152524570:0-90_152527496:91-134_152528301:135-284_152532710:285-343_152534422:344-435_152536495:436-462_152537083:463-576_152540005:577-913_152404834:914-916_152850277:917-925_152405375:926-1267_152414365:1268-1299_152850094:1300-1305_152850100:1306-1306_152850102:1307-1323_152850119:1324-1324_152850120:1325-1326_152850122:1327-1333_152850129:1334-1344_152480495:1…	1	c	(TTG)5tctcatattttc(TTG)5	42	1787	1828
comp50140_c2_seq5_len=2252_path=[152524570:0-90_152527496:91-134_152528301:135-284_152532710:285-343_152534422:344-435_152536495:436-462_152537083:463-576_152540005:577-913_152404834:914-916_152850277:917-925_152405375:926-1267_152414365:1268-1299_152850094:1300-1305_152850100:1306-1306_152850102:1307-1323_152850119:1324-1324_152850120:1325-1326_152850122:1327-1333_152850129:1334-1344_152480495:1…	1	c	(TTG)5tctcatattttc(TTG)5	42	1787	1828
comp50140_c2_seq8_len=2266_path=[152524570:0-90_152527496:91-134_152528301:135-284_152532710:285-343_152534422:344-435_152536495:436-462_152537083:463-576_152741395:577-590_152540005:591-927_152404834:928-930_152850277:931-939_152405375:940-1281_152414365:1282-1313_152850094:1314-1319_152850100:1320-1320_152850102:1321-1337_152850119:1338-1338_152850120:1339-1340_152850122:1341-1347_152850129:134…	1	c	(TTG)5tctcatattttc(TTG)5	42	1801	1842
comp50140_c2_seq15_len=2283_path=[152524570:0-90_152527496:91-134_152528301:135-284_152532710:285-343_152534422:344-435_152536495:436-462_152537083:463-576_152741395:577-590_152540005:591-927_152404834:928-930_152850277:931-939_152405375:940-1281_152414365:1282-1313_152850094:1314-1319_152850100:1320-1320_152850102:1321-1337_152850119:1338-1338_152850120:1339-1340_152850122:1341-1347_152850129:13…	1	c	(TTG)5tctcatattttc(TTG)5	42	1801	1842
comp25001_c0_seq1_len=1071_path=[26155911:0-414_26200806:415-424_26164245:425-1070]	1	c	(TTA)7ttg(TTA)6	42	931	972
comp25807_c1_seq1_len=280_path=[27482430:0-62_27483808:63-279]	1	c	(TG)9tttgtc(TG)9	42	1	42
comp46961_c0_seq1_len=547_path=[114843700:0-36_115600803:37-37_114844419:38-52_114844673:53-232_114848199:233-268_115600873:269-288_115600893:289-415_114851153:416-424_114851289:425-448_115548752:449-546]	1	c	(TCG)7(CCG)7	42	20	61
comp46961_c0_seq3_len=900_path=[114843700:0-36_115600803:37-37_114844419:38-52_114844673:53-232_114848199:233-268_115600873:269-288_115600893:289-415_114851153:416-424_114851289:425-448_114851841:449-899]	1	c	(TCG)7(CCG)7	42	20	61
comp46961_c0_seq9_len=1739_path=[114843700:0-36_115600803:37-37_114844419:38-52_114844673:53-232_114848199:233-268_115600873:269-288_115049521:289-523_115452570:524-553_115453045:554-579_115055383:580-1124_115601560:1125-1136_115067002:1137-1146_115067185:1147-1267_115069125:1268-1287_115601736:1288-1330_115070672:1331-1530_115074534:1531-1539_115074710:1540-1659_115076796:1660-1738]	1	c	(TCG)7(CCG)7	42	20	61
comp22155_c0_seq1_len=1187_path=[22366573:0-428_22374033:429-1186]	1	c	(TA)9tgtatgcaag(TA)7	42	1	42
comp50972_c1_seq1_len=5258_path=[164874708:0-82_165121263:83-83_164876396:84-1803_165121712:1804-1895_165121776:1896-1903_164910571:1904-1914_164910726:1915-2250_165097958:2251-2251_164916898:2252-2626_164924049:2627-2627_164924109:2628-2651_164924715:2652-2928_164929759:2929-3076_164932962:3077-3086_164933114:3087-3601_165016269:3602-3647_164943959:3648-3869_164948723:3870-3929_165113497:3930-39…	2	c	(GT)8(G)10ta(TG)7	42	4616	4657
comp50972_c1_seq2_len=2335_path=[164976299:0-22_164929759:23-170_164932962:171-180_164933114:181-695_165016269:696-741_164943959:742-963_164948723:964-1023_165113497:1024-1042_164950375:1043-1408_164957612:1409-1577_164961151:1578-2046_165122306:2047-2075_164970189:2076-2093_165122330:2094-2306_164974270:2307-2334]	1	c	(GT)8(G)10ta(TG)7	42	1710	1751
comp50972_c1_seq3_len=5253_path=[164874708:0-82_165121263:83-83_164876396:84-1803_165121712:1804-1895_165121776:1896-1903_164910571:1904-1914_164910726:1915-2250_164916661:2251-2263_164916898:2264-2638_164924049:2639-2639_164924109:2640-2663_164924715:2664-2940_164929759:2941-3088_164932962:3089-3098_164933114:3099-3613_165016269:3614-3659_164943959:3660-3881_164948723:3882-3941_165113497:3942-39…	2	c	(GT)8(G)10ta(TG)7	42	4628	4669
comp50972_c1_seq5_len=5260_path=[165009710:0-89_165121263:90-90_164876396:91-1810_165121712:1811-1902_165121776:1903-1910_164910571:1911-1921_164910726:1922-2257_164916661:2258-2270_164916898:2271-2645_164924049:2646-2646_164924109:2647-2670_164924715:2671-2947_164929759:2948-3095_164932962:3096-3105_164933114:3106-3620_165016269:3621-3666_164943959:3667-3888_164948723:3889-3948_165113497:3949-39…	2	c	(GT)8(G)10ta(TG)7	42	4635	4676
comp50972_c1_seq6_len=2352_path=[164976299:0-22_164929759:23-170_164932962:171-180_164933114:181-695_165016269:696-741_164943959:742-963_164948723:964-1023_165113497:1024-1042_164950375:1043-1408_164957612:1409-1577_164961151:1578-2046_165096042:2047-2092_164970189:2093-2110_165122330:2111-2323_164974270:2324-2351]	1	c	(GT)8(G)10ta(TG)7	42	1710	1751
comp50972_c1_seq7_len=5277_path=[165009710:0-89_165121263:90-90_164876396:91-1810_165121712:1811-1902_165121776:1903-1910_164910571:1911-1921_164910726:1922-2257_164916661:2258-2270_164916898:2271-2645_164924049:2646-2646_164924109:2647-2670_164924715:2671-2947_164929759:2948-3095_164932962:3096-3105_164933114:3106-3620_165016269:3621-3666_164943959:3667-3888_164948723:3889-3948_165113497:3949-39…	2	c	(GT)8(G)10ta(TG)7	42	4635	4676
comp50972_c1_seq8_len=5241_path=[164874708:0-82_165121263:83-83_164876396:84-1803_165121712:1804-1895_165121776:1896-1903_164910571:1904-1914_164910726:1915-2250_165097958:2251-2251_164916898:2252-2626_164924049:2627-2627_164924109:2628-2651_164924715:2652-2928_164929759:2929-3076_164932962:3077-3086_164933114:3087-3601_165016269:3602-3647_164943959:3648-3869_164948723:3870-3929_165113497:3930-39…	2	c	(GT)8(G)10ta(TG)7	42	4616	4657
comp50972_c1_seq10_len=5248_path=[165009710:0-89_165121263:90-90_164876396:91-1810_165121712:1811-1902_165121776:1903-1910_164910571:1911-1921_164910726:1922-2257_165097958:2258-2258_164916898:2259-2633_164924049:2634-2634_164924109:2635-2658_164924715:2659-2935_164929759:2936-3083_164932962:3084-3093_164933114:3094-3608_165016269:3609-3654_164943959:3655-3876_164948723:3877-3936_165113497:3937-3…	2	c	(GT)8(G)10ta(TG)7	42	4623	4664
comp50972_c1_seq11_len=5270_path=[164874708:0-82_165121263:83-83_164876396:84-1803_165121712:1804-1895_165121776:1896-1903_164910571:1904-1914_164910726:1915-2250_164916661:2251-2263_164916898:2264-2638_164924049:2639-2639_164924109:2640-2663_164924715:2664-2940_164929759:2941-3088_164932962:3089-3098_164933114:3099-3613_165016269:3614-3659_164943959:3660-3881_164948723:3882-3941_165113497:3942-3…	2	c	(GT)8(G)10ta(TG)7	42	4628	4669
comp50972_c1_seq12_len=5265_path=[165009710:0-89_165121263:90-90_164876396:91-1810_165121712:1811-1902_165121776:1903-1910_164910571:1911-1921_164910726:1922-2257_165097958:2258-2258_164916898:2259-2633_164924049:2634-2634_164924109:2635-2658_164924715:2659-2935_164929759:2936-3083_164932962:3084-3093_164933114:3094-3608_165016269:3609-3654_164943959:3655-3876_164948723:3877-3936_165113497:3937-3…	2	c	(GT)8(G)10ta(TG)7	42	4623	4664
comp58882_c0_seq1_len=258_path=[187577745:0-257]	1	c	(GT)6gcgtgcgtgtgaca(GT)8	42	210	251
comp43050_c0_seq1_len=932_path=[83772292:0-36_83773170:37-220_83777222:221-223_83777293:224-866_83811856:867-867_83811857:868-869_83790708:870-931]	1	c	(GA)11gc(GA)9	42	1	42
comp53341_c0_seq1_len=232_path=[182559154:0-231]	1	c	(CTC)5ctttcaccccct(CTG)5	42	152	193
comp3162_c0_seq1_len=403_path=[2632419:0-402]	1	c	(CCA)5ccgtcatcc(GCA)6	42	1	42
comp43839_c1_seq1_len=3173_path=[88893225:0-115_88895967:116-136_89252381:137-145_88896881:146-154_88897080:155-1547_88929547:1548-3172]	1	c	(CAA)6caccaacac(CAA)5	42	1529	1570
comp45964_c0_seq1_len=874_path=[105609645:0-44_105610907:45-100_105920104:101-104_105920108:105-119_105920123:120-167_105920157:168-168_105920158:169-170_105920160:171-248_105920212:249-250_105920214:251-251_105920220:252-252_105920225:253-255_105920228:256-256_105920229:257-266_105920257:267-286_105630547:287-295_105616375:296-309_105920362:310-330_105920383:331-333_105617116:334-873]	1	c	(ATG)7(ATA)7	42	1	42
comp45964_c0_seq2_len=689_path=[105609645:0-44_105610907:45-100_105920104:101-104_105920108:105-119_105920123:120-167_105920157:168-168_105920158:169-170_105920160:171-248_105920212:249-250_105920214:251-251_105920220:252-252_105920225:253-255_105920228:256-256_105920229:257-266_105920257:267-286_105630547:287-295_105616375:296-309_105920362:310-330_105920383:331-333_105715459:334-565_105719671:5…	1	c	(ATG)7(ATA)7	42	1	42
comp45964_c0_seq3_len=2075_path=[105609645:0-44_105610907:45-100_105920104:101-104_105920108:105-119_105920123:120-167_105920157:168-168_105920158:169-170_105920160:171-248_105633219:249-276_105920324:277-288_105633949:289-2074]	1	c	(ATG)7(ATA)7	42	1	42
comp45964_c0_seq4_len=2522_path=[105609645:0-44_105610907:45-100_105920104:101-104_105920108:105-119_105920123:120-167_105920157:168-168_105920158:169-170_105920160:171-248_105920212:249-250_105920214:251-251_105920220:252-252_105920225:253-255_105920228:256-256_105920229:257-266_105920257:267-286_105630547:287-295_105616375:296-309_105920362:310-330_105740609:331-398_105920416:399-415_105742122:…	1	c	(ATG)7(ATA)7	42	1	42
comp45964_c0_seq5_len=2514_path=[105609645:0-44_105610907:45-100_105920104:101-104_105920108:105-119_105712254:120-162_105920160:163-240_105920212:241-242_105920214:243-243_105920220:244-244_105920225:245-247_105920228:248-248_105920229:249-258_105920257:259-278_105630547:279-287_105616375:288-301_105920362:302-322_105740609:323-390_105920416:391-407_105742122:408-409_105742142:410-458_105743021:…	1	c	(ATG)7(ATA)7	42	1	42
comp45964_c0_seq7_len=866_path=[105609645:0-44_105610907:45-100_105920104:101-104_105920108:105-119_105712254:120-162_105920160:163-240_105920212:241-242_105920214:243-243_105920220:244-244_105920225:245-247_105920228:248-248_105920229:249-258_105920257:259-278_105630547:279-287_105616375:288-301_105920362:302-322_105920383:323-325_105617116:326-865]	1	c	(ATG)7(ATA)7	42	1	42
comp45964_c0_seq8_len=681_path=[105609645:0-44_105610907:45-100_105920104:101-104_105920108:105-119_105712254:120-162_105920160:163-240_105920212:241-242_105920214:243-243_105920220:244-244_105920225:245-247_105920228:248-248_105920229:249-258_105920257:259-278_105630547:279-287_105616375:288-301_105920362:302-322_105920383:323-325_105715459:326-557_105719671:558-680]	1	c	(ATG)7(ATA)7	42	1	42
comp45964_c0_seq9_len=2067_path=[105609645:0-44_105610907:45-100_105920104:101-104_105920108:105-119_105712254:120-162_105920160:163-240_105633219:241-268_105920324:269-280_105633949:281-2066]	1	c	(ATG)7(ATA)7	42	1	42
comp52890_c0_seq1_len=204_path=[182121745:0-203]	1	c	(AG)10tgtgataa(AG)7	42	153	194
comp51725_c1_seq8_len=648_path=[178283543:0-76_178285047:77-120_178582833:121-131_178582844:132-148_178582861:149-163_178582870:164-164_178287010:165-198_178582894:199-218_178582914:219-226_178582922:227-267_178582953:268-268_178582954:269-269_178582955:270-274_178582960:275-276_178289249:277-284_178289354:285-286_178289460:287-318_178290071:319-323_178582989:324-333_178582999:334-350_178583016:3…	1	c	(AC)11aa(AC)9	42	1	42
comp44950_c0_seq1_len=1875_path=[97249104:0-477_97328887:478-508_97328924:509-511_97257002:512-535_97257406:536-751_97328953:752-771_97328973:772-826_97261812:827-856_97262599:857-996_97329073:997-1004_97264749:1005-1021_97264962:1022-1715_97275465:1716-1717_97275470:1718-1874]	1	c	(AAT)5aacaacagaaat(AAC)5	42	694	735
comp41878_c0_seq1_len=1239_path=[76726542:0-173_76729372:174-598_76736842:599-599_76736899:600-688_76738063:689-826_76740289:827-829_76740343:830-885_76741252:886-913_76793605:914-927_76793619:928-1238]	1	c	(TGAA)5c(GAAT)5	41	2	42
comp51520_c0_seq1_len=5899_path=[174479441:0-403_174486512:404-556_174488899:557-577_174724606:578-738_174724635:739-743_174492787:744-755_174493092:756-824_174724681:825-1007_174497655:1008-1025_174497870:1026-1068_174498646:1069-1298_174726149:1299-1489_174505870:1490-1499_174506045:1500-1528_174506440:1529-1580_174507294:1581-1645_174508641:1646-1649_174725002:1650-1671_174509061:1672-1715_174…	1	c	(TGA)6ggatgagg(ATA)5	41	1	41
comp51520_c0_seq2_len=5509_path=[174479441:0-403_174486512:404-556_174488899:557-577_174724606:578-738_174724635:739-743_174492787:744-755_174493092:756-824_174724681:825-1007_174497655:1008-1025_174497870:1026-1068_174498646:1069-1298_174726149:1299-1489_174505870:1490-1499_174506045:1500-1528_174506440:1529-1580_174507294:1581-1645_174508641:1646-1649_174725002:1650-1671_174509061:1672-1715_174…	1	c	(TGA)6ggatgagg(ATA)5	41	1	41
comp46408_c3_seq1_len=3875_path=[110315841:0-27_109808752:28-275_109828843:276-300_109829610:301-513_109833968:514-732_110456670:733-745_109839447:746-1260_109862327:1261-1464_109881423:1465-1468_109881457:1469-3359_110155615:3360-3361_110155619:3362-3408_110156358:3409-3411_110156371:3412-3874]	2	c	(TCT)5tcatccaactg(CTC)5	41	636	676
comp35305_c0_seq1_len=792_path=[48880127:0-148_48883082:149-180_48883941:181-187_48884254:188-229_48885193:230-791]	1	c	(TAC)7tagtt(CTA)5	41	1	41
comp48968_c2_seq8_len=474_path=[137475305:0-31_137615622:32-35_137475864:36-36_137475883:37-168_137478493:169-224_137479351:225-237_137479671:238-473]	1	c	(C)22ggg(C)16	41	1	41
comp10866_c0_seq1_len=208_path=[9248508:0-128_9250998:129-207]	1	c	(ATTG)5g(TTGA)5	41	131	171
comp27024_c0_seq1_len=4823_path=[29550367:0-4471_29632110:4472-4600_29644015:4601-4630_29634523:4631-4822]	1	c	(AT)8ttatatatt(TA)8	41	1	41
comp27024_c0_seq2_len=4952_path=[29550367:0-4471_29641247:4472-4600_29632110:4601-4729_29644015:4730-4759_29634523:4760-4951]	1	c	(AT)8ttatatatt(TA)8	41	1	41
comp27024_c0_seq3_len=4922_path=[29550367:0-4471_29641247:4472-4600_29632110:4601-4729_29634523:4730-4921]	1	c	(AT)8ttatatatt(TA)8	41	1	41
comp27024_c0_seq4_len=4793_path=[29550367:0-4471_29632110:4472-4600_29634523:4601-4792]	1	c	(AT)8ttatatatt(TA)8	41	1	41
comp32930_c0_seq1_len=1175_path=[41876767:0-245_41881660:246-261_41881925:262-285_41882384:286-301_41946710:302-315_41882964:316-365_41883874:366-390_41946744:391-391_41946745:392-395_41884269:396-410_41884595:411-1174]	1	c	(AC)9cagcacgtg(CA)7	41	26	66
comp44374_c0_seq3_len=498_path=[92959979:0-56_92961273:57-323_93071834:324-324_92971960:325-394_93035121:395-497]	1	c	(AC)7ctacaactacacg(CA)7	41	454	494
comp44374_c0_seq4_len=656_path=[92959979:0-56_92961273:57-323_92967705:324-458_92971302:459-479_92971875:480-482_92971960:483-552_93035121:553-655]	1	c	(AC)7ctacaactacacg(CA)7	41	612	652
comp53741_c0_seq1_len=325_path=[182945802:0-324]	1	c	(TC)9cctagctg(TC)7	40	4	43
comp42105_c0_seq1_len=3177_path=[78174529:0-75_78302277:76-90_78176363:91-435_78290878:436-463_78183832:464-2024_78068671:2025-2041_78309102:2042-2048_78309110:2049-2050_78309112:2051-2058_78069231:2059-2270_78072963:2271-2295_78073320:2296-2958_78085912:2959-2960_78085952:2961-3062_78088305:3063-3065_78088356:3066-3156_78090331:3157-3176]	1	c	(TAA)5caac(AAT)7	40	2864	2903
comp42105_c0_seq3_len=2934_path=[78128113:0-206_78132332:207-216_78132513:217-475_78138360:476-601_78141142:602-606_78141303:607-644_78142366:645-681_78142991:682-737_78144180:738-759_78144737:760-794_78145437:795-807_78145698:808-983_78148623:984-1014_78149088:1015-1213_78153867:1214-1236_78154463:1237-1798_78309102:1799-1805_78309110:1806-1807_78309112:1808-1815_78069231:1816-2027_78072963:2028…	1	c	(TAA)5caac(AAT)7	40	2621	2660
comp40183_c0_seq1_len=1483_path=[68008845:0-609_68022880:610-1168_68054985:1169-1180_68035222:1181-1373_68039750:1374-1382_68040065:1383-1482]	1	c	(TA)9tccatatggg(TA)6	40	2	41
comp49950_c0_seq1_len=767_path=[149761414:0-169_150063651:170-187_149765235:188-336_149768276:337-349_149768456:350-376_150170204:377-388_149769261:389-389_149769264:390-390_149769298:391-398_149769442:399-401_149769516:402-442_149770168:443-461_149770444:462-496_150004961:497-502_150005216:503-766]	1	c	(TA)11(TG)9	40	1	40
comp49950_c0_seq3_len=1023_path=[149761414:0-169_150169935:170-177_149764759:178-187_149764924:188-209_149765235:210-358_149768276:359-371_149768456:372-398_150170204:399-410_149769261:411-411_149769264:412-412_149769298:413-420_149769442:421-423_149769516:424-464_149770168:465-483_149770444:484-518_150170609:519-530_150170621:531-543_150170634:544-549_150170640:550-551_150170642:552-558_14977176…	1	c	(TA)11(TG)9	40	1	40
comp49950_c0_seq4_len=988_path=[149761414:0-169_150063651:170-187_149765235:188-336_149768456:337-363_150170204:364-375_149769261:376-376_149769264:377-377_149769298:378-385_149769442:386-388_149769516:389-429_149770168:430-448_149770444:449-483_150170609:484-495_150170621:496-508_150170634:509-514_150170640:515-516_150170642:517-523_149771760:524-525_149771776:526-549_150171059:550-573_149772794…	1	c	(TA)11(TG)9	40	1	40
comp49950_c0_seq9_len=789_path=[149761414:0-169_150169935:170-177_149764759:178-187_149764924:188-209_149765235:210-358_149768276:359-371_149768456:372-398_150170204:399-410_149769261:411-411_149769264:412-412_149769298:413-420_149769442:421-423_149769516:424-464_149770168:465-483_149770444:484-518_150004961:519-524_150005216:525-788]	1	c	(TA)11(TG)9	40	1	40
comp49950_c0_seq10_len=1001_path=[149761414:0-169_150063651:170-187_149765235:188-336_149768276:337-349_149768456:350-376_150170204:377-388_149769261:389-389_149769264:390-390_149769298:391-398_149769442:399-401_149769516:402-442_149770168:443-461_149770444:462-496_150170609:497-508_150170621:509-521_150170634:522-527_150170640:528-529_150170642:530-536_149771760:537-538_149771776:539-562_1501710…	1	c	(TA)11(TG)9	40	1	40
comp49950_c0_seq11_len=776_path=[149761414:0-169_150169935:170-177_149764759:178-187_149764924:188-209_149765235:210-358_149768456:359-385_150170204:386-397_149769261:398-398_149769264:399-399_149769298:400-407_149769442:408-410_149769516:411-451_149770168:452-470_149770444:471-505_150004961:506-511_150005216:512-775]	1	c	(TA)11(TG)9	40	1	40
comp49950_c0_seq13_len=754_path=[149761414:0-169_150063651:170-187_149765235:188-336_149768456:337-363_150170204:364-375_149769261:376-376_149769264:377-377_149769298:378-385_149769442:386-388_149769516:389-429_149770168:430-448_149770444:449-483_150004961:484-489_150005216:490-753]	1	c	(TA)11(TG)9	40	1	40
comp49950_c0_seq15_len=1010_path=[149761414:0-169_150169935:170-177_149764759:178-187_149764924:188-209_149765235:210-358_149768456:359-385_150170204:386-397_149769261:398-398_149769264:399-399_149769298:400-407_149769442:408-410_149769516:411-451_149770168:452-470_149770444:471-505_150170609:506-517_150170621:518-530_150170634:531-536_150170640:537-538_150170642:539-545_149771760:546-547_1497717…	1	c	(TA)11(TG)9	40	1	40
comp60950_c0_seq1_len=277_path=[189242305:0-276]	1	c	(GT)6(CT)6(TC)8	40	1	40
comp43256_c0_seq1_len=1556_path=[85047141:0-339_85053661:340-881_85064111:882-898_85064525:899-1169_85069591:1170-1170_85069627:1171-1194_85069998:1195-1281_85072060:1282-1296_85072427:1297-1309_85072777:1310-1555]	1	c	(GAG)7a(AGG)6	40	1	40
comp50560_c0_seq2_len=3274_path=[158576234:0-166_158579085:167-185_158579329:186-335_158582171:336-528_158756891:529-529_158585966:530-530_158585968:531-577_158587255:578-581_158587320:582-606_158587828:607-607_158587834:608-1048_158596207:1049-1053_158596343:1054-1117_158597747:1118-1866_158757163:1867-1874_158757171:1875-2137_158757198:2138-2183_158618684:2184-2197_158618909:2198-2223_158619335…	1	c	(CTG)5atgctgctgt(TGC)5	40	2231	2270
comp37656_c0_seq1_len=1025_path=[57123802:0-139_57126637:140-401_57131562:402-421_57131845:422-530_57165306:531-565_57134267:566-639_57135647:640-656_57136089:657-815_57139270:816-831_57139622:832-1024]	1	c	(CT)6cacacacaaacacaca(CT)6	40	120	159
comp36838_c0_seq1_len=982_path=[54090626:0-205_54116765:206-226_54095745:227-406_54099334:407-425_54099746:426-642_54104364:643-856_54111098:857-880_54108993:881-981]	1	c	(CAT)6aata(ATC)6	40	1	40
comp45330_c0_seq1_len=2559_path=[100272163:0-363_100336818:364-1605_100320762:1606-1606_100301797:1607-1786_100304699:1787-2367_100313954:2368-2508_100316666:2509-2515_100316767:2516-2558]	3	c	(CAG)5ctcaatg(GGA)6	40	2264	2303
comp45330_c0_seq2_len=2577_path=[100272163:0-363_100336818:364-1605_100320762:1606-1606_100301797:1607-1786_100329379:1787-1804_100304699:1805-2385_100313954:2386-2526_100316666:2527-2533_100316767:2534-2576]	3	c	(CAG)5ctcaatg(GGA)6	40	2282	2321
comp44846_c0_seq3_len=1045_path=[96468617:0-20_96586131:21-25_96586136:26-36_96469290:37-109_96470650:110-129_96471098:130-329_96586226:330-332_96586229:333-683_96481300:684-875_96500087:876-899_96586475:900-918_96500826:919-950_96501441:951-1044]	1	c	(C)11aattagtaatgatg(ATA)5	40	987	1026
comp36895_c0_seq1_len=1299_path=[54294273:0-1283_54320830:1284-1298]	1	c	(ATG)7c(TGG)6	40	1	40
comp98458_c0_seq1_len=245_path=[211812291:0-244]	1	c	(AG)9atatggggac(AG)6	40	1	40
comp47292_c0_seq4_len=1071_path=[118473950:0-32_118376277:33-56_118376993:57-795_118568949:796-819_118392656:820-843_118568987:844-852_118568996:853-959_118395310:960-1070]	1	c	(A)15taaaa(T)20	40	1032	1071
comp48306_c1_seq1_len=922_path=[129404969:0-805_129420641:806-822_129420867:823-921]	2	c	(TGA)5tgctgc(TGA)6	39	884	922
comp34969_c0_seq1_len=596_path=[47803356:0-102_47844587:103-130_47807003:131-146_47807277:147-272_47809951:273-299_47810398:300-351_47811698:352-388_47812794:389-417_47813324:418-595]	1	c	(TG)7tctgtgcgtgtag(GT)6	39	507	545
comp41934_c1_seq1_len=1139_path=[77073912:0-402_77203602:403-448_77082598:449-474_77083225:475-609_77085826:610-611_77085830:612-676_77087124:677-686_77087258:687-792_77089598:793-937_77091968:938-966_77203877:967-977_77154822:978-1014_77093457:1015-1024_77203918:1025-1040_77094073:1041-1138]	1	c	(TG)7cgtgtgtgtgc(GT)7	39	1101	1139
comp74160_c0_seq1_len=254_path=[198550876:0-253]	1	c	(TCC)5tgctcc(TCT)6	39	9	47
comp43692_c1_seq8_len=1685_path=[87965191:0-114_88010281:115-138_87967606:139-465_87973412:466-540_87974716:541-693_87978016:694-832_87929134:833-899_87930438:900-1561_87942665:1562-1684]	1	c	(T)10acaataaatgctaaacaac(A)10	39	1647	1685
comp51006_c2_seq1_len=2756_path=[165626717:0-187_165630732:188-261_165632430:262-282_165632989:283-2038_166029481:2039-2062_166029505:2063-2064_165612180:2065-2142_165613996:2143-2144_165614013:2145-2281_166029610:2282-2286_165616537:2287-2300_166029629:2301-2305_165617035:2306-2616_165623854:2617-2617_165623858:2618-2704_165625486:2705-2705_165625493:2706-2754_165626592:2755-2755]	1	c	(GGA)6tccgat(TTC)5	39	404	442
comp51006_c2_seq3_len=6155_path=[165626717:0-187_165630732:188-261_165632430:262-282_165632989:283-2038_166029481:2039-2062_166029505:2063-2064_165482437:2065-3489_165514268:3490-3493_165514348:3494-4126_165528020:4127-4138_165528185:4139-4149_165528431:4150-4394_166030343:4395-4417_165534980:4418-4594_165538453:4595-4608_165538728:4609-4889_165545255:4890-4915_165899011:4916-4990_165547288:4991-…	1	c	(GGA)6tccgat(TTC)5	39	404	442
comp48636_c0_seq3_len=1308_path=[133343053:0-69_133218043:70-113_133311274:114-156_133220142:157-198_133307614:199-226_133221425:227-260_133222041:261-436_133225887:437-446_133226019:447-516_133407209:517-537_133228049:538-570_133228641:571-599_133229486:600-640_133230192:641-676_133230764:677-780_133233550:781-800_133234086:801-837_133234875:838-854_133235127:855-892_133235845:893-981_133237774:…	1	c	(G)21(AGG)6	39	1	39
comp103305_c0_seq1_len=211_path=[214064789:0-210]	1	c	(CTT)5ctacta(CTT)6	39	7	45
comp25570_c0_seq1_len=2854_path=[27241229:0-398_27177363:399-400_27177367:401-2853]	1	c	(CGA)7(TGC)6	39	1	39
comp29841_c0_seq1_len=685_path=[34732097:0-453_34740444:454-684]	1	c	(CA)8tacagacct(AC)7	39	460	498
comp49290_c0_seq2_len=1459_path=[141431371:0-264_141437535:265-304_141438479:305-882_141451946:883-1405_141565027:1406-1458]	1	c	(C)10gcgcg(A)10gaag(A)10	39	1419	1457
comp40950_c0_seq2_len=469_path=[71818160:0-16_71818071:17-18_71818487:19-45_71819049:46-468]	1	c	(ATG)5ataatgata(ATG)5	39	1	39
comp42000_c0_seq2_len=492_path=[77522724:0-15_77522971:16-31_77464354:32-90_77465439:91-93_77488639:94-491]	1	c	(AT)9g(AT)10	39	453	491
comp28912_c0_seq1_len=1002_path=[32895729:0-161_32898595:162-169_32898765:170-453_32872435:454-511_32873323:512-513_32873357:514-675_32876677:676-689_32876999:690-1001]	1	c	(AGG)5gtcaggaga(AGG)5	39	438	476
comp31105_c0_seq2_len=1136_path=[37245817:0-664_37260868:665-688_37261403:689-711_37303922:712-1110_37271355:1111-1135]	1	c	(AGG)5agaagtaga(AGG)5	39	466	504
comp31105_c0_seq3_len=1120_path=[37245817:0-664_37260868:665-688_37302676:689-695_37303922:696-1094_37271355:1095-1119]	1	c	(AGG)5agaagtaga(AGG)5	39	466	504
comp54732_c0_seq1_len=345_path=[183905100:0-344]	1	c	(TG)6tttgtgtgtgtgga(TG)6	38	1	38
comp48820_c8_seq1_len=2249_path=[135752120:0-249_135757110:250-576_135998067:577-583_135764091:584-871_135770171:872-877_135770333:878-916_135771037:917-1350_135781064:1351-1832_135791405:1833-1843_135791619:1844-2248]	1	c	(GT)10gggg(GT)7	38	2	39
comp45284_c1_seq1_len=3631_path=[99840751:0-220_100102336:221-234_99844794:235-1278_99863796:1279-3630]	1	c	(GGA)7gt(AGG)5	38	1	38
comp170_c0_seq2_len=383_path=[158072:0-222_162402:223-382]	1	c	(GAT)6aatga(GAT)5	38	1	38
comp43046_c0_seq1_len=1858_path=[83795719:0-243_83800643:244-361_83804705:362-502_83810910:503-523_83811357:524-997_83820101:998-1006_83820196:1007-1448_83840120:1449-1449_83840122:1450-1473_83840635:1474-1857]	1	c	(GAG)5gc(TGA)7	38	1821	1858
comp43046_c0_seq2_len=1804_path=[83868078:0-189_83800643:190-307_83804705:308-448_83810910:449-469_83811357:470-943_83820101:944-952_83820196:953-1394_83840120:1395-1395_83840122:1396-1419_83840635:1420-1803]	1	c	(GAG)5gc(TGA)7	38	1767	1804
comp43046_c0_seq3_len=1995_path=[83795719:0-243_83800643:244-361_83802496:362-498_83804705:499-639_83810910:640-660_83811357:661-1134_83820101:1135-1143_83820196:1144-1585_83840120:1586-1586_83840122:1587-1610_83840635:1611-1994]	1	c	(GAG)5gc(TGA)7	38	1958	1995
comp43046_c0_seq4_len=1941_path=[83868078:0-189_83800643:190-307_83802496:308-444_83804705:445-585_83810910:586-606_83811357:607-1080_83820101:1081-1089_83820196:1090-1531_83840120:1532-1532_83840122:1533-1556_83840635:1557-1940]	1	c	(GAG)5gc(TGA)7	38	1904	1941
comp73354_c0_seq1_len=414_path=[198049427:0-413]	1	c	(GAG)5aagatggc(TCT)5	38	246	283
comp68200_c0_seq1_len=274_path=[194659751:0-273]	1	c	(GA)7agag(GA)10	38	237	274
comp43286_c0_seq6_len=2373_path=[85347410:0-35_85348093:36-123_85349916:124-143_85350306:144-285_85353863:286-300_85354270:301-362_85276359:363-518_85279310:519-673_85282554:674-675_85282605:676-799_85284904:800-1545_85613506:1546-1548_85613509:1549-1665_85613538:1666-1667_85303126:1668-1668_85303205:1669-1697_85303822:1698-1714_85613642:1715-1721_85378564:1722-1734_85378804:1735-2190_85388168:21…	1	c	(CAC)6tc(TCA)6	38	344	381
comp43286_c0_seq8_len=1626_path=[85347410:0-35_85348093:36-123_85349916:124-143_85350306:144-285_85353863:286-300_85354270:301-362_85276359:363-518_85279310:519-673_85282554:674-675_85282605:676-799_85284904:800-1545_85613506:1546-1548_85473879:1549-1625]	1	c	(CAC)6tc(TCA)6	38	344	381
comp33500_c0_seq1_len=1196_path=[43440492:0-1195]	1	c	(ATC)5agagtcat(CGG)5	38	136	173
comp37699_c0_seq1_len=1594_path=[57344224:0-448_57352431:449-587_57354762:588-591_57354827:592-1593]	1	c	(AT)8aaatataatt(TA)6	38	1	38
comp37375_c0_seq1_len=739_path=[56075123:0-229_56079421:230-238_56079632:239-366_56125946:367-405_56082967:406-659_56088126:660-701_56053842:702-738]	1	c	(AT)6gtatgtatgtat(TA)7	38	1	38
comp56192_c0_seq1_len=310_path=[185232429:0-309]	1	c	(ACG)6at(AAC)6	38	239	276
comp51248_c1_seq1_len=1179_path=[169391651:0-96_169707590:97-134_169394457:135-151_169394727:152-1079_169414484:1080-1178]	1	c	(AAG)5ag(GAA)7	38	14	51
comp40850_c0_seq1_len=679_path=[71247295:0-82_71289220:83-118_71249997:119-163_71251050:164-170_71251293:171-276_71292797:277-281_71292802:282-284_71292805:285-438_71292888:439-580_71259369:581-602_71259751:603-678]	1	c	(TA)6aaa(AT)11	37	643	679
comp38613_c0_seq2_len=849_path=[61080165:0-77_61030660:78-316_61086770:317-448_61089159:449-454_61089275:455-703_61117009:704-716_61117022:717-724_61094641:725-848]	1	c	(T)12c(T)10c(T)13	37	47	83
comp95367_c0_seq1_len=258_path=[210309007:0-257]	1	c	(T)10gttgttggggggggcct(C)10	37	24	60
comp74717_c0_seq1_len=309_path=[198898542:0-308]	1	c	(GTC)6gttg(CAT)5	37	3	39
comp28489_c0_seq1_len=1010_path=[32110894:0-495_32119998:496-1009]	1	c	(GT)7gctcttcg(TCA)5	37	484	520
comp32893_c2_seq1_len=321_path=[41819850:0-320]	1	c	(GAC)5aatt(ATG)6	37	283	319
comp19619_c0_seq1_len=354_path=[19024416:0-353]	1	c	(GA)8agagaga(AG)7	37	1	37
comp91223_c0_seq1_len=241_path=[208217660:0-240]	1	c*	(GA)8(AGAA)6*	37	1	37
comp44667_c2_seq1_len=674_path=[95248101:0-136_95251000:137-155_95251233:156-201_95252069:202-202_95252083:203-245_95283790:246-312_95254014:313-515_95329935:516-527_95258905:528-673]	1	c	(GA)6cagagac(AG)9	37	26	62
comp15451_c0_seq1_len=428_path=[14032889:0-362_14039264:363-427]	1	c	(CTT)6tacg(TCT)5	37	373	409
comp45470_c0_seq1_len=5459_path=[101548446:0-77_101550045:78-133_101550941:134-776_101565023:777-833_101566503:834-1194_101694034:1195-2745_101604642:2746-2747_101604689:2748-2882_101607421:2883-4680_101675131:4681-4787_101644487:4788-5245_101654458:5246-5458]	1	c	(CAA)6c(GAT)6	37	911	947
comp45470_c0_seq2_len=5352_path=[101548446:0-77_101550045:78-133_101550941:134-776_101565023:777-833_101566503:834-1194_101694034:1195-2745_101604642:2746-2747_101604689:2748-2882_101607421:2883-4680_101644487:4681-5138_101654458:5139-5351]	1	c	(CAA)6c(GAT)6	37	911	947
comp37769_c0_seq2_len=1193_path=[57651040:0-661_57720994:662-663_57715762:664-674_57721002:675-691_57668774:692-815_57671845:816-993_57676152:994-1066_57721046:1067-1085_57721065:1086-1090_57678695:1091-1192]	1	c	(CA)8cctacaaaa(AC)6	37	1	37
comp37769_c0_seq4_len=1193_path=[57651040:0-661_57720994:662-663_57715762:664-674_57721002:675-691_57668774:692-815_57671845:816-993_57676152:994-1066_57721046:1067-1085_57721065:1086-1090_57619713:1091-1092_57619731:1093-1192]	1	c	(CA)8cctacaaaa(AC)6	37	1	37
comp37769_c0_seq5_len=1130_path=[57651040:0-661_57720994:662-663_57715762:664-674_57721002:675-691_57668774:692-815_57671845:816-993_57688289:994-1129]	1	c	(CA)8cctacaaaa(AC)6	37	1	37
comp48343_c5_seq1_len=1428_path=[129893328:0-466_130042341:467-484_129904890:485-531_130128932:532-604_129908256:605-628_129908903:629-1404_130129485:1405-1427]	1	c	(ATT)7a(ATT)5	37	1	37
comp48343_c5_seq2_len=1411_path=[129893328:0-466_129904890:467-513_130128931:514-514_130128932:515-587_129908256:588-611_129908903:612-1387_130129485:1388-1410]	1	c	(ATT)7a(ATT)5	37	1	37
comp102172_c0_seq1_len=247_path=[213548679:0-246]	1	c	(ATC)5ctta(ATC)6	37	210	246
comp38160_c0_seq2_len=1088_path=[59241719:0-234_59247170:235-359_59250232:360-383_59250751:384-398_59251115:399-432_59251938:433-456_59252650:457-674_59257301:675-698_59257955:699-829_59260983:830-853_59261385:854-940_59263211:941-989_59264288:990-1087]	1	c	(AT)9acata(AT)7	37	1	37
comp40956_c1_seq1_len=783_path=[71890736:0-205_71894717:206-782]	1	c	(AT)6ttatatatata(TG)7	37	1	37
comp35542_c0_seq1_len=578_path=[49650654:0-95_49652847:96-111_49653019:112-577]	1	c	(AG)6acagagagagagc(GA)6	37	542	578
comp49313_c0_seq1_len=3869_path=[141675467:0-44_141786768:45-109_141677847:110-190_141786053:191-258_141680330:259-1219_141755461:1220-1278_141698675:1279-1516_141702849:1517-1527_141703027:1528-1579_141704122:1580-1589_141704246:1590-1839_141762480:1840-1850_141708989:1851-2043_141712943:2044-2060_141713216:2061-2340_141774333:2341-2354_141718945:2355-2833_141728322:2834-2844_141728508:2845-3868]	1	c	(AC)6atatatatataat(TA)6	37	22	58
comp49313_c0_seq3_len=3831_path=[141675467:0-44_141786768:45-109_141677847:110-190_141786053:191-258_141680330:259-1219_141698394:1220-1240_141698675:1241-1478_141702849:1479-1489_141703027:1490-1541_141704122:1542-1551_141704246:1552-1801_141762480:1802-1812_141708989:1813-2005_141712943:2006-2022_141713216:2023-2302_141774333:2303-2316_141718945:2317-2795_141728322:2796-2806_141728508:2807-3830]	1	c	(AC)6atatatatataat(TA)6	37	22	58
comp47080_c0_seq2_len=3842_path=[116147160:0-62_116148664:63-83_116149021:84-140_116150294:141-148_116150521:149-480_116157607:481-503_116158094:504-770_116163463:771-788_116163696:789-1977_116218965:1978-1984_116414829:1985-2005_116219690:2006-2013_116414851:2014-2035_116354602:2036-2048_116220994:2049-2359_116260975:2360-2526_116392878:2527-2527_116321405:2528-2569_116322411:2570-2577_116322717…	1	c	(TGA)7(GGA)5	36	1	36
comp47080_c0_seq3_len=3860_path=[116147160:0-62_116148664:63-83_116149021:84-140_116150294:141-148_116150521:149-480_116157607:481-503_116158094:504-770_116163463:771-788_116163696:789-1977_116218965:1978-1984_116414829:1985-2005_116219690:2006-2013_116414851:2014-2035_116354602:2036-2048_116220994:2049-2359_116260541:2360-2377_116260975:2378-2544_116392878:2545-2545_116321405:2546-2587_116322411…	1	c	(TGA)7(GGA)5	36	1	36
comp48599_c2_seq1_len=576_path=[132962167:0-198_132901874:199-215_133047771:216-267_132903452:268-279_132903619:280-443_132906380:444-456_132906659:457-483_133048124:484-495_132907524:496-575]	1	c	(TG)9caca(TG)7	36	1	36
comp16234_c0_seq1_len=422_path=[14681654:0-421]	1	c	(TG)6tatata(TG)9	36	1	36
comp27411_c1_seq1_len=976_path=[30113701:0-975]	1	c	(TCA)6atc(TCA)5	36	4	39
comp38470_c0_seq1_len=1572_path=[60416083:0-35_60439569:36-61_60440151:62-85_60440722:86-532_60450186:533-866_60457045:867-890_60482944:891-1302_60493055:1303-1306_60493199:1307-1384_60495052:1385-1385_60495097:1386-1548_60522018:1549-1571]	1	c	(TC)6tgtctttctctg(TC)6	36	865	900
comp69838_c0_seq1_len=221_path=[195740886:0-220]	1	c	(TC)6cctctctctcta(TC)6	36	1	36
comp49323_c2_seq3_len=2214_path=[141920460:0-788_141796691:789-809_142152330:810-812_141797218:813-1806_141818138:1807-1821_141818413:1822-1857_141819276:1858-1858_141819280:1859-2213]	1	c	(CAG)6cac(CAT)5	36	928	963
comp49323_c2_seq4_len=3741_path=[141745288:0-175_141748987:176-283_141751103:284-330_141752097:331-350_141752621:351-838_141764466:839-856_141764881:857-1387_141776580:1388-1446_141777793:1447-2315_141796691:2316-2336_142152330:2337-2339_141797218:2340-3333_141818138:3334-3348_141818413:3349-3384_141819276:3385-3385_141819280:3386-3740]	1	c	(CAG)6cac(CAT)5	36	2455	2490
comp74913_c0_seq1_len=220_path=[199020664:0-219]	1	c	(CA)6tacacactctcg(CA)6	36	109	144
comp51661_c0_seq8_len=5274_path=[177181953:0-24_177182428:25-323_177188466:324-327_177188503:328-364_177189441:365-379_177189898:380-705_177197509:706-716_177197766:717-730_177198006:731-806_177456456:807-810_177200005:811-887_177201668:888-943_177456498:944-954_177456509:955-957_177203388:958-1045_177205232:1046-1054_177205364:1055-1105_177206185:1106-1117_177206303:1118-1591_177456695:1592-1594…	1	c	(ATA)7(ACA)5	36	78	113
comp51661_c0_seq10_len=5262_path=[177181953:0-24_177182428:25-323_177188466:324-327_177188503:328-364_177189441:365-379_177189898:380-705_177197509:706-716_177197766:717-730_177198006:731-806_177456456:807-810_177200005:811-887_177201668:888-943_177456498:944-954_177456509:955-957_177203388:958-1045_177205232:1046-1054_177205364:1055-1105_177206185:1106-1117_177206303:1118-1591_177456695:1592-159…	1	c	(ATA)7(ACA)5	36	78	113
comp48513_c1_seq1_len=2929_path=[131803614:0-436_131813064:437-528_131814883:529-770_131820035:771-842_131821474:843-844_131821508:845-984_131824439:985-1643_131838039:1644-1662_131838389:1663-1788_131841081:1789-1811_131841572:1812-1937_131843803:1938-2076_131847249:2077-2100_131847943:2101-2261_131851196:2262-2263_131851243:2264-2366_131995425:2367-2449_131958467:2450-2456_131855270:2457-2476_1…	1	c	(AT)6tattgtatgc(TA)7	36	1405	1440
comp48997_c0_seq3_len=1887_path=[137707361:0-19_137707651:20-43_137708146:44-59_137708260:60-1342_137732413:1343-1886]	1	c	(AG)6aaac(AG)10	36	1851	1886
comp48997_c0_seq4_len=1843_path=[137824389:0-15_137708260:16-1298_137732413:1299-1842]	1	c	(AG)6aaac(AG)10	36	1807	1842
comp49358_c1_seq1_len=2892_path=[142219095:0-799_142529509:800-813_142234051:814-1200_142241466:1201-1220_142241703:1221-1461_142246269:1462-1480_142246549:1481-1858_142253266:1859-1882_142253849:1883-1994_142256096:1995-2012_142256417:2013-2299_142261555:2300-2301_142261568:2302-2568_142600903:2569-2891]	1	c	(AC)6ag(AC)11	36	12	47
comp50649_c1_seq1_len=481_path=[160016356:0-12_160016553:13-19_160252735:20-124_160018839:125-138_160019111:139-240_160021175:241-338_160026594:339-342_160026757:343-480]	1	c	(AAG)7(AAC)5	36	1	36
comp50829_c5_seq1_len=773_path=[162977847:0-772]	1	c	(TTG)5tg(GTT)6	35	413	447
comp45958_c0_seq1_len=4054_path=[105579868:0-788_105595089:789-818_105595677:819-2907_105632617:2908-4053]	1	c	(TGC)5tgaga(ATG)5	35	3079	3113
comp46711_c0_seq4_len=1775_path=[112481668:0-92_112483314:93-1482_112512210:1483-1487_112512280:1488-1598_112568831:1599-1616_112515528:1617-1696_112603636:1697-1701_112603641:1702-1707_112603647:1708-1715_112603655:1716-1717_112517748:1718-1774]	1	c	(TG)9ttg(GT)7	35	1694	1728
comp15064_c0_seq1_len=355_path=[13662745:0-116_13665422:117-125_13676479:126-354]	1	c	(TG)6cgcgcgcgagc(GT)6	35	77	111
comp49323_c0_seq1_len=799_path=[142071214:0-480_142079046:481-488_142079122:489-658_142082898:659-672_142083235:673-798]	1	c	(TCA)5ccact(ACC)5	35	1	35
comp97195_c0_seq1_len=316_path=[211199465:0-315]	1	c	(TC)6tatatataa(AT)7	35	264	298
comp100963_c0_seq1_len=228_path=[212981554:0-227]	1	c	(TA)9tgg(TA)7	35	1	35
comp47963_c0_seq1_len=3434_path=[125641209:0-424_125648804:425-430_125648936:431-531_125720478:532-532_125651026:533-1357_125666741:1358-1534_125742533:1535-1584_125670527:1585-1646_125742564:1647-1653_125671640:1654-1659_125671715:1660-1660_125671717:1661-1699_125672710:1700-1709_125672924:1710-1809_125674667:1810-1825_125674977:1826-2641_125692011:2642-3072_125700852:3073-3081_125701048:3082-31…	1	c	(TA)6tctatatattg(TA)6	35	24	58
comp47963_c0_seq2_len=3400_path=[125641209:0-424_125648804:425-430_125648936:431-531_125720478:532-532_125651026:533-1357_125666741:1358-1534_125670271:1535-1550_125670527:1551-1612_125742564:1613-1619_125671640:1620-1625_125671715:1626-1626_125671717:1627-1665_125672710:1666-1675_125672924:1676-1775_125674667:1776-1791_125674977:1792-2607_125692011:2608-3038_125700852:3039-3047_125701048:3048-31…	1	c	(TA)6tctatatattg(TA)6	35	24	58
comp30729_c0_seq1_len=1146_path=[36501951:0-82_36483940:83-85_36483995:86-1145]	1	c	(GTC)5gt(TGC)6	35	1111	1145
comp30729_c0_seq2_len=1124_path=[36482578:0-60_36483940:61-63_36483995:64-1123]	1	c	(GTC)5gt(TGC)6	35	1089	1123
comp21545_c0_seq1_len=594_path=[21561282:0-28_21561967:29-445_21568507:446-468_21568871:469-593]	1	c	(GT)7aggtgtt(TG)7	35	1	35
comp60128_c0_seq1_len=527_path=[188622657:0-526]	1	c	(GCT)5ggtgg(TGC)5	35	276	310
comp104002_c0_seq1_len=212_path=[214385816:0-211]	1	c	(GAA)5caagc(GGA)5	35	11	45
comp38863_c0_seq1_len=2246_path=[62154699:0-209_62158176:210-288_62159443:289-1520_62183490:1521-1554_62043883:1555-1579_62044363:1580-1901_62064256:1902-1903_62064300:1904-2039_62066733:2040-2042_62066803:2043-2245]	1	c	(CT)6caa(AC)10	35	1521	1555
comp38863_c0_seq2_len=2167_path=[62154699:0-209_62159443:210-1441_62183490:1442-1475_62043883:1476-1500_62044363:1501-1822_62064256:1823-1824_62064300:1825-1960_62066733:1961-1963_62066803:1964-2166]	1	c	(CT)6caa(AC)10	35	1442	1476
comp67718_c0_seq1_len=409_path=[194334253:0-408]	1	c	(CAG)5tagca(GAG)5	35	372	406
comp47377_c0_seq1_len=1070_path=[119256627:0-179_119362950:180-200_119348366:201-201_119348371:202-207_119261456:208-371_119337700:372-396_119265267:397-514_119267487:515-521_119267649:522-592_119269178:593-607_119363159:608-626_119269946:627-631_119270022:632-696_119331094:697-739_119272297:740-1068_119321988:1069-1069]	1	c	(AGG)5acacg(GAT)5	35	606	640
comp47377_c0_seq2_len=1440_path=[119256627:0-179_119362950:180-200_119348366:201-201_119348371:202-207_119261456:208-371_119337700:372-396_119265267:397-514_119267487:515-521_119267649:522-592_119269178:593-607_119363159:608-626_119269946:627-631_119270022:632-696_119331094:697-739_119272297:740-1068_119363270:1069-1110_119343960:1111-1145_119279961:1146-1201_119323632:1202-1230_119281775:1231-12…	1	c	(AGG)5acacg(GAT)5	35	606	640
comp47377_c0_seq3_len=1415_path=[119256627:0-179_119362950:180-200_119348366:201-201_119348371:202-207_119261456:208-371_119337700:372-396_119265267:397-514_119267487:515-521_119267649:522-592_119269178:593-607_119363159:608-626_119269946:627-631_119270022:632-696_119331094:697-739_119272297:740-1068_119363270:1069-1110_119279831:1111-1120_119279961:1121-1176_119281124:1177-1177_119281134:1178-12…	1	c	(AGG)5acacg(GAT)5	35	606	640
comp38782_c0_seq1_len=1459_path=[61712082:0-174_61715168:175-196_61715457:197-611_61768519:612-632_61723547:633-690_61781206:691-692_61781208:693-980_61730741:981-1008_61731415:1009-1390_61739483:1391-1458]	1	c	(TGA)5cgat(GAC)5	34	1426	1459
comp43594_c0_seq1_len=1492_path=[87184227:0-19_87184603:20-21_87851587:22-43_87851609:44-58_87688657:59-93_87689374:94-116_87689658:117-553_87697287:554-597_87698217:598-704_87700272:705-744_87768703:745-748_87701017:749-763_87701174:764-767_87701297:768-791_87701714:792-861_87852598:862-882_87703167:883-954_87704233:955-956_87704245:957-1268_87325653:1269-1269_87325707:1270-1292_87326107:1293-13…	1	c	(TG)6tctata(TG)8	34	765	798
comp55835_c0_seq1_len=335_path=[184891005:0-334]	1	c	(TG)6taggtc(TG)8	34	8	41
comp42807_c0_seq3_len=502_path=[82264980:0-23_82381978:24-24_82309202:25-501]	1	c	(TCA)6c(CAG)5	34	1	34
comp71977_c0_seq1_len=296_path=[197168687:0-295]	1	c	(GGA)6t(GAA)5	34	1	34
comp37713_c0_seq1_len=2596_path=[57376127:0-455_57475991:456-477_57384848:478-2595]	1	c	(CTC)5cgct(TCC)5	34	2450	2483
comp45787_c0_seq2_len=222_path=[104169470:0-69_104404489:70-73_104404494:74-87_104404508:88-91_104404512:92-95_104270113:96-116_104404677:117-117_104404678:118-130_104404691:131-131_104261501:132-136_104173365:137-139_104173439:140-143_104173488:144-148_104173586:149-165_104404712:166-171_104404718:172-209_104404980:210-213_104404772:214-221]	1	c	(CT)6tg(CT)10	34	32	65
comp45787_c0_seq5_len=274_path=[104169470:0-69_104404489:70-73_104404494:74-87_104404508:88-91_104404512:92-95_104404516:96-166_104404577:167-173_104404584:174-178_104404595:179-188_104173365:189-191_104173439:192-195_104173488:196-200_104173586:201-217_104404712:218-223_104404718:224-261_104404980:262-265_104404772:266-273]	1	c	(CT)6tg(CT)10	34	32	65
comp51847_c0_seq1_len=440_path=[180776392:0-439]	1	c	(ATC)5gtca(TCG)5	34	1	34
comp36446_c0_seq1_len=670_path=[52686867:0-46_52716056:47-47_52687783:48-64_52688095:65-669]	1	c	(AT)7ag(GT)9	34	636	669
comp48206_c1_seq2_len=2889_path=[128137154:0-740_128790933:741-742_128790935:743-744_128656993:745-746_128657022:747-763_128790982:764-767_128790986:768-769_128790988:770-777_128657518:778-813_128658096:814-835_128791040:836-837_128658781:838-841_128658866:842-844_128733262:845-875_128659987:876-878_128660043:879-916_128660773:917-1381_128670252:1382-1393_128670611:1394-1730_128791449:1731-1747_1…	1	c	(A)23(T)11	34	1	34
comp48206_c1_seq3_len=1564_path=[128137154:0-740_128790933:741-742_128790935:743-744_128656993:745-746_128657022:747-763_128790982:764-767_128790986:768-769_128790988:770-777_128657518:778-813_128658096:814-835_128791040:836-837_128658781:838-841_128658866:842-844_128733262:845-875_128659987:876-878_128660043:879-916_128705137:917-1563]	1	c	(A)23(T)11	34	1	34
comp19196_c0_seq1_len=459_path=[18501027:0-234_18504847:235-241_18504903:242-250_18505225:251-252_18490913:253-458]	1	c	(TG)8taggc(GT)6	33	235	267
comp28035_c0_seq1_len=381_path=[31135744:0-89_31137441:90-300_31141456:301-380]	1	c	(TAA)7(AT)6	33	1	33
comp28035_c0_seq2_len=333_path=[31135744:0-89_31137441:90-300_31151897:301-332]	1	c	(TAA)7(AT)6	33	1	33
comp48033_c3_seq1_len=411_path=[126486262:0-319_126474107:320-410]	1	c	(TA)7tttagac(TA)6	33	1	33
comp44201_c0_seq1_len=1490_path=[91586617:0-195_91589849:196-596_91649005:597-628_91649685:629-651_91597828:652-774_91600344:775-1092_91676404:1093-1107_91606708:1108-1489]	2	c	(GTT)5cgc(GTT)5	33	283	315
comp43944_c1_seq1_len=3049_path=[89598486:0-102_89600576:103-418_89606635:419-432_89606837:433-522_89608725:523-539_89609025:540-1003_89616919:1004-1026_89617353:1027-1597_89628611:1598-1613_89628978:1614-1683_89630325:1684-1715_89630907:1716-1927_89634634:1928-1955_89635054:1956-2156_89638492:2157-2581_89646934:2582-2594_89647068:2595-3048]	1	c	(GCT)5gcg(GAT)5	33	2504	2536
comp27702_c0_seq1_len=1721_path=[30670280:0-789_30628276:790-1720]	1	c	(GAC)5(GAT)6	33	791	823
comp92472_c0_seq1_len=260_path=[208863697:0-259]	1	c	(GAA)5cat(GAA)5	33	202	234
comp59532_c0_seq1_len=638_path=[188129225:0-637]	1	c	(CCT)5gtg(CCT)5	33	24	56
comp51862_c0_seq1_len=407_path=[180823194:0-173_180826047:174-406]	1	c	(TG)6cgcgtgta(TG)6	32	11	42
comp7076_c0_seq1_len=300_path=[5371455:0-88_5373118:89-92_5373378:93-299]	1	c	(GT)8ttgg(GT)6	32	1	32
comp35223_c0_seq1_len=1971_path=[48627219:0-22_48627881:23-725_48642220:726-778_48643490:779-1596_48660214:1597-1622_48660730:1623-1970]	1	c	(GT)8gagg(GA)6	32	1912	1943
comp83568_c0_seq1_len=594_path=[204091730:0-593]	1	c	(GT)7atgcgc(GT)6	32	527	558
comp60163_c0_seq1_len=604_path=[188654009:0-603]	1	c	(G)12tgggctcgtt(G)10	32	561	592
comp51633_c1_seq1_len=6972_path=[176503868:0-86_176503384:87-110_177044782:111-542_176518931:543-549_176519019:550-1542_176550686:1543-1556_176551121:1557-1993_176559504:1994-2034_177045096:2035-2045_177045108:2046-2175_176563008:2176-2179_176563111:2180-2558_176965257:2559-2580_176570439:2581-3086_176579852:3087-3107_176580374:3108-4232_176602450:4233-4248_176602639:4249-4635_176611121:4636-4638…	1	c	(AC)6gcacct(AC)7	32	6907	6938
comp51633_c1_seq4_len=7053_path=[176503868:0-86_176503384:87-110_177044782:111-542_176518931:543-549_176519019:550-1542_176550686:1543-1556_176551121:1557-1993_176559504:1994-2034_177045096:2035-2045_177045108:2046-2175_176563008:2176-2179_176563111:2180-2558_176965257:2559-2580_176570439:2581-3086_176579852:3087-3107_176580374:3108-4232_176602450:4233-4248_176602639:4249-4635_177045512:4636-4639…	1	c	(AC)6gcacct(AC)7	32	6988	7019
comp51633_c1_seq5_len=7050_path=[176503868:0-86_176503384:87-110_177044782:111-542_176518931:543-549_176519019:550-1542_176550686:1543-1556_176551121:1557-1993_176559504:1994-2034_177045096:2035-2045_177045108:2046-2175_176563008:2176-2179_176563111:2180-2558_176965257:2559-2580_176570439:2581-3086_176579852:3087-3107_176580374:3108-4232_176602450:4233-4248_176602639:4249-4635_177045512:4636-4639…	1	c	(AC)6gcacct(AC)7	32	6985	7016
comp42579_c0_seq1_len=1033_path=[80870639:0-41_80932902:42-65_80871946:66-1032]	1	c	(TA)6atattac(AT)6	31	250	280
comp42579_c0_seq4_len=1573_path=[81040952:0-9_80856505:10-180_80860196:181-193_80860432:194-492_81041130:493-494_81041234:495-533_81041261:534-538_81041266:539-555_80946543:556-581_80932902:582-605_80871946:606-1572]	2	c	(TA)6atattac(AT)6	31	790	820
comp42579_c0_seq5_len=1717_path=[81040952:0-9_80856505:10-180_80860196:181-193_80860432:194-492_81041130:493-494_81041132:495-564_80868169:565-588_80868603:589-638_81041234:639-677_81041261:678-682_80870618:683-683_80870639:684-725_80871484:726-749_80871946:750-1716]	2	c	(TA)6atattac(AT)6	31	934	964
comp7397_c0_seq1_len=805_path=[5734846:0-804]	1	c	(CT)7cgttc(TA)6	31	219	249
comp43965_c0_seq1_len=3020_path=[89824847:0-369_89833467:370-487_89835640:488-955_89845515:956-979_89923050:980-1059_90058364:1060-1074_90058379:1075-1076_90058381:1077-1086_89847921:1087-1225_89850724:1226-1232_90058394:1233-1252_90058414:1253-1271_89851749:1272-1273_89851794:1274-1309_89852636:1310-1436_89855053:1437-1460_89855716:1461-1505_89856517:1506-1667_89859899:1668-1686_89949296:1687-17…	1	c	(CT)6ttg(TC)8	31	2972	3002
comp43965_c0_seq2_len=3010_path=[89824847:0-369_89833467:370-487_89835640:488-955_89845515:956-979_89923050:980-1059_90058364:1060-1074_90058379:1075-1076_90058381:1077-1086_89847921:1087-1225_89850724:1226-1232_90058394:1233-1252_90058414:1253-1271_89851749:1272-1273_89851794:1274-1309_89852636:1310-1436_89855053:1437-1460_89855716:1461-1505_89928415:1506-1657_89859899:1658-1676_89949296:1677-17…	1	c	(CT)6ttg(TC)8	31	2962	2992
comp44587_c0_seq1_len=1738_path=[94618141:0-511_94748773:512-512_94627241:513-796_94632462:797-1231_94748828:1232-1248_94748845:1249-1256_94590232:1257-1449_94593784:1450-1501_94571581:1502-1540_94714912:1541-1737]	1	c	(AG)7cg(GAA)5	31	11	41
comp44587_c0_seq3_len=2178_path=[94618141:0-511_94748773:512-512_94627241:513-796_94632462:797-1231_94748828:1232-1248_94748845:1249-1256_94590232:1257-1449_94670468:1450-2016_94507910:2017-2060_94748945:2061-2067_94748952:2068-2069_94748954:2070-2070_94748956:2071-2087_94748973:2088-2095_94748981:2096-2122_94509658:2123-2177]	1	c	(AG)7cg(GAA)5	31	11	41
comp75516_c0_seq1_len=231_path=[199372359:0-230]	1	c	(AG)6gcagc(GA)7	31	10	40
comp42210_c0_seq1_len=359_path=[78666308:0-85_78772386:86-179_78774361:180-286_78970026:287-358]	2	c	(A)13cagag(A)13	31	304	334
comp50916_c0_seq1_len=968_path=[163976815:0-32_163977413:33-116_163978871:117-338_163982847:339-361_163983274:362-407_163984211:408-416_163984314:417-465_164439820:466-474_163985302:475-497_163985779:498-577_163987147:578-582_163987213:583-942_163993708:943-943_163993710:944-967]	2	c	(T)18(A)12	30	939	968
comp50916_c0_seq9_len=470_path=[163985779:0-79_164324342:80-84_163987213:85-444_163993708:445-445_163993710:446-469]	1	c	(T)18(A)12	30	441	470
comp50916_c0_seq11_len=606_path=[163983274:0-45_164325984:46-54_163984314:55-103_164439820:104-112_163985302:113-135_163985779:136-215_163987147:216-220_163987213:221-580_163993708:581-581_163993710:582-605]	2	c	(T)18(A)12	30	577	606
comp50916_c0_seq12_len=924_path=[164439645:0-59_164335345:60-72_163978871:73-294_163982847:295-317_163983274:318-363_163984211:364-372_163984314:373-421_164439820:422-430_163985302:431-453_163985779:454-533_163987147:534-538_163987213:539-898_163993708:899-899_163993710:900-923]	2	c	(T)18(A)12	30	895	924
comp49953_c0_seq2_len=4417_path=[149880295:0-121_149882680:122-137_149882924:138-2226_150037089:2227-2250_150289039:2251-2268_150038150:2269-3131_150059988:3132-3152_150060363:3153-3398_150289350:3399-3422_150067086:3423-3684_150072947:3685-3701_150073256:3702-4330_150087590:4331-4345_150289532:4346-4354_150214995:4355-4416]	3	c	(GTT)5(GTC)5	30	4326	4355
comp49953_c0_seq4_len=5219_path=[149880295:0-121_149882680:122-137_149882924:138-2226_150037089:2227-2250_150289039:2251-2268_150038150:2269-3131_150059988:3132-3152_150060363:3153-3398_150289350:3399-3422_150067086:3423-3684_150072947:3685-3701_150073256:3702-4330_150087590:4331-4345_150289532:4346-4354_150088198:4355-4483_150092332:4484-4523_150093020:4524-4547_150093656:4548-4562_150094083:456…	3	c	(GTT)5(GTC)5	30	4326	4355
comp49953_c0_seq5_len=5267_path=[149880295:0-121_149882680:122-137_149882924:138-2226_150037089:2227-2250_150289039:2251-2268_150038150:2269-3131_150059988:3132-3152_150060363:3153-3398_150289350:3399-3422_150067086:3423-3684_150072947:3685-3701_150073256:3702-4330_150087590:4331-4345_150289532:4346-4354_150088198:4355-4483_150289606:4484-4484_150091189:4485-4531_150092332:4532-4571_150093020:457…	3	c	(GTT)5(GTC)5	30	4326	4355
comp49953_c0_seq7_len=5237_path=[149880295:0-121_149882680:122-137_149882924:138-2226_150037089:2227-2250_150289039:2251-2268_150038150:2269-3131_150059988:3132-3152_150060363:3153-3398_150289350:3399-3422_150067086:3423-3684_150072947:3685-3701_150073256:3702-4330_150087590:4331-4345_150289532:4346-4354_150088198:4355-4483_150289606:4484-4484_150257397:4485-4501_150092332:4502-4541_150093020:454…	3	c	(GTT)5(GTC)5	30	4326	4355
comp22804_c0_seq1_len=378_path=[23046041:0-194_23049721:195-377]	1	c	(GT)7tgta(TG)6	30	169	198
comp96930_c0_seq1_len=203_path=[211069113:0-202]	1	c	(GT)6ctgg(GT)7	30	140	169
comp45587_c0_seq2_len=2052_path=[102521014:0-98_102522801:99-109_102523057:110-1237_102543503:1238-1278_102544153:1279-1507_102548234:1508-1518_102548448:1519-1714_102552092:1715-1736_102552620:1737-2010_102558208:2011-2051]	2	c	(G)11cctgt(G)14	30	2010	2039
comp6271_c0_seq5_len=563_path=[4775742:0-19_4776017:20-147_4778439:148-299_4788798:300-319_4784317:320-562]	1	c	(G)10cgatcgatcg(C)10	30	146	175
comp50894_c1_seq1_len=1634_path=[163657669:0-295_163663698:296-548_163939777:549-565_163669328:566-575_163669552:576-682_163671156:683-713_163671663:714-1452_163808326:1453-1510_163686247:1511-1541_163686841:1542-1545_163686909:1546-1633]	1	c	(CA)7cctg(CA)6	30	1	30
comp50894_c1_seq9_len=732_path=[163657669:0-295_163663698:296-548_163714046:549-668_163716146:669-692_163716624:693-731]	1	c	(CA)7cctg(CA)6	30	1	30
comp32046_c0_seq1_len=386_path=[39580966:0-176_39584083:177-202_39595453:203-243_39585238:244-320_39586708:321-385]	2	c	(AC)6gcacg(CA)6	29	320	348
comp46414_c0_seq2_len=4047_path=[109737504:0-346_109745096:347-557_109749698:558-582_109750501:583-801_109755147:802-822_109755672:823-1010_109759537:1011-1017_109759677:1018-3193_109904058:3194-3218_109824852:3219-3728_109927515:3729-3736_109927523:3737-3744_109872521:3745-4046]	1	c	(TG)6caac(TG)6	28	3738	3765
comp61299_c0_seq1_len=209_path=[189559228:0-208]	1	c	(TG)6actt(TG)6	28	88	115
comp51531_c0_seq8_len=4189_path=[174785369:0-219_174789866:220-1032_174806130:1033-1085_174690673:1086-1182_175069181:1183-1271_174693944:1272-1287_174694177:1288-1395_174696083:1396-1396_174696085:1397-1612_174700128:1613-1627_174700504:1628-1916_174706184:1917-1929_174706573:1930-2051_174709046:2052-2139_174711185:2140-2169_174711674:2170-2184_174711924:2185-2258_174713294:2259-2292_174713948:2…	1	c	(CA)6tacc(CA)6	28	257	284
comp49558_c1_seq1_len=3156_path=[144681675:0-3155]	1	c	(AG)6acc(GA)6	27	2482	2508
comp46832_c0_seq1_len=1393_path=[113587945:0-37_113588732:38-404_113598980:405-670_113840792:671-675_113626579:676-694_113605135:695-799_113840866:800-817_113779385:818-818_113840910:819-821_113840913:822-842_113840934:843-849_113609349:850-972_113612372:973-978_113612424:979-1265_113619127:1266-1367_113621569:1368-1392]	1	c	(TC)6ta(TC)6	26	12	37
comp46832_c0_seq5_len=1374_path=[113587945:0-37_113588732:38-404_113598980:405-670_113840792:671-675_113605135:676-780_113607972:781-795_113608358:796-799_113840910:800-802_113840913:803-823_113840934:824-830_113609349:831-953_113612372:954-959_113612424:960-1246_113619127:1247-1348_113621569:1349-1373]	1	c	(TC)6ta(TC)6	26	12	37
comp16199_c0_seq1_len=765_path=[14689248:0-18_14670596:19-20_14689828:21-764]	1	c	(GA)7(CA)6	26	1	26
comp24665_c0_seq1_len=494_path=[25677131:0-39_25650261:40-63_25650739:64-493]	1	c	(AT)6aa(AC)6	26	38	63
comp51577_c0_seq2_len=985_path=[175612785:0-3_175858850:4-5_175858852:6-6_175858853:7-20_175858867:21-28_175432989:29-33_175433090:34-76_175434342:77-102_175858904:103-119_175435296:120-123_175435379:124-147_175858944:148-155_175858952:156-158_175436127:159-159_175436131:160-163_175858957:164-173_175858967:174-178_175858972:179-180_175858993:181-222_175859024:223-287_175859366:288-333_175439591:3…	1	p5	(TTGAT)5	25	540	564
comp51577_c0_seq6_len=650_path=[175555833:0-106_175859183:107-108_175859185:109-115_175859192:116-119_175442895:120-146_175859208:147-156_175859218:157-164_175859226:165-167_175444004:168-198_175444888:199-203_175859256:204-208_175859261:209-222_175859275:223-227_175445879:228-649]	1	p5	(TTGAT)5	25	205	229
comp51577_c0_seq8_len=1072_path=[175653750:0-63_175858823:64-90_175858850:91-92_175858852:93-93_175858853:94-107_175858867:108-115_175432989:116-120_175433090:121-163_175434342:164-189_175858904:190-206_175435296:207-210_175435379:211-234_175858944:235-242_175858952:243-245_175436127:246-246_175436131:247-250_175858957:251-260_175858967:261-265_175858972:266-267_175858993:268-309_175859024:310-37…	1	p5	(TTGAT)5	25	627	651
comp51577_c0_seq10_len=736_path=[175770458:0-38_175859366:39-84_175439591:85-85_175439593:86-114_175440141:115-123_175440312:124-165_175859435:166-189_175859180:190-192_175859183:193-194_175859185:195-201_175859192:202-205_175442895:206-232_175859208:233-242_175859218:243-250_175859226:251-253_175444004:254-284_175444888:285-289_175859256:290-294_175859261:295-308_175859275:309-313_175445879:314-…	1	p5	(TTGAT)5	25	291	315
comp51577_c0_seq14_len=1187_path=[175628802:0-633_175640546:634-652_175859192:653-656_175442895:657-683_175859208:684-693_175859218:694-701_175859226:702-704_175444004:705-735_175444888:736-740_175859256:741-745_175859261:746-759_175859275:760-764_175445879:765-1186]	1	p5	(TTGAT)5	25	742	766
comp51577_c0_seq23_len=922_path=[175774176:0-100_175858957:101-110_175858967:111-115_175858972:116-117_175858993:118-159_175859024:160-224_175859366:225-270_175439591:271-271_175439593:272-300_175440141:301-309_175440312:310-351_175859435:352-375_175859180:376-378_175859183:379-380_175859185:381-387_175859192:388-391_175442895:392-418_175859208:419-428_175859218:429-436_175859226:437-439_17544400…	1	p5	(TTGAT)5	25	477	501
comp51577_c0_seq25_len=2198_path=[175407032:0-72_175408926:73-169_175410943:170-242_175412435:243-716_175422185:717-740_175422711:741-786_175859329:787-936_175427008:937-1070_175429441:1071-1076_175429603:1077-1077_175429605:1078-1101_175858757:1102-1114_175430299:1115-1158_175858804:1159-1160_175858806:1161-1162_175431365:1163-1173_175431624:1174-1177_175858811:1178-1189_175858823:1190-1216_1758…	1	p5	(TTGAT)5	25	1753	1777
comp51662_c0_seq3_len=8319_path=[177023065:0-493_177032889:494-512_177033419:513-853_177040255:854-878_177040686:879-1294_177048234:1295-1352_177049364:1353-1624_177054676:1625-1640_177055056:1641-1933_177060798:1934-1940_177060898:1941-2053_177062775:2054-2054_177062790:2055-2221_177792857:2222-2228_177792864:2229-2545_177792962:2546-2561_177792978:2562-2760_177076006:2761-2761_177076008:2762-28…	3	p5	(TTGAC)5	25	7452	7476
comp51662_c0_seq6_len=8329_path=[177023065:0-493_177032889:494-512_177033419:513-853_177040255:854-878_177040686:879-1294_177048234:1295-1352_177049364:1353-1624_177054676:1625-1640_177055056:1641-1933_177060798:1934-1940_177060898:1941-2053_177062775:2054-2054_177062790:2055-2221_177792857:2222-2228_177792864:2229-2545_177792962:2546-2561_177792978:2562-2760_177076006:2761-2761_177076008:2762-28…	3	p5	(TTGAC)5	25	7452	7476
comp76661_c0_seq1_len=226_path=[200076351:0-225]	1	p5	(TGAAC)5	25	198	222
comp50341_c0_seq1_len=265_path=[155357663:0-21_155358204:22-33_155358497:34-218_155361803:219-223_155361875:224-225_155361940:226-264]	1	p5	(TAGGA)5	25	215	239
comp100252_c0_seq1_len=229_path=[212654720:0-228]	1	p5	(TAAAA)5	25	16	40
comp52284_c0_seq1_len=227_path=[181499322:0-226]	1	p5	(CAATC)5	25	43	67
comp43573_c0_seq1_len=1933_path=[87159413:0-490_87169001:491-497_87169168:498-679_87172708:680-968_87041468:969-983_87259568:984-993_87041860:994-1415_87190262:1416-1609_87246817:1610-1628_87194483:1629-1844_87198089:1845-1870_87137950:1871-1871_87137952:1872-1888_87138245:1889-1932]	1	p5	(AGGTC)5	25	1772	1796
comp43573_c0_seq3_len=1904_path=[87215796:0-650_87172708:651-939_87041468:940-954_87259568:955-964_87041860:965-1386_87190262:1387-1580_87246817:1581-1599_87194483:1600-1815_87198089:1816-1841_87137950:1842-1842_87137952:1843-1859_87138245:1860-1903]	1	p5	(AGGTC)5	25	1743	1767
comp43573_c0_seq4_len=2036_path=[87019243:0-315_87025574:316-1061_87041169:1062-1071_87041468:1072-1086_87259568:1087-1096_87041860:1097-1518_87190262:1519-1712_87246817:1713-1731_87194483:1732-1947_87198089:1948-1973_87137950:1974-1974_87137952:1975-1991_87138245:1992-2035]	1	p5	(AGGTC)5	25	1875	1899
comp41833_c1_seq1_len=1797_path=[76640281:0-553_76649187:554-561_76649411:562-833_76662181:834-849_76656594:850-1113_76476059:1114-1117_76476085:1118-1796]	2	p4	(TTAT)6	24	1774	1797
comp41833_c1_seq2_len=1953_path=[76450762:0-1089_76472811:1090-1114_76695948:1115-1133_76473651:1134-1140_76473844:1141-1269_76476059:1270-1273_76476085:1274-1952]	2	p4	(TTAT)6	24	1930	1953
comp42198_c1_seq2_len=595_path=[78558229:0-91_78560105:92-99_78560254:100-104_78882217:105-170_78881796:171-186_78881812:187-194_78562321:195-294_78564359:295-301_78881825:302-303_78881827:304-307_78881831:308-324_78882243:325-326_78882246:327-331_78882255:332-335_78607503:336-460_78609651:461-496_78610340:497-550_78611501:551-569_78611681:570-594]	1	p4	(TGTA)6	24	1	24
comp42198_c1_seq3_len=466_path=[78558229:0-91_78560105:92-99_78560254:100-104_78882217:105-170_78881796:171-186_78881812:187-194_78562321:195-294_78564359:295-301_78881825:302-303_78881827:304-307_78881831:308-324_78882243:325-326_78882246:327-331_78882255:332-335_78882261:336-337_78882309:338-340_78882313:341-405_78580828:406-407_78580845:408-431_78581316:432-450_78581760:451-465]	1	p4	(TGTA)6	24	1	24
comp42198_c1_seq9_len=799_path=[78558229:0-91_78560105:92-99_78560254:100-104_78882217:105-170_78881796:171-186_78881812:187-194_78562321:195-294_78564359:295-301_78881825:302-303_78881827:304-307_78881831:308-324_78882243:325-326_78882246:327-331_78882255:332-335_78607503:336-460_78609651:461-496_78813147:497-798]	1	p4	(TGTA)6	24	1	24
comp42198_c1_seq14_len=407_path=[78558229:0-91_78560105:92-99_78560254:100-104_78882217:105-170_78881796:171-186_78881812:187-194_78562321:195-294_78564359:295-301_78881825:302-303_78881827:304-307_78881831:308-324_78882243:325-326_78778954:327-356_78779779:357-406]	1	p4	(TGTA)6	24	1	24
comp48178_c2_seq1_len=1650_path=[127789726:0-170_128134827:171-172_127792857:173-963_127806241:964-1500_127815043:1501-1518_127815326:1519-1649]	2	p3	(TGT)8	24	1627	1650
comp41914_c0_seq2_len=561_path=[76938900:0-115_76940967:116-142_77051193:143-146_77027788:147-288_76944434:289-312_76975623:313-537_77051636:538-560]	1	p4	(TGAA)6	24	1	24
comp48229_c0_seq1_len=2539_path=[128669858:0-1494_128706750:1495-1516_128707033:1517-1594_128973844:1595-1611_128709115:1612-1646_128871101:1647-1674_128710967:1675-1731_128712363:1732-1735_128504105:1736-1760_128504637:1761-1778_128505226:1779-1810_128506073:1811-1947_128509517:1948-1957_129069347:1958-1979_129069369:1980-1992_129069382:1993-2001_128510984:2002-2032_129069409:2033-2037_128511845…	1	p4	(TGAA)6	24	1809	1832
comp48229_c0_seq4_len=5772_path=[128388221:0-56_128387732:57-80_128390813:81-1540_128424843:1541-1547_129068572:1548-1566_128425599:1567-4616_129069000:4617-4632_129069016:4633-4634_129069018:4635-4647_129069039:4648-4648_129069032:4649-4650_129069035:4651-4661_129069049:4662-4731_129069105:4732-4746_129069120:4747-4773_129069147:4774-4792_129069166:4793-4794_128852278:4795-4800_128500017:4801-49…	1	p4	(TGAA)6	24	5042	5065
comp48229_c0_seq6_len=1082_path=[128855720:0-29_129069105:30-44_129069120:45-71_129069147:72-90_129069166:91-92_128499740:93-110_128500017:111-220_129069218:221-227_129069225:228-228_129069226:229-252_129069250:253-278_128504105:279-303_128504637:304-321_128505226:322-353_128506073:354-490_128509517:491-500_129069347:501-522_129069369:523-535_129069382:536-544_128510984:545-575_129069409:576-580_…	1	p4	(TGAA)6	24	352	375
comp48229_c0_seq12_len=1133_path=[129016611:0-335_128849146:336-354_128999061:355-372_128505226:373-404_128506073:405-541_128509517:542-551_129069347:552-573_129069369:574-586_129069382:587-595_128510984:596-626_129069409:627-631_128511845:632-644_128512178:645-958_128520370:959-1132]	1	p4	(TGAA)6	24	403	426
comp48229_c0_seq13_len=5784_path=[128388221:0-56_128387732:57-80_128390813:81-1540_128424843:1541-1547_129068572:1548-1566_128425599:1567-4616_129069000:4617-4632_129069016:4633-4634_129069018:4635-4647_129069039:4648-4648_129069032:4649-4650_129069035:4651-4661_129069049:4662-4731_129069105:4732-4746_129069120:4747-4773_129069147:4774-4792_129069166:4793-4794_128499740:4795-4812_128500017:4813-4…	1	p4	(TGAA)6	24	5054	5077
comp51082_c0_seq5_len=672_path=[166547380:0-52_166518551:53-56_166926073:57-61_166926078:62-73_166926090:74-74_166926091:75-76_166926093:77-77_166926268:78-101_166926292:102-103_166926294:104-113_166926304:114-131_166926322:132-133_166926324:134-139_166926330:140-140_166926331:141-148_166926339:149-158_166926349:159-172_166521373:173-372_166926515:373-385_166926528:386-396_166926539:397-400_16692…	1	p2	(TG)12	24	1	24
comp51082_c0_seq10_len=571_path=[166547380:0-52_166518551:53-56_166926073:57-61_166926078:62-73_166926090:74-74_166926091:75-76_166926093:77-77_166926268:78-101_166926292:102-103_166926294:104-113_166926304:114-131_166926322:132-133_166926324:134-139_166926330:140-140_166926331:141-148_166926339:149-158_166926349:159-172_166521373:173-372_166926515:373-385_166926528:386-396_166926539:397-400_1669…	1	p2	(TG)12	24	1	24
comp51082_c0_seq15_len=222_path=[166547380:0-52_166518551:53-56_166926073:57-61_166926078:62-73_166926090:74-74_166926091:75-76_166926093:77-77_166926268:78-101_166926292:102-103_166926294:104-113_166926304:114-131_166926322:132-133_166926324:134-139_166926330:140-140_166926331:141-148_166926339:149-158_166926349:159-172_166577498:173-221]	1	p2	(TG)12	24	1	24
comp8532_c0_seq1_len=702_path=[6958470:0-457_6968608:458-701]	1	p4	(TCTT)6	24	203	226
comp46673_c0_seq1_len=469_path=[112248309:0-0_112190878:1-5_112190931:6-8_112190989:9-37_112191595:38-45_112191738:46-98_112192686:99-179_112248384:180-186_112194520:187-205_112195112:206-247_112196207:248-259_112196522:260-468]	2	p4	(TCAT)6	24	446	469
comp46673_c0_seq2_len=1204_path=[112219739:0-137_112222274:138-152_112248021:153-154_112248059:155-164_112179699:165-180_112180023:181-334_112182930:335-347_112183135:348-385_112183852:386-482_112248170:483-532_112186799:533-533_112186872:534-557_112187227:558-679_112248259:680-682_112189754:683-683_112189763:684-702_112248280:703-707_112248285:708-734_112225782:735-740_112190931:741-743_11219098…	2	p4	(TCAT)6	24	1181	1204
comp46673_c0_seq3_len=1269_path=[112175382:0-219_112248059:220-229_112179699:230-245_112180023:246-399_112182930:400-412_112183135:413-450_112183852:451-547_112248170:548-597_112186799:598-598_112186872:599-622_112187227:623-744_112248259:745-747_112189754:748-748_112189763:749-767_112248280:768-772_112248285:773-799_112225782:800-805_112190931:806-808_112190989:809-837_112191595:838-845_11219173…	2	p4	(TCAT)6	24	1246	1269
comp23142_c0_seq1_len=1974_path=[23409257:0-1119_23434546:1120-1973]	2	p4	(TCAC)6	24	1951	1974
comp48435_c2_seq1_len=1065_path=[130762434:0-59_130763791:60-92_131171538:93-94_130764566:95-392_131210941:393-467_130773994:468-472_130774092:473-535_131210284:536-542_131118937:543-549_130776110:550-826_130788163:827-847_131210543:848-859_130788844:860-1064]	1	p4	(TCAA)6	24	1042	1065
comp45428_c0_seq4_len=249_path=[101031400:0-64_101032719:65-66_101032752:67-132_101209458:133-144_101034260:145-147_101034268:148-153_101034362:154-158_101034412:159-168_101034691:169-171_101034753:172-172_101095106:173-248]	1	c*	(TAT)5(T)10*	24	13	36
comp45428_c0_seq5_len=1417_path=[101031400:0-64_101032719:65-66_101032752:67-132_101209458:133-144_101034260:145-147_101034268:148-153_101034362:154-158_101034412:159-168_101034691:169-171_101034753:172-172_101034759:173-189_101035016:190-190_101035052:191-213_101035435:214-214_101035442:215-228_101035625:229-252_101036054:253-254_101036058:255-415_101039366:416-484_101040885:485-508_101041443:50…	1	c*	(TAT)5(T)10*	24	13	36
comp45428_c0_seq6_len=503_path=[101031400:0-64_101032719:65-66_101032752:67-132_101209458:133-144_101034260:145-147_101034268:148-153_101034362:154-158_101034412:159-168_101034691:169-171_101034753:172-172_101034759:173-189_101035016:190-190_101035052:191-213_101035435:214-214_101035442:215-228_101035625:229-252_101036054:253-254_101036058:255-415_101193667:416-502]	1	c*	(TAT)5(T)10*	24	13	36
comp45428_c0_seq8_len=1405_path=[101031400:0-64_101032719:65-66_101032752:67-132_101209458:133-144_101034260:145-147_101034268:148-153_101034362:154-158_101034412:159-168_101034691:169-171_101034753:172-172_101034759:173-189_101035016:190-190_101035052:191-213_101035435:214-214_101035442:215-228_101035625:229-252_101036054:253-254_101036058:255-415_101039366:416-484_101040885:485-508_101041443:50…	1	c*	(TAT)5(T)10*	24	13	36
comp44082_c0_seq4_len=307_path=[90696131:0-181_90973243:182-182_90973272:183-206_90687728:207-306]	1	p4	(TAGA)6	24	284	307
comp50073_c0_seq1_len=560_path=[151694955:0-27_151695465:28-296_151930771:297-297_151702005:298-310_151702436:311-559]	1	p4	(TAAT)6	24	537	560
comp34877_c0_seq1_len=484_path=[47508631:0-52_47509965:53-59_47510235:60-144_47537572:145-162_47512289:163-164_47512328:165-346_47532239:347-359_47516935:360-398_47535238:399-400_47518086:401-425_47518824:426-443_47519142:444-483]	1	p4	(TAAA)6	24	1	24
comp34877_c0_seq2_len=466_path=[47508631:0-52_47509965:53-59_47510235:60-144_47512289:145-146_47512328:147-328_47532239:329-341_47516935:342-380_47535238:381-382_47518086:383-407_47518824:408-425_47519142:426-465]	1	p4	(TAAA)6	24	1	24
comp58873_c0_seq1_len=348_path=[187576824:0-347]	1	p4	(GTAA)6	24	1	24
comp35174_c0_seq1_len=2248_path=[48470442:0-1820_48573318:1821-1821_48509936:1822-1835_48510133:1836-1929_48512016:1930-2247]	1	p3	(GTA)8	24	1	24
comp35174_c0_seq2_len=2140_path=[48470442:0-1820_48573318:1821-1821_48512016:1822-2139]	1	p3	(GTA)8	24	1	24
comp35174_c0_seq3_len=2233_path=[48470442:0-1820_48510133:1821-1914_48512016:1915-2232]	1	p3	(GTA)8	24	1	24
comp8901_c0_seq1_len=492_path=[7336175:0-113_7339270:114-491]	1	p4	(GGTA)6	24	1	24
comp35018_c0_seq2_len=3214_path=[48000665:0-1458_48028979:1459-1462_48029061:1463-2551_48049544:2552-2724_47991781:2725-3213]	1	p4	(GGAA)6	24	1	24
comp47160_c0_seq2_len=2724_path=[117186288:0-453_117194599:454-508_117195529:509-519_117195772:520-704_117200002:705-741_117012206:742-744_117347948:745-766_117347970:767-767_117012757:768-914_117016039:915-1756_117031842:1757-1982_117348455:1983-2130_117039947:2131-2140_117040197:2141-2487_117047402:2488-2613_117050017:2614-2723]	2	p4	(GCAG)6	24	1099	1122
comp47160_c0_seq4_len=3319_path=[116983750:0-1306_117231406:1307-1308_117011578:1309-1336_117012206:1337-1339_117347948:1340-1361_117347970:1362-1362_117012757:1363-1509_117016039:1510-2351_117031842:2352-2577_117348455:2578-2725_117039947:2726-2735_117040197:2736-3082_117047402:3083-3208_117050017:3209-3318]	1	p4	(GCAG)6	24	1694	1717
comp44204_c2_seq1_len=407_path=[91607921:0-187_91611501:188-210_91611956:211-361_91817586:362-369_91817730:370-379_91616316:380-380_91616335:381-406]	1	p3	(GCA)8	24	1	24
comp44204_c2_seq7_len=458_path=[91607921:0-187_91611501:188-210_91611956:211-361_91614850:362-413_91616033:414-430_91616316:431-431_91616335:432-457]	1	p3	(GCA)8	24	1	24
comp46029_c0_seq1_len=4228_path=[106185068:0-218_106188913:219-220_106188931:221-2106_106301690:2107-4227]	1	p4	(GATA)6	24	1	24
comp26764_c0_seq1_len=893_path=[29041670:0-9_29041798:10-892]	1	p4	(GACA)6	24	1	24
comp16112_c0_seq2_len=1722_path=[14578813:0-257_14584351:258-258_14584354:259-1721]	1	p3	(GAA)8	24	1	24
comp39712_c0_seq1_len=1698_path=[65864066:0-608_65907013:609-631_65878535:632-671_65879479:672-692_65880016:693-746_65881274:747-750_65881402:751-782_65882110:783-788_65882213:789-825_65883108:826-848_65883584:849-880_65922166:881-883_65884088:884-1544_65900434:1545-1556_65900816:1557-1630_65902993:1631-1697]	1	p2	(GA)12	24	1	24
comp51259_c1_seq1_len=1792_path=[169564655:0-105_170093922:106-125_169566666:126-170_169567473:171-322_169570531:323-401_170375623:402-403_170375625:404-488_169574189:489-500_169574382:501-918_169581794:919-1064_169584796:1065-1097_170376018:1098-1521_169672248:1522-1671_170376305:1672-1672_169674930:1673-1679_169675039:1680-1791]	1	p2	(GA)12	24	1	24
comp51259_c1_seq2_len=1760_path=[169564655:0-105_169566666:106-150_169567473:151-302_169570531:303-381_170375623:382-383_170375625:384-468_169574382:469-886_169581794:887-1032_169584796:1033-1065_170376018:1066-1489_169672248:1490-1639_170376305:1640-1640_169674930:1641-1647_169675039:1648-1759]	1	p2	(GA)12	24	1	24
comp51259_c1_seq3_len=1772_path=[169564655:0-105_169566666:106-150_169567473:151-302_169570531:303-381_170375623:382-383_170375625:384-468_169574189:469-480_169574382:481-898_169581794:899-1044_169584796:1045-1077_170376018:1078-1501_169672248:1502-1651_170376305:1652-1652_169674930:1653-1659_169675039:1660-1771]	1	p2	(GA)12	24	1	24
comp51259_c1_seq4_len=1780_path=[169564655:0-105_170093922:106-125_169566666:126-170_169567473:171-322_169570531:323-401_170375623:402-403_170375625:404-488_169574382:489-906_169581794:907-1052_169584796:1053-1085_170376018:1086-1509_169672248:1510-1659_170376305:1660-1660_169674930:1661-1667_169675039:1668-1779]	1	p2	(GA)12	24	1	24
comp47299_c0_seq8_len=994_path=[118381355:0-21_118382091:22-41_119125162:42-45_119125166:46-57_118433370:58-149_118435235:150-164_118435544:165-263_119125360:264-285_118438133:286-515_118443038:516-528_118443429:529-596_118565283:597-603_118565519:604-636_119125609:637-640_118566701:641-643_118566790:644-647_118566837:648-686_118567722:687-726_118568465:727-800_118570001:801-871_118571536:872-911…	1	p4	(CTTG)6	24	1	24
comp53621_c0_seq1_len=467_path=[182839278:0-466]	1	p4	(CTTA)6	24	60	83
comp17095_c0_seq1_len=655_path=[15706851:0-654]	2	p4	(CTCA)6	24	632	655
comp37461_c1_seq1_len=2922_path=[56417554:0-2281_56458082:2282-2756_56465995:2757-2768_56466200:2769-2921]	2	p3	(CTC)8	24	2240	2263
comp37461_c1_seq2_len=2934_path=[56417554:0-2281_56514158:2282-2293_56458082:2294-2768_56465995:2769-2780_56466200:2781-2933]	2	p3	(CTC)8	24	2240	2263
comp42151_c0_seq1_len=711_path=[78384356:0-497_78393982:498-710]	1	p3	(CTA)8	24	688	711
comp50551_c0_seq3_len=339_path=[158448658:0-30_158449456:31-134_159006586:135-315_159007625:316-337_158458328:338-338]	1	p4	(CGTG)6	24	1	24
comp38126_c0_seq1_len=850_path=[59078212:0-231_59083123:232-307_59084614:308-331_59085161:332-337_59085245:338-446_59127122:447-448_59117009:449-512_59088522:513-772_59093538:773-849]	1	p3	(CGT)8	24	827	850
comp27453_c0_seq2_len=458_path=[30207532:0-75_30188836:76-174_30190506:175-199_30190922:200-254_30191832:255-457]	1	p3	(CGG)8	24	1	24
comp46961_c0_seq5_len=1273_path=[115159349:0-94_115161485:95-97_115161492:98-540_115400229:541-542_115169885:543-638_115172071:639-642_115172111:643-762_115600803:763-763_114844419:764-778_114844673:779-958_114848199:959-994_115600873:995-1014_115600893:1015-1141_114851153:1142-1150_114851289:1151-1174_115548752:1175-1272]	2	p3	(CGC)8	24	765	788
comp46961_c0_seq6_len=1626_path=[115159349:0-94_115161485:95-97_115161492:98-540_115400229:541-542_115169885:543-638_115172071:639-642_115172111:643-762_115600803:763-763_114844419:764-778_114844673:779-958_114848199:959-994_115600873:995-1014_115600893:1015-1141_114851153:1142-1150_114851289:1151-1174_114851841:1175-1625]	2	p3	(CGC)8	24	765	788
comp46961_c0_seq8_len=2465_path=[115159349:0-94_115161485:95-97_115161492:98-540_115400229:541-542_115169885:543-638_115172071:639-642_115172111:643-762_115600803:763-763_114844419:764-778_114844673:779-958_114848199:959-994_115600873:995-1014_115049521:1015-1249_115452570:1250-1279_115453045:1280-1305_115055383:1306-1850_115601560:1851-1862_115067002:1863-1872_115067185:1873-1993_115069125:1994-…	2	p3	(CGC)8	24	765	788
comp50173_c0_seq4_len=752_path=[152864838:0-150_152867411:151-189_152868082:190-217_153044625:218-257_153045489:258-259_153045541:260-378_153047461:379-380_153047559:381-418_153048353:419-474_152872538:475-503_153029472:504-584_153136187:585-595_153030876:596-657_152875835:658-701_153023145:702-725_153023553:726-751]	1	p3	(CGA)8	24	729	752
comp19127_c0_seq1_len=469_path=[18421310:0-45_18412781:46-468]	1	c	(CG)6(CA)6	24	191	214
comp19127_c0_seq2_len=551_path=[18410621:0-51_18411513:52-127_18412781:128-550]	1	c	(CG)6(CA)6	24	273	296
comp23882_c0_seq1_len=1098_path=[24351180:0-205_24354135:206-347_24356419:348-412_24357372:413-785_24363390:786-1097]	1	c	(CG)6(CA)6	24	6	29
comp23882_c0_seq3_len=790_path=[24351180:0-205_24354135:206-347_24356419:348-412_24370037:413-610_24372977:611-789]	1	c	(CG)6(CA)6	24	6	29
comp51813_c0_seq1_len=29454_path=[180955373:0-27_180955896:28-203_180960132:204-292_180962629:293-423_180965972:424-430_180966031:431-458_181724848:459-490_180967565:491-1386_180990599:1387-1394_180990839:1395-1904_181003610:1905-1909_181003819:1910-2454_181017490:2455-2458_181017751:2459-2916_181029137:2917-2935_181029550:2936-17160_181356297:17161-17180_181356753:17181-17359_181360831:17360-191…	1	p4	(CATT)6	24	29431	29454
comp51813_c0_seq3_len=29470_path=[180955373:0-27_180955896:28-203_180960132:204-292_180962629:293-423_180965972:424-430_180966031:431-458_181724848:459-490_180967565:491-1386_180990599:1387-1394_180990839:1395-1904_181003610:1905-1909_181003819:1910-2454_181017490:2455-2458_181017751:2459-2916_181029137:2917-2935_181029550:2936-17160_181356297:17161-17180_181356753:17181-17359_181360831:17360-191…	1	p4	(CATT)6	24	29447	29470
comp48053_c0_seq1_len=1771_path=[126401617:0-275_126406726:276-276_126406750:277-300_126407431:301-456_126501863:457-850_126418726:851-856_126501953:857-905_126419652:906-910_126419715:911-998_126501998:999-1028_126421838:1029-1056_126502040:1057-1059_126493550:1060-1060_126481524:1061-1075_126422625:1076-1446_126429048:1447-1564_126431340:1565-1582_126431642:1583-1652_126433058:1653-1660_1264332…	3	p4	(CATC)6	24	1748	1771
comp51661_c0_seq1_len=3417_path=[177222708:0-32_177223664:33-390_177456934:391-398_177302318:399-404_177456943:405-414_177456953:415-838_177241093:839-894_177242417:895-957_177457272:958-967_177457283:968-969_177457285:970-981_177244630:982-993_177244923:994-1383_177253431:1384-1400_177253837:1401-1864_177264139:1865-2217_177271826:2218-2236_177272396:2237-2366_177275132:2367-2369_177275156:2370-…	1	p4	(CATC)6	24	3394	3417
comp51661_c0_seq2_len=3678_path=[177456706:0-22_177400764:23-24_177217021:25-236_177222306:237-252_177222708:253-285_177223474:286-293_177223664:294-651_177456934:652-659_177302318:660-665_177456943:666-675_177456953:676-1099_177241093:1100-1155_177242417:1156-1218_177457272:1219-1228_177457283:1229-1230_177457285:1231-1242_177244630:1243-1254_177244923:1255-1644_177253431:1645-1661_177253837:166…	1	p4	(CATC)6	24	3655	3678
comp51661_c0_seq3_len=4466_path=[177456456:0-3_177378230:4-79_177201668:80-135_177456498:136-146_177456509:147-149_177203388:150-237_177205232:238-246_177205364:247-297_177206185:298-309_177206303:310-783_177456695:784-786_177456706:787-809_177216981:810-812_177217021:813-1024_177222306:1025-1040_177222708:1041-1073_177223474:1074-1081_177223664:1082-1439_177456934:1440-1447_177302318:1448-1453_1…	1	p4	(CATC)6	24	4443	4466
comp51661_c0_seq4_len=3666_path=[177456706:0-22_177400764:23-24_177217021:25-236_177222306:237-252_177222708:253-285_177223474:286-293_177223664:294-651_177456934:652-659_177302318:660-665_177456943:666-675_177456953:676-1099_177241093:1100-1155_177242417:1156-1218_177457272:1219-1228_177457283:1229-1230_177457285:1231-1242_177244923:1243-1632_177253431:1633-1649_177253837:1650-2113_177264139:211…	1	p4	(CATC)6	24	3643	3666
comp51661_c0_seq5_len=4454_path=[177456456:0-3_177378230:4-79_177201668:80-135_177456498:136-146_177456509:147-149_177203388:150-237_177205232:238-246_177205364:247-297_177206185:298-309_177206303:310-783_177456695:784-786_177456706:787-809_177216981:810-812_177217021:813-1024_177222306:1025-1040_177222708:1041-1073_177223474:1074-1081_177223664:1082-1439_177456934:1440-1447_177302318:1448-1453_1…	1	p4	(CATC)6	24	4431	4454
comp51661_c0_seq6_len=4304_path=[177203388:0-87_177392164:88-95_177205364:96-146_177206174:147-147_177206185:148-159_177206303:160-633_177456695:634-636_177456706:637-659_177216981:660-662_177217021:663-874_177222306:875-890_177222708:891-923_177223474:924-931_177223664:932-1289_177456934:1290-1297_177302318:1298-1303_177456943:1304-1313_177456953:1314-1737_177241093:1738-1793_177242417:1794-1856…	1	p4	(CATC)6	24	4281	4304
comp51661_c0_seq7_len=4316_path=[177203388:0-87_177392164:88-95_177205364:96-146_177206174:147-147_177206185:148-159_177206303:160-633_177456695:634-636_177456706:637-659_177216981:660-662_177217021:663-874_177222306:875-890_177222708:891-923_177223474:924-931_177223664:932-1289_177456934:1290-1297_177302318:1298-1303_177456943:1304-1313_177456953:1314-1737_177241093:1738-1793_177242417:1794-1856…	1	p4	(CATC)6	24	4293	4316
comp51661_c0_seq8_len=5274_path=[177181953:0-24_177182428:25-323_177188466:324-327_177188503:328-364_177189441:365-379_177189898:380-705_177197509:706-716_177197766:717-730_177198006:731-806_177456456:807-810_177200005:811-887_177201668:888-943_177456498:944-954_177456509:955-957_177203388:958-1045_177205232:1046-1054_177205364:1055-1105_177206185:1106-1117_177206303:1118-1591_177456695:1592-1594…	3	p4	(CATC)6	24	5251	5274
comp51661_c0_seq9_len=3405_path=[177222708:0-32_177223664:33-390_177456934:391-398_177302318:399-404_177456943:405-414_177456953:415-838_177241093:839-894_177242417:895-957_177457272:958-967_177457283:968-969_177457285:970-981_177244923:982-1371_177253431:1372-1388_177253837:1389-1852_177264139:1853-2205_177271826:2206-2224_177272396:2225-2354_177275132:2355-2357_177275156:2358-2680_177457699:268…	1	p4	(CATC)6	24	3382	3405
comp51661_c0_seq10_len=5262_path=[177181953:0-24_177182428:25-323_177188466:324-327_177188503:328-364_177189441:365-379_177189898:380-705_177197509:706-716_177197766:717-730_177198006:731-806_177456456:807-810_177200005:811-887_177201668:888-943_177456498:944-954_177456509:955-957_177203388:958-1045_177205232:1046-1054_177205364:1055-1105_177206185:1106-1117_177206303:1118-1591_177456695:1592-159…	3	p4	(CATC)6	24	5239	5262
comp31657_c0_seq1_len=1199_path=[38679793:0-160_38683096:161-165_38683197:166-898_38697293:899-922_38697897:923-1198]	1	p4	(CATA)6	24	1176	1199
comp51890_c0_seq1_len=220_path=[180913403:0-219]	1	p4	(CAGT)6	24	197	220
comp24542_c0_seq1_len=1135_path=[25459845:0-95_25461844:96-457_25469593:458-1134]	1	p4	(CAGG)6	24	65	88
comp35260_c0_seq1_len=1329_path=[48754907:0-1304_48784728:1305-1328]	1	p4	(CAGG)6	24	2	25
comp27904_c0_seq1_len=438_path=[30923939:0-437]	1	p4	(CAGC)6	24	1	24
comp44883_c0_seq4_len=1591_path=[96720881:0-308_96726815:309-320_96727801:321-326_96862997:327-344_96728315:345-397_96729149:398-405_96863075:406-421_96863091:422-441_96863109:442-450_96863118:451-458_96863142:459-471_96863155:472-481_96863165:482-483_96824399:484-507_96824824:508-510_96731104:511-534_96731723:535-598_96733003:599-1453_96863328:1454-1456_96749554:1457-1475_96750049:1476-1509_9675…	1	p4	(CAAT)6	24	311	334
comp44883_c0_seq7_len=1572_path=[96720881:0-308_96726815:309-320_96727801:321-326_96862997:327-344_96728315:345-397_96729149:398-405_96863075:406-421_96863091:422-441_96863109:442-450_96863118:451-458_96863142:459-471_96863155:472-481_96863165:482-483_96824399:484-507_96824824:508-510_96731104:511-534_96731723:535-598_96733003:599-1453_96863328:1454-1456_96750049:1457-1490_96750575:1491-1514_9686…	1	p4	(CAAT)6	24	311	334
comp44883_c0_seq15_len=1605_path=[96720881:0-308_96726815:309-320_96727801:321-326_96862997:327-344_96728315:345-397_96729149:398-405_96863075:406-421_96863091:422-441_96863109:442-450_96863118:451-458_96863142:459-471_96863155:472-481_96863165:482-483_96824399:484-507_96824824:508-510_96731104:511-534_96731723:535-598_96849737:599-612_96733003:613-1467_96863328:1468-1470_96749554:1471-1489_96750…	1	p4	(CAAT)6	24	311	334
comp44883_c0_seq16_len=1586_path=[96720881:0-308_96726815:309-320_96727801:321-326_96862997:327-344_96728315:345-397_96729149:398-405_96863075:406-421_96863091:422-441_96863109:442-450_96863118:451-458_96863142:459-471_96863155:472-481_96863165:482-483_96824399:484-507_96824824:508-510_96731104:511-534_96731723:535-598_96849737:599-612_96733003:613-1467_96863328:1468-1470_96750049:1471-1504_96750…	1	p4	(CAAT)6	24	311	334
comp52266_c0_seq1_len=572_path=[181489792:0-571]	1	p3	(CAA)8	24	549	572
comp16372_c0_seq1_len=647_path=[14798001:0-136_14800225:137-180_14801048:181-204_14801616:205-265_14802818:266-303_14803523:304-305_14803540:306-646]	1	c	(CA)6(TA)6	24	1	24
comp43030_c0_seq1_len=1213_path=[83712231:0-313_83718944:314-360_83658936:361-384_83767381:385-400_83767529:401-452_83660793:453-488_83661289:489-766_83767443:767-904_83626371:905-928_83626720:929-1161_83631430:1162-1168_83767512:1169-1184_83767535:1185-1212]	1	c	(CA)6(TA)6	24	1	24
comp42396_c1_seq2_len=1426_path=[79816149:0-255_79821662:256-331_79850946:332-354_79823813:355-645_79769533:646-884_79790360:885-899_79790854:900-986_79792469:987-999_79792650:1000-1136_79888157:1137-1151_79795834:1152-1425]	1	p4	(ATTG)6	24	1	24
comp46350_c0_seq1_len=1621_path=[109037092:0-152_109039975:153-214_109041573:215-216_109041618:217-241_109041910:242-242_109041942:243-269_109042362:270-297_109131067:298-647_109109224:648-657_109050008:658-742_109051652:743-744_109051669:745-783_109114280:784-784_109052676:785-826_109053511:827-833_109053629:834-941_109131263:942-942_109055420:943-963_109055690:964-964_109055736:965-1036_1090570…	1	p4	(ATTG)6	24	1	24
comp46350_c0_seq2_len=1285_path=[109037092:0-152_109039975:153-214_109041573:215-216_109041618:217-241_109041910:242-242_109041942:243-269_109042362:270-297_109131067:298-647_109109224:648-657_109050008:658-742_109051652:743-744_109051669:745-783_109114280:784-784_109052676:785-826_109053511:827-833_109053629:834-941_109055736:942-1013_109057096:1014-1023_109057298:1024-1107_109059065:1108-1129_1…	1	p4	(ATTG)6	24	1	24
comp46350_c0_seq3_len=1308_path=[109037092:0-152_109039975:153-214_109041573:215-216_109041618:217-241_109041910:242-242_109041942:243-269_109042362:270-297_109131067:298-647_109109224:648-657_109050008:658-742_109051652:743-744_109051669:745-783_109114280:784-784_109052676:785-826_109053511:827-833_109053629:834-941_109131263:942-942_109055420:943-963_109055690:964-964_109055736:965-1036_1090570…	1	p4	(ATTG)6	24	1	24
comp46350_c0_seq4_len=1598_path=[109037092:0-152_109039975:153-214_109041573:215-216_109041618:217-241_109041910:242-242_109041942:243-269_109042362:270-297_109131067:298-647_109109224:648-657_109050008:658-742_109051652:743-744_109051669:745-783_109114280:784-784_109052676:785-826_109053511:827-833_109053629:834-941_109055736:942-1013_109057096:1014-1023_109057298:1024-1107_109059065:1108-1129_1…	1	p4	(ATTG)6	24	1	24
comp51797_c1_seq2_len=208_path=[179813921:0-95_180232843:96-160_179817492:161-162_179817598:163-171_179817688:172-207]	1	p4	(ATTC)6	24	6	29
comp47624_c2_seq1_len=3019_path=[121811441:0-589_121822927:590-1864_121847630:1865-1925_121848667:1926-2345_122159664:2346-2356_121856646:2357-2484_121986827:2485-2591_121988707:2592-2594_121988777:2595-2724_121991088:2725-2734_121991257:2735-3018]	2	p4	(ATTA)6	24	2484	2507
comp47365_c0_seq4_len=1132_path=[119251767:0-18_119252069:19-78_119253115:79-79_119253121:80-159_119135688:160-186_119492833:187-203_119136518:204-244_119137051:245-260_119137372:261-349_119138856:350-370_119139352:371-421_119492914:422-430_119140069:431-445_119492934:446-457_119140525:458-491_119141122:492-519_119493211:520-542_119493235:543-543_119339450:544-661_119403062:662-666_119403285:667-…	1	p4	(ATGA)6	24	1	24
comp47365_c0_seq7_len=605_path=[119251767:0-18_119252069:19-78_119253115:79-79_119253121:80-159_119135688:160-186_119492833:187-203_119136518:204-244_119137051:245-260_119137372:261-349_119138856:350-370_119139352:371-421_119492914:422-430_119140069:431-445_119492934:446-457_119140525:458-491_119141122:492-519_119493211:520-542_119493235:543-543_119141990:544-604]	1	p4	(ATGA)6	24	1	24
comp36478_c0_seq1_len=675_path=[52858979:0-253_52863270:254-261_52863316:262-674]	1	p3	(ATG)8	24	1	24
comp42009_c1_seq1_len=278_path=[77688522:0-277]	1	p4	(AGTA)6	24	1	24
comp45279_c0_seq1_len=1616_path=[99805645:0-51_99806520:52-58_99806590:59-606_99816768:607-619_99816951:620-885_99822082:886-889_99822152:890-951_99856779:952-979_99823682:980-1065_99825190:1066-1081_99825649:1082-1615]	1	p3	(AGG)8	24	1	24
comp44620_c0_seq1_len=1515_path=[94827721:0-1496_94874138:1497-1514]	1	p2	(AG)12	24	1	24
comp47532_c2_seq6_len=373_path=[120871581:0-27_120872136:28-47_120872949:48-226_121244386:227-267_121146795:268-372]	1	p2	(AG)12	24	1	24
comp47532_c2_seq8_len=2460_path=[120871581:0-27_120872136:28-47_120872949:48-226_120876506:227-830_120889306:831-845_120889568:846-1462_120901864:1463-1464_120901878:1465-1856_120910020:1857-1857_120910075:1858-1860_120910287:1861-1895_121244829:1896-1898_121244832:1899-1899_121244877:1900-1911_120911213:1912-2013_120913382:2014-2022_120913577:2023-2156_121244995:2157-2459]	1	p2	(AG)12	24	1	24
comp49378_c1_seq8_len=289_path=[142480783:0-43_142481500:44-48_143130429:49-52_143130433:53-57_143130438:58-67_142481932:68-71_143131067:72-81_143130469:82-206_142498090:207-208_142498098:209-262_142499166:263-288]	1	p2	(AG)12	24	1	24
comp49378_c1_seq9_len=426_path=[142480783:0-43_142794915:44-56_142795380:57-68_143129960:69-101_142796471:102-103_142796478:104-142_143130039:143-162_143130059:163-164_143130408:165-165_143130409:166-179_143130423:180-185_143130429:186-189_143130433:190-194_143130438:195-204_142481932:205-208_143131067:209-218_143130469:219-343_142498090:344-345_142498098:346-399_142499166:400-425]	1	p2	(AG)12	24	1	24
comp49378_c1_seq12_len=2249_path=[142480783:0-43_142794915:44-56_142795380:57-68_143129960:69-101_142796471:102-103_142796478:104-142_142797119:143-336_142815341:337-354_143130267:355-356_143130269:357-361_142815903:362-381_142499791:382-397_142500024:398-463_143130552:464-472_143130561:473-479_142501515:480-520_142502275:521-574_143130600:575-598_143130619:599-621_143130631:622-643_142504491:644…	1	p2	(AG)12	24	1	24
comp49378_c1_seq14_len=608_path=[142480783:0-43_142794915:44-56_142795380:57-68_143129960:69-101_142796471:102-103_142796478:104-142_143130039:143-162_142902538:163-181_142902888:182-196_143130305:197-258_143130337:259-264_142917158:265-265_142917160:266-297_143130385:298-299_142917905:300-320_142918204:321-326_142877888:327-346_143130408:347-347_143130409:348-361_143130423:362-367_143130429:368-…	1	p2	(AG)12	24	1	24
comp49378_c1_seq16_len=310_path=[142480783:0-43_142794915:44-56_142795380:57-68_143129960:69-101_142796471:102-103_142796478:104-142_143130039:143-162_142902538:163-181_142902888:182-196_143130305:197-258_143130337:259-264_142917158:265-265_143092404:266-286_143130385:287-288_142917905:289-309]	1	p2	(AG)12	24	1	24
comp39222_c0_seq1_len=1231_path=[63655303:0-26_63655628:27-1083_63675312:1084-1085_63675353:1086-1141_63688912:1142-1230]	1	p4	(ACTT)6	24	1208	1231
comp51695_c2_seq10_len=2421_path=[177836142:0-53_177837106:54-93_177837660:94-114_177838154:115-129_178060190:130-130_178060191:131-169_178060226:170-177_178060234:178-183_177839344:184-186_178060245:187-197_178060256:198-204_178060263:205-208_177588266:209-230_177588631:231-237_177588724:238-248_178060278:249-261_177589158:262-292_178060325:293-298_178061249:299-334_177886269:335-356_177591421:3…	1	p3	(ACC)8	24	1862	1885
comp36691_c0_seq1_len=1482_path=[53525312:0-283_53531532:284-1108_53549461:1109-1127_53549704:1128-1481]	1	p4	(ACAG)6	24	1	24
comp49674_c1_seq1_len=1385_path=[146547776:0-90_146553238:91-209_146623217:210-210_146554920:211-234_146555082:235-366_146557193:367-381_146623352:382-455_146623409:456-459_146623413:460-464_146558848:465-595_146560746:596-772_146623790:773-779_146564068:780-804_146444372:805-1384]	1	c	(AC)6(GC)6	24	769	792
comp49674_c1_seq2_len=1658_path=[146546148:0-58_146547297:59-74_146547776:75-165_146622940:166-182_146549899:183-216_146550541:217-363_146553238:364-482_146623217:483-483_146554920:484-507_146555082:508-639_146557193:640-654_146623352:655-728_146623409:729-732_146623413:733-737_146558848:738-868_146560746:869-1045_146623790:1046-1052_146564068:1053-1077_146444372:1078-1657]	1	c	(AC)6(GC)6	24	1042	1065
comp51754_c0_seq1_len=4533_path=[178911573:0-262_178917093:263-385_178919957:386-439_178921030:440-516_178922364:517-572_178923596:573-573_178923606:574-597_179301388:598-622_179301408:623-636_178924911:637-650_179301423:651-672_179139649:673-685_178925892:686-695_178926102:696-818_179301480:819-840_178929231:841-998_179301555:999-1009_179252160:1010-1010_178932565:1011-1032_178932924:1033-1145_1…	1	p4	(AATT)6	24	240	263
comp51754_c0_seq2_len=479_path=[178911573:0-262_179116774:263-478]	1	p4	(AATT)6	24	240	263
comp51754_c0_seq3_len=3663_path=[178911573:0-262_178917093:263-385_178919957:386-439_178921030:440-516_178922364:517-572_178923596:573-573_178923606:574-597_179301388:598-622_179301408:623-636_178924911:637-650_179301423:651-672_179139649:673-685_178925892:686-695_178926102:696-818_179301480:819-840_178929231:841-998_179301555:999-1009_179252160:1010-1010_178932565:1011-1032_178932924:1033-1145_1…	1	p4	(AATT)6	24	240	263
comp51085_c0_seq1_len=8375_path=[166530279:0-1488_166864448:1489-1506_166563233:1507-1598_166564946:1599-1605_166564984:1606-1629_166857529:1630-1631_166565703:1632-2070_166573696:2071-2087_166573999:2088-2123_166574813:2124-3354_166854717:3355-3381_166597967:3382-3962_166607342:3963-4015_166608617:4016-4440_166858899:4441-4474_166617834:4475-4764_166624569:4765-4777_166624906:4778-5595_166860135…	1	p4	(AAGG)6	24	1	24
comp43218_c0_seq1_len=2161_path=[84858508:0-147_84899414:148-153_84899490:154-168_84861641:169-356_84864789:357-492_84867347:493-496_84867420:497-1836_84917185:1837-1845_84917194:1846-1860_84892392:1861-1870_84892499:1871-1894_84892909:1895-2087_84917232:2088-2094_84905960:2095-2100_84897129:2101-2160]	1	p4	(AAAT)6	24	2138	2161
comp37107_c0_seq3_len=786_path=[55139249:0-198_55143833:199-222_55144633:223-633_55154048:634-641_55154207:642-664_55188229:665-666_55188231:667-667_55188232:668-676_55188242:677-691_55156040:692-733_55157114:734-745_55157354:746-762_55188298:763-785]	1	p4	(AAAG)6	24	1	24
comp44148_c0_seq1_len=3078_path=[91225661:0-63_91226947:64-138_91313787:139-141_91228282:142-150_91228461:151-164_91228879:165-192_91313831:193-205_91313826:206-210_91229725:211-216_91229973:217-889_91243337:890-897_91243556:898-1154_91249071:1155-1172_91314000:1173-1188_91249906:1189-1222_91314025:1223-1634_91259075:1635-1693_91260383:1694-1703_91260584:1704-3077]	1	c*	(ATT)5(T)10*	23	1	23
comp44148_c0_seq2_len=3026_path=[91225661:0-63_91226947:64-138_91313787:139-141_91228282:142-150_91228461:151-164_91228879:165-192_91313831:193-205_91313826:206-210_91229725:211-216_91229973:217-889_91243337:890-897_91243556:898-1154_91249071:1155-1172_91314000:1173-1188_91249906:1189-1222_91314025:1223-1634_91306973:1635-1641_91260383:1642-1651_91260584:1652-3025]	1	c*	(ATT)5(T)10*	23	1	23
comp34267_c0_seq1_len=1172_path=[45707742:0-474_45718573:475-478_45718739:479-1171]	1	p1	(A)23	23	1150	1172
comp51854_c0_seq1_len=302_path=[180797769:0-301]	1	p1	(A)23	23	280	302
comp45588_c0_seq6_len=648_path=[102511517:0-28_102653900:29-30_102512026:31-35_102512086:36-51_102653940:52-75_102512852:76-84_102513027:85-102_102513264:103-181_102602857:182-206_102514994:207-233_102515482:234-359_102517853:360-404_102518675:405-415_102518812:416-432_102654136:433-437_102589772:438-499_102654358:500-500_102557432:501-524_102557860:525-527_102557892:528-531_102654386:532-555_102…	1	c	(A)11t(A)11	23	626	648
comp45588_c0_seq8_len=303_path=[102654136:0-4_102524968:5-66_102526215:67-88_102654282:89-90_102556568:91-143_102557334:144-150_102557409:151-154_102654358:155-155_102557432:156-179_102557860:180-182_102557892:183-186_102654386:187-210_102654410:211-213_102558557:214-244_102653373:245-302]	1	c	(A)11t(A)11	23	281	303
comp23689_c0_seq1_len=384_path=[24057120:0-349_24074485:350-383]	1	p2	(TG)11	22	363	384
comp25611_c0_seq1_len=301_path=[27155999:0-300]	1	p2	(TG)11	22	280	301
comp31820_c0_seq1_len=208_path=[39011011:0-39_39021048:40-41_39011864:42-42_39011886:43-54_39012303:55-105_39013299:106-107_39013337:108-183_39014844:184-207]	1	p2	(TG)11	22	187	208
comp32576_c0_seq1_len=1214_path=[41019724:0-120_41021983:121-141_41022341:142-389_41026552:390-399_41026698:400-1093_41041226:1094-1100_41038832:1101-1213]	1	p2	(TG)11	22	1	22
comp32576_c0_seq2_len=1231_path=[41019724:0-120_41021983:121-141_41022341:142-389_41042909:390-416_41026698:417-1110_41041226:1111-1117_41038832:1118-1230]	1	p2	(TG)11	22	1	22
comp38989_c0_seq1_len=2464_path=[62589354:0-1871_62691548:1872-1878_62626444:1879-2127_62631139:2128-2140_62631288:2141-2225_62702841:2226-2255_62633654:2256-2463]	1	p2	(TG)11	22	2443	2464
comp39144_c0_seq1_len=357_path=[63434003:0-144_63421281:145-188_63421991:189-189_63422007:190-356]	1	p2	(TG)11	22	1	22
comp40003_c0_seq1_len=1978_path=[67182665:0-550_67193211:551-558_67193331:559-1064_67246415:1065-1082_67203896:1083-1523_67221036:1524-1539_67221301:1540-1977]	1	p2	(TG)11	22	1	22
comp40268_c0_seq1_len=841_path=[68392937:0-280_68397951:281-296_68398166:297-465_68401062:466-488_68437152:489-489_68405977:490-498_68406198:499-554_68407191:555-757_68411909:758-769_68412324:770-840]	1	p2	(TG)11	22	819	840
comp42464_c2_seq9_len=714_path=[80409022:0-107_80411087:108-212_80412940:213-223_80413174:224-342_80231928:343-345_80647646:346-347_80647648:348-348_80647649:349-356_80647658:357-366_80647684:367-369_80232650:370-508_80647783:509-510_80647785:511-530_80647805:531-532_80647807:533-539_80647814:540-547_80647822:548-552_80235978:553-677_80238999:678-713]	1	p2	(TG)11	22	692	713
comp42620_c0_seq1_len=610_path=[81101180:0-241_81194627:242-252_81105839:253-331_81187644:332-332_81107826:333-334_81107919:335-350_81108383:351-356_81108496:357-393_81109330:394-586_81227896:587-609]	1	p2	(TG)11	22	1	22
comp42620_c0_seq2_len=340_path=[81101180:0-241_81105839:242-320_81107824:321-321_81107826:322-323_81107919:324-339]	1	p2	(TG)11	22	1	22
comp42688_c0_seq1_len=875_path=[81499626:0-107_81501777:108-227_81610920:228-343_81521842:344-377_81522595:378-401_81611024:402-412_81523148:413-417_81523264:418-874]	1	p2	(TG)11	22	1	22
comp44446_c0_seq1_len=1771_path=[93376949:0-717_93392924:718-762_93485811:763-784_93394601:785-799_93394988:800-1191_93485948:1192-1194_93402531:1195-1212_93403041:1213-1214_93403073:1215-1469_93408464:1470-1566_93410562:1567-1770]	2	p2	(TG)11	22	1750	1771
comp46081_c0_seq1_len=2979_path=[106556939:0-51_106557752:52-1594_106587129:1595-1605_106587330:1606-1912_106593208:1913-1922_106593377:1923-2175_106598347:2176-2590_106756350:2591-2611_106607140:2612-2651_106608042:2652-2946_106613939:2947-2978]	2	p2	(TG)11	22	2957	2978
comp47869_c0_seq1_len=2657_path=[124465895:0-189_124469608:190-241_124626843:242-626_124587557:627-669_124480285:670-1070_124600561:1071-1103_124490448:1104-1310_124594173:1311-1339_124495247:1340-1353_124495654:1354-1583_124500306:1584-1593_124500467:1594-1625_124501355:1626-1647_124501893:1648-1901_124627212:1902-1907_124506521:1908-1933_124507293:1934-2005_124508905:2006-2020_124627272:2021-20…	1	p2	(TG)11	22	2636	2657
comp48820_c4_seq2_len=320_path=[135921746:0-17_135922107:18-249_135998754:250-253_135857298:254-291_135858195:292-319]	1	p2	(TG)11	22	1	22
comp49200_c1_seq1_len=1061_path=[140212707:0-45_140213675:46-46_140213678:47-95_140214493:96-134_140525752:135-136_140215201:137-171_140215892:172-222_140661325:223-235_140661338:236-242_140382170:243-245_140217375:246-306_140218365:307-366_140219450:367-418_140661414:419-456_140661439:457-619_140390741:620-727_140393016:728-974_140397481:975-1060]	1	p2	(TG)11	22	1	22
comp49200_c1_seq2_len=668_path=[140212707:0-45_140213675:46-46_140213678:47-95_140214493:96-134_140525752:135-136_140215201:137-171_140215892:172-222_140661325:223-235_140661338:236-242_140382170:243-245_140217375:246-306_140218365:307-366_140219450:367-418_140661414:419-456_140661439:457-619_140661470:620-667]	1	p2	(TG)11	22	1	22
comp50062_c1_seq1_len=1232_path=[151584049:0-327_151589859:328-336_151590002:337-740_151597704:741-779_151598660:780-874_151600459:875-889_151600729:890-924_151601449:925-1063_151604043:1064-1108_151717583:1109-1136_151703140:1137-1141_151604919:1142-1231]	1	p2	(TG)11	22	1211	1232
comp50062_c1_seq2_len=1205_path=[151584049:0-327_151589859:328-336_151590002:337-740_151597704:741-779_151598660:780-874_151600459:875-889_151600729:890-924_151601449:925-1063_151604043:1064-1108_151728465:1109-1109_151604898:1110-1114_151604919:1115-1204]	1	p2	(TG)11	22	1184	1205
comp51443_c1_seq5_len=552_path=[172844917:0-142_172847529:143-162_172847717:163-185_173253487:186-190_172848205:191-268_172849673:269-273_172849792:274-411_172852309:412-416_172852367:417-418_172852388:419-422_173253820:423-433_173253831:434-442_173253840:443-446_173253844:447-456_173176973:457-551]	1	p2	(TG)11	22	1	22
comp53658_c0_seq1_len=251_path=[182868949:0-250]	1	p2	(TG)11	22	230	251
comp15448_c0_seq1_len=297_path=[14029538:0-296]	1	p2	(TC)11	22	1	22
comp26247_c0_seq1_len=818_path=[28168066:0-430_28177087:431-433_28177196:434-817]	1	p2	(TC)11	22	1	22
comp41711_c0_seq2_len=596_path=[75789979:0-56_75791233:57-97_75836919:98-100_75836922:101-111_75792419:112-135_75836955:136-153_75793307:154-231_75795083:232-276_75796459:277-277_75796461:278-301_75796898:302-304_75796917:305-329_75837026:330-330_75797426:331-335_75797472:336-353_75797831:354-595]	1	p2	(TC)11	22	1	22
comp45186_c0_seq3_len=708_path=[99140415:0-78_99141655:79-93_99141880:94-236_99288324:237-249_99144375:250-259_99144567:260-261_99144601:262-285_99245055:286-308_99145747:309-334_99253799:335-401_99147478:402-428_99147869:429-434_99148040:435-460_99148567:461-467_99148702:468-615_99151553:616-643_99152097:644-674_99152570:675-683_99288773:684-691_99288781:692-692_99288838:693-699_99288845:700-700…	1	p2	(TC)11	22	1	22
comp45186_c0_seq5_len=715_path=[99140415:0-78_99141655:79-93_99141880:94-236_99288324:237-249_99144375:250-259_99144567:260-261_99144601:262-285_99245055:286-308_99145747:309-334_99253799:335-401_99147478:402-428_99147869:429-434_99148040:435-460_99148567:461-467_99148702:468-615_99208743:616-642_99209164:643-673_99114183:674-697_99288753:698-704_99288763:705-714]	1	p2	(TC)11	22	1	22
comp45242_c0_seq1_len=2556_path=[99719754:0-180_99809214:181-273_99723463:274-657_99745219:658-700_99746073:701-1050_99753373:1051-1072_99753826:1073-1169_99756044:1170-1190_99756415:1191-1245_99757529:1246-1271_99758069:1272-1370_99760132:1371-1461_99761994:1462-1607_99765228:1608-1619_99765388:1620-1656_99841318:1657-1659_99766164:1660-1695_99766998:1696-1719_99785805:1720-1778_99787093:1779-17…	1	p2	(TC)11	22	2534	2555
comp45242_c0_seq2_len=2563_path=[99719754:0-180_99809214:181-273_99723463:274-657_99745219:658-700_99746073:701-1050_99753373:1051-1072_99753826:1073-1169_99756044:1170-1190_99756415:1191-1245_99757529:1246-1271_99758069:1272-1370_99760132:1371-1461_99761994:1462-1607_99765228:1608-1619_99765388:1620-1656_99841318:1657-1659_99766164:1660-1695_99766998:1696-1719_99767541:1720-1821_99769499:1822-18…	1	p2	(TC)11	22	2541	2562
comp45242_c0_seq3_len=2463_path=[99719754:0-180_99723463:181-564_99745219:565-607_99746073:608-957_99753373:958-979_99753826:980-1076_99756044:1077-1097_99756415:1098-1152_99757529:1153-1178_99758069:1179-1277_99760132:1278-1368_99761994:1369-1514_99765228:1515-1526_99765388:1527-1563_99841318:1564-1566_99766164:1567-1602_99766998:1603-1626_99785805:1627-1685_99787093:1686-1703_99787520:1704-1720…	1	p2	(TC)11	22	2441	2462
comp45242_c0_seq4_len=1294_path=[99547819:0-158_99551288:159-167_99551401:168-347_99555358:348-348_99555368:349-372_99556083:373-1025_99570665:1026-1270_99841531:1271-1293]	1	p2	(TC)11	22	1272	1293
comp45242_c0_seq5_len=2470_path=[99719754:0-180_99723463:181-564_99745219:565-607_99746073:608-957_99753373:958-979_99753826:980-1076_99756044:1077-1097_99756415:1098-1152_99757529:1153-1178_99758069:1179-1277_99760132:1278-1368_99761994:1369-1514_99765228:1515-1526_99765388:1527-1563_99841318:1564-1566_99766164:1567-1602_99766998:1603-1626_99767541:1627-1728_99769499:1729-1753_99769928:1754-2001…	1	p2	(TC)11	22	2448	2469
comp47310_c0_seq1_len=2251_path=[118481040:0-134_118484263:135-249_118486952:250-268_118611315:269-289_118488023:290-312_118488422:313-362_118489470:363-371_118611804:372-386_118594826:387-395_118490176:396-437_118491019:438-461_118491743:462-546_118493693:547-570_118494188:571-692_118497231:693-716_118497633:717-758_118498694:759-782_118499233:783-791_118499430:792-815_118499952:816-896_11850221…	1	p2	(TC)11	22	1	22
comp47310_c0_seq2_len=296_path=[118481040:0-134_118484263:135-249_118486952:250-268_118487369:269-269_118487377:270-295]	1	p2	(TC)11	22	1	22
comp48620_c0_seq1_len=3275_path=[133067220:0-354_133074132:355-406_133075058:407-1193_133089027:1194-1228_133158745:1229-1354_133158793:1355-1364_133158803:1365-2911_133120176:2912-2922_133120401:2923-2977_133121450:2978-3218_133126088:3219-3239_133126399:3240-3274]	1	p2	(TC)11	22	3253	3274
comp48620_c0_seq2_len=3255_path=[133067220:0-354_133130705:355-386_133075058:387-1173_133089027:1174-1208_133158745:1209-1334_133158793:1335-1344_133158803:1345-2891_133120176:2892-2902_133120401:2903-2957_133121450:2958-3198_133126088:3199-3219_133126399:3220-3254]	1	p2	(TC)11	22	3233	3254
comp49478_c0_seq1_len=1938_path=[143995277:0-35_143845357:36-59_143780016:60-896_143794808:897-903_143794962:904-1422_143805071:1423-1428_143805294:1429-1937]	1	p2	(TC)11	22	1916	1937
comp49478_c0_seq2_len=4032_path=[143837169:0-83_143740617:84-101_143994770:102-103_143994772:104-107_143994776:108-108_143741002:109-1781_143772602:1782-1799_143772991:1800-2104_143778912:2105-2114_143995277:2115-2150_143779916:2151-2153_143780016:2154-2990_143794808:2991-2997_143794962:2998-3516_143805071:3517-3522_143805294:3523-4031]	1	p2	(TC)11	22	4010	4031
comp7351_c0_seq1_len=267_path=[5672420:0-150_5688813:151-266]	1	p2	(TA)11	22	1	22
comp9600_c0_seq1_len=361_path=[7975981:0-360]	1	p2	(TA)11	22	1	22
comp16002_c0_seq1_len=275_path=[14489121:0-46_14490033:47-274]	1	p2	(TA)11	22	254	275
comp30232_c0_seq1_len=509_path=[35479270:0-336_35485653:337-360_35486168:361-508]	1	p2	(TA)11	22	1	22
comp30793_c0_seq2_len=280_path=[36597757:0-13_36598229:14-19_36598326:20-112_36635232:113-279]	1	p2	(TA)11	22	259	280
comp33209_c0_seq1_len=1209_path=[42680115:0-117_42633537:118-506_42656577:507-971_42687691:972-1208]	2	p2	(TA)11	22	1188	1209
comp34128_c0_seq1_len=673_path=[45269500:0-152_45272224:153-176_45299629:177-220_45299665:221-672]	1	p2	(TA)11	22	652	673
comp34185_c0_seq1_len=480_path=[45480232:0-67_45450628:68-89_45484803:90-92_45450899:93-126_45451782:127-151_45452299:152-260_45454795:261-294_45455367:295-479]	1	p2	(TA)11	22	458	479
comp35704_c0_seq1_len=958_path=[50238579:0-957]	1	p2	(TA)11	22	936	957
comp36051_c0_seq1_len=2211_path=[51373055:0-1277_51429856:1278-1278_51429561:1279-1290_51404637:1291-1961_51329755:1962-2210]	1	p2	(TA)11	22	1964	1985
comp36051_c0_seq2_len=2223_path=[51373055:0-1277_51429856:1278-1278_51404113:1279-1301_51404628:1302-1302_51404637:1303-1973_51329755:1974-2222]	1	p2	(TA)11	22	1976	1997
comp36051_c0_seq3_len=474_path=[51323882:0-224_51329755:225-473]	1	p2	(TA)11	22	227	248
comp36051_c0_seq4_len=2199_path=[51373055:0-1277_51404628:1278-1278_51404637:1279-1949_51329755:1950-2198]	1	p2	(TA)11	22	1952	1973
comp39385_c0_seq1_len=1254_path=[64321209:0-172_64325309:173-195_64325761:196-436_64332273:437-447_64332556:448-780_64340796:781-846_64388604:847-847_64342342:848-1039_64347902:1040-1056_64348312:1057-1253]	1	p2	(TA)11	22	1233	1254
comp39385_c0_seq2_len=1237_path=[64321209:0-172_64325309:173-195_64325761:196-436_64332273:437-447_64332556:448-780_64340796:781-846_64388604:847-847_64342342:848-1039_64348312:1040-1236]	1	p2	(TA)11	22	1216	1237
comp39561_c3_seq7_len=2056_path=[65217992:0-197_65146543:198-251_65147528:252-262_65147811:263-283_65340679:284-305_65340701:306-307_65340703:308-313_65340709:314-317_65340713:318-377_65149984:378-1201_65183704:1202-2055]	1	p2	(TA)11	22	1	22
comp43230_c0_seq1_len=1666_path=[84881203:0-222_84886538:223-243_84887192:244-295_84888871:296-480_84893751:481-502_84894260:503-767_84899920:768-943_84974837:944-1395_84970040:1396-1404_84915001:1405-1541_84917877:1542-1665]	1	p2	(TA)11	22	1	22
comp44373_c0_seq1_len=338_path=[93081918:0-2_93052838:3-14_92891967:15-92_92905270:93-107_92905495:108-337]	1	p2	(TA)11	22	317	338
comp44373_c0_seq3_len=440_path=[93081862:0-64_92890618:65-100_93081918:101-103_92891629:104-115_92891967:116-193_93053869:194-209_92905495:210-439]	1	p2	(TA)11	22	419	440
comp44373_c0_seq4_len=1002_path=[92864768:0-92_92866730:93-102_92866928:103-141_92867649:142-401_92886310:402-417_92886577:418-517_92888535:518-537_93081862:538-602_92890100:603-620_92890618:621-656_93052702:657-666_93052838:667-678_92891967:679-756_92905270:757-771_92905495:772-1001]	1	p2	(TA)11	22	981	1002
comp46097_c0_seq1_len=4250_path=[106834495:0-385_106841607:386-1687_106864385:1688-1971_106869751:1972-1973_106869775:1974-2400_106877738:2401-2417_106933788:2418-3010_106888776:3011-3013_106888797:3014-4249]	1	p2	(TA)11	22	1	22
comp46151_c0_seq1_len=1815_path=[107210368:0-153_107213444:154-235_107313358:236-389_107313422:390-400_107218352:401-435_107313448:436-451_107313464:452-456_107219461:457-458_107219549:459-879_107313544:880-880_107313545:881-902_107227860:903-942_107228647:943-950_107229039:951-1404_107313643:1405-1814]	1	p2	(TA)11	22	1794	1815
comp46637_c1_seq1_len=1721_path=[111806934:0-667_111847908:668-691_111819398:692-1016_111867007:1017-1018_111824974:1019-1020_111824979:1021-1091_111826276:1092-1206_111867098:1207-1396_111831923:1397-1720]	2	p2	(TA)11	22	1699	1720
comp47116_c0_seq1_len=1622_path=[116507305:0-270_116512064:271-482_116515901:483-498_116516204:499-551_116517203:552-577_116517527:578-821_116682296:822-834_116522275:835-1040_116525697:1041-1065_116682452:1066-1203_116682489:1204-1215_116529048:1216-1227_116529256:1228-1621]	1	p2	(TA)11	22	1601	1622
comp47157_c0_seq1_len=1777_path=[116982878:0-634_116996373:635-656_116996693:657-728_116998130:729-733_116998347:734-797_116999611:798-798_116999621:799-822_117000202:823-891_117001415:892-949_117059936:950-961_117002937:962-992_117003784:993-1017_117059972:1018-1161_117060042:1162-1165_117007929:1166-1183_117008301:1184-1188_117008354:1189-1233_117060069:1234-1255_117009871:1256-1257_117009878:1…	1	p2	(TA)11	22	1755	1776
comp49122_c1_seq4_len=401_path=[139514666:0-17_139515120:18-28_139738090:29-40_139738102:41-47_139738109:48-64_139428056:65-106_139428866:107-400]	1	p2	(TA)11	22	379	400
comp50581_c0_seq1_len=3695_path=[158837361:0-193_158840366:194-212_158840585:213-764_158850027:765-765_158850032:766-789_158850351:790-2228_158874193:2229-2244_158874381:2245-2741_159017789:2742-2754_159017802:2755-2903_159017850:2904-2905_159017852:2906-2939_159017882:2940-2952_159017895:2953-2987_159017919:2988-2990_158887266:2991-3029_158887940:3030-3093_159017945:3094-3095_158889242:3096-3096…	1	p2	(TA)11	22	3674	3695
comp50632_c3_seq1_len=1413_path=[159621539:0-79_159791569:80-80_159791570:81-83_159623332:84-101_159791589:102-104_159791592:105-108_159791596:109-120_159656456:121-124_159624173:125-130_159624228:131-150_159791817:151-173_159791840:174-174_159791846:175-181_159791853:182-186_159675837:187-191_159791881:192-193_159791883:194-209_159791899:210-227_159791917:228-236_159791926:237-237_159791928:238-…	1	p2	(TA)11	22	1	22
comp50632_c3_seq2_len=413_path=[159621539:0-79_159791569:80-80_159791570:81-83_159623332:84-101_159791589:102-104_159791592:105-108_159791596:109-120_159656456:121-124_159624173:125-130_159624228:131-150_159791817:151-173_159791840:174-174_159791846:175-181_159791853:182-186_159675837:187-191_159791881:192-193_159791883:194-209_159791899:210-227_159791917:228-236_159791926:237-237_159791928:238-2…	1	p2	(TA)11	22	1	22
comp50632_c3_seq3_len=1402_path=[159621539:0-79_159791569:80-80_159791570:81-83_159623332:84-101_159791589:102-104_159791592:105-108_159791596:109-120_159656456:121-124_159624173:125-130_159624228:131-150_159791817:151-173_159791840:174-174_159791846:175-181_159791853:182-186_159675837:187-191_159791881:192-193_159791883:194-209_159791899:210-227_159791917:228-236_159791926:237-237_159791928:238-…	1	p2	(TA)11	22	1	22
comp51470_c0_seq3_len=420_path=[173419457:0-384_173428323:385-419]	1	p2	(TA)11	22	1	22
comp51470_c0_seq4_len=1793_path=[173419457:0-384_173370003:385-680_173601687:681-681_173489496:682-712_173377445:713-770_173378895:771-1079_173385419:1080-1106_173385949:1107-1487_173394162:1488-1691_173398943:1692-1700_173399127:1701-1733_173399869:1734-1736_173399894:1737-1792]	1	p2	(TA)11	22	1	22
comp51637_c0_seq1_len=3563_path=[176632425:0-3_176726575:4-36_176633130:37-41_176633200:42-42_176633202:43-96_176705418:97-136_176706259:137-137_176786118:138-163_176753948:164-171_176775342:172-195_176737323:196-222_176636464:223-233_176636696:234-361_176639222:362-385_176639592:386-399_176639830:400-423_176640298:424-521_176641984:522-523_176641998:524-545_176642480:546-547_176642510:548-560_17…	3	p2	(TA)11	22	3542	3563
comp51637_c0_seq3_len=4692_path=[176610460:0-62_176611467:63-95_176612359:96-396_176618178:397-410_176618583:411-493_176620343:494-503_176825970:504-661_176826082:662-669_176623941:670-670_176623943:671-684_176624299:685-902_176628459:903-923_176826227:924-945_176826249:946-952_176826256:953-986_176629793:987-998_176711001:999-1022_176630332:1023-1031_176630504:1032-1039_176630783:1040-1055_17663…	3	p2	(TA)11	22	4671	4692
comp51637_c0_seq4_len=4685_path=[176610460:0-62_176611467:63-95_176612359:96-396_176618178:397-410_176618583:411-493_176620343:494-503_176825970:504-661_176826082:662-669_176623941:670-670_176623943:671-684_176624299:685-902_176826227:903-924_176826249:925-931_176826256:932-965_176629793:966-977_176711001:978-1001_176630332:1002-1010_176630504:1011-1018_176630783:1019-1034_176631054:1035-1045_176…	3	p2	(TA)11	22	4664	4685
comp51637_c0_seq6_len=3542_path=[176632425:0-3_176726575:4-36_176633130:37-41_176633200:42-42_176633202:43-96_176634367:97-157_176635617:158-173_176635808:174-201_176636464:202-212_176636696:213-340_176639222:341-364_176639592:365-378_176639830:379-402_176640298:403-500_176641984:501-502_176641998:503-524_176642480:525-526_176642510:527-539_176642735:540-546_176642863:547-563_176643199:564-570_17…	3	p2	(TA)11	22	3521	3542
comp51637_c0_seq10_len=4664_path=[176610460:0-62_176611467:63-95_176612359:96-396_176618178:397-410_176618583:411-493_176620343:494-503_176825970:504-661_176826082:662-669_176623941:670-670_176623943:671-684_176624299:685-902_176826227:903-924_176826249:925-931_176826256:932-965_176629793:966-977_176711001:978-1001_176630332:1002-1010_176630504:1011-1018_176630783:1019-1034_176631054:1035-1045_17…	3	p2	(TA)11	22	4643	4664
comp51637_c0_seq14_len=4671_path=[176610460:0-62_176611467:63-95_176612359:96-396_176618178:397-410_176618583:411-493_176620343:494-503_176825970:504-661_176826082:662-669_176623941:670-670_176623943:671-684_176624299:685-902_176826227:903-924_176826249:925-931_176826256:932-965_176629793:966-977_176711001:978-1001_176630332:1002-1010_176630504:1011-1018_176630783:1019-1034_176631054:1035-1045_17…	3	p2	(TA)11	22	4650	4671
comp51637_c0_seq16_len=3528_path=[176632425:0-3_176726575:4-36_176633130:37-41_176633200:42-42_176633202:43-96_176634367:97-157_176635617:158-173_176635808:174-201_176636464:202-212_176636696:213-340_176639222:341-364_176639592:365-378_176639830:379-402_176640298:403-500_176641984:501-502_176641998:503-524_176642480:525-526_176642510:527-539_176642735:540-546_176642863:547-563_176643199:564-570_1…	3	p2	(TA)11	22	3507	3528
comp51637_c0_seq17_len=4685_path=[176610460:0-62_176611467:63-95_176612359:96-396_176618178:397-410_176618583:411-493_176620343:494-503_176825970:504-661_176826082:662-669_176623941:670-670_176623943:671-684_176624299:685-902_176628459:903-923_176826227:924-945_176826249:946-952_176826256:953-986_176629793:987-998_176711001:999-1022_176630332:1023-1031_176630504:1032-1039_176630783:1040-1055_1766…	3	p2	(TA)11	22	4664	4685
comp51637_c0_seq21_len=4706_path=[176610460:0-62_176611467:63-95_176612359:96-396_176618178:397-410_176618583:411-493_176620343:494-503_176825970:504-661_176826082:662-669_176623941:670-670_176623943:671-684_176624299:685-902_176628459:903-923_176826227:924-945_176826249:946-952_176826256:953-986_176629793:987-998_176711001:999-1022_176630332:1023-1031_176630504:1032-1039_176630783:1040-1055_1766…	3	p2	(TA)11	22	4685	4706
comp51637_c0_seq22_len=4671_path=[176610460:0-62_176611467:63-95_176612359:96-396_176618178:397-410_176618583:411-493_176620343:494-503_176825970:504-661_176826082:662-669_176623941:670-670_176623943:671-684_176624299:685-902_176628459:903-923_176826227:924-945_176826249:946-952_176826256:953-986_176629793:987-998_176711001:999-1022_176630332:1023-1031_176630504:1032-1039_176630783:1040-1055_1766…	3	p2	(TA)11	22	4650	4671
comp51637_c0_seq23_len=4650_path=[176610460:0-62_176611467:63-95_176612359:96-396_176618178:397-410_176618583:411-493_176620343:494-503_176825970:504-661_176826082:662-669_176623941:670-670_176623943:671-684_176624299:685-902_176826227:903-924_176826249:925-931_176826256:932-965_176629793:966-977_176711001:978-1001_176630332:1002-1010_176630504:1011-1018_176630783:1019-1034_176631054:1035-1045_17…	3	p2	(TA)11	22	4629	4650
comp51821_c0_seq1_len=7605_path=[180518299:0-602_180528807:603-1196_180812858:1197-1200_180538835:1201-1216_180812866:1217-1433_180812909:1434-1435_180812911:1436-1962_180552161:1963-2251_180812988:2252-2262_180557169:2263-2282_180557428:2283-2296_180557862:2297-2339_180558461:2340-2419_180560059:2420-2436_180560385:2437-2470_180811250:2471-2475_180811255:2476-2503_180811283:2504-2524_180561998:2…	1	p2	(TA)11	22	1	22
comp51821_c0_seq4_len=2367_path=[180518299:0-602_180528807:603-1196_180812858:1197-1200_180538835:1201-1216_180812866:1217-1433_180812909:1434-1435_180812911:1436-1962_180552161:1963-2251_180812988:2252-2262_180557169:2263-2282_180557428:2283-2296_180557862:2297-2339_180740953:2340-2366]	1	p2	(TA)11	22	1	22
comp69941_c0_seq1_len=218_path=[195808951:0-217]	1	p2	(TA)11	22	1	22
comp51254_c0_seq1_len=3793_path=[169511545:0-27_169512038:28-281_169663945:282-291_169663955:292-474_169521339:475-797_169592849:798-813_169664078:814-1645_169544197:1646-1700_169664351:1701-1706_169545615:1707-2060_169664426:2061-2061_169664427:2062-2242_169664471:2243-2911_169664728:2912-2921_169571204:2922-2929_169571381:2930-3215_169576636:3216-3242_169664854:3243-3247_169577335:3248-3249_169…	1	p1	(T)22	22	1	22
comp16058_c0_seq1_len=443_path=[14522708:0-115_14525373:116-119_14525438:120-336_14540454:337-442]	1	p2	(GT)11	22	1	22
comp32668_c0_seq1_len=235_path=[41231226:0-78_41232543:79-88_41232772:89-234]	1	p2	(GT)11	22	1	22
comp34281_c0_seq1_len=409_path=[45729412:0-151_45732778:152-382_45737842:383-408]	2	p2	(GT)11	22	387	408
comp35021_c0_seq1_len=755_path=[47978346:0-445_47987966:446-464_47988480:465-530_47989663:531-532_47989682:533-754]	2	p2	(GT)11	22	733	754
comp41843_c0_seq1_len=2047_path=[76575817:0-457_76584282:458-467_76584576:468-897_76594857:898-906_76595065:907-1657_76608687:1658-1673_76608997:1674-1764_76610795:1765-1766_76610822:1767-1810_76611639:1811-1853_76612454:1854-1946_76614281:1947-1953_76614423:1954-2022_76615817:2023-2046]	1	p2	(GT)11	22	2025	2046
comp42911_c0_seq1_len=296_path=[82923203:0-87_82940230:88-94_82925734:95-209_82954517:210-218_82956950:219-224_82934660:225-225_82934706:226-250_82929544:251-295]	1	p2	(GT)11	22	275	296
comp42911_c0_seq4_len=315_path=[82923203:0-87_82940230:88-94_82925734:95-209_82928258:210-235_82928860:236-269_82929544:270-314]	1	p2	(GT)11	22	294	315
comp42937_c0_seq1_len=1779_path=[83116083:0-67_83117733:68-168_83120729:169-212_83121751:213-245_83175571:246-269_83123219:270-536_83130050:537-545_83164643:546-569_83131074:570-598_83188791:599-599_83188792:600-602_83132054:603-616_83132477:617-1079_83179557:1080-1095_83144321:1096-1098_83144442:1099-1139_83145773:1140-1173_83146503:1174-1194_83147304:1195-1240_83148434:1241-1318_83150778:1319-1…	1	p2	(GT)11	22	1758	1779
comp43423_c0_seq1_len=3623_path=[86221651:0-1870_86146715:1871-1872_86146752:1873-3334_86177088:3335-3622]	2	p2	(GT)11	22	3602	3623
comp43423_c0_seq2_len=3034_path=[86115177:0-132_86118288:133-492_86127243:493-643_86130165:644-645_86130185:646-839_86134708:840-890_86135614:891-1072_86327176:1073-1100_86140350:1101-1214_86144538:1215-1237_86145100:1238-1239_86143285:1240-1280_86146713:1281-1281_86146715:1282-1283_86146752:1284-2745_86177088:2746-3033]	2	p2	(GT)11	22	3013	3034
comp44128_c1_seq1_len=917_path=[90993382:0-916]	1	p2	(GT)11	22	1	22
comp44209_c2_seq1_len=305_path=[91848172:0-14_91806775:15-138_91821745:139-141_91821787:142-239_91823925:240-254_91824129:255-304]	1	p2	(GT)11	22	283	304
comp45538_c1_seq1_len=1628_path=[102094431:0-236_102098164:237-242_102098258:243-432_102100922:433-445_102101166:446-471_102101571:472-487_102101815:488-540_102102725:541-554_102102964:555-784_102106528:785-800_102106835:801-863_102157450:864-865_102108359:866-925_102179474:926-926_102169302:927-931_102109428:932-985_102110286:986-1627]	1	p2	(GT)11	22	1	22
comp45750_c0_seq1_len=1040_path=[103907417:0-246_103912251:247-303_103913267:304-305_103913302:306-380_104031149:381-404_103914977:405-1039]	1	p2	(GT)11	22	1019	1040
comp46143_c0_seq1_len=1726_path=[107186785:0-382_107254448:383-788_107204931:789-1025_107209909:1026-1038_107210108:1039-1132_107254690:1133-1138_107239044:1139-1152_107212589:1153-1597_107254788:1598-1601_107221758:1602-1613_107222074:1614-1617_107254795:1618-1702_107254835:1703-1725]	2	p2	(GT)11	22	1705	1726
comp46240_c0_seq1_len=610_path=[108100076:0-20_108100466:21-50_108101142:51-64_108101270:65-88_108101725:89-100_108101976:101-102_108101993:103-135_108102509:136-191_108103447:192-215_108103929:216-262_108104667:263-286_108104996:287-348_108105938:349-372_108106274:373-476_108108040:477-494_108108309:495-521_108109019:522-545_108109370:546-609]	1	p2	(GT)11	22	1	22
comp46846_c0_seq1_len=3371_path=[113700664:0-399_113707628:400-401_113707667:402-1451_113725118:1452-3058_113752537:3059-3060_113752613:3061-3280_113756161:3281-3294_113756460:3295-3370]	1	p2	(GT)11	22	3349	3370
comp48318_c2_seq1_len=1319_path=[129711442:0-492_129431550:493-510_129431854:511-534_129432356:535-572_129432988:573-594_129823567:595-603_129433486:604-606_129433669:607-789_129823777:790-791_129823779:792-942_129440367:943-976_129441119:977-977_129441157:978-1027_129823964:1028-1072_129442873:1073-1171_129444336:1172-1180_129824108:1181-1199_129824128:1200-1202_129824131:1203-1318]	1	p2	(GT)11	22	1297	1318
comp48318_c2_seq7_len=296_path=[129441157:0-49_129442873:50-148_129444336:149-157_129824108:158-176_129824128:177-179_129824131:180-295]	1	p2	(GT)11	22	274	295
comp48344_c0_seq1_len=562_path=[129714309:0-12_129714443:13-17_129714545:18-35_129770362:36-120_129770447:121-123_129717114:124-142_129717344:143-243_129718846:244-245_129718859:246-247_129718877:248-405_129721503:406-430_129721995:431-461_129722494:462-527_129770705:528-538_129770716:539-561]	1	p2	(GT)11	22	541	562
comp48344_c0_seq2_len=574_path=[129714309:0-12_129714443:13-17_129714545:18-35_129770362:36-120_129770447:121-123_129770450:124-129_129770456:130-130_129759717:131-154_129717344:155-255_129718846:256-257_129718859:258-259_129718877:260-417_129721503:418-442_129721995:443-473_129722494:474-539_129770705:540-550_129770716:551-573]	1	p2	(GT)11	22	553	574
comp48344_c0_seq3_len=586_path=[129714309:0-12_129714443:13-17_129714545:18-35_129770362:36-120_129770447:121-123_129770450:124-129_129770456:130-130_129716734:131-132_129716794:133-138_129716876:139-147_129717114:148-166_129717344:167-267_129718846:268-269_129718859:270-271_129718877:272-429_129721503:430-454_129721995:455-485_129722494:486-551_129770705:552-562_129770716:563-585]	1	p2	(GT)11	22	565	586
comp48391_c1_seq1_len=869_path=[130340846:0-113_130343095:114-305_130435880:306-308_130346877:309-309_130346880:310-318_130347134:319-367_130435918:368-377_130348129:378-459_130435989:460-464_130435995:465-465_130387754:466-468_130350059:469-479_130436005:480-493_130426229:494-494_130372649:495-511_130350633:512-610_130352257:611-629_130352623:630-712_130353928:713-713_130353939:714-836_130436231…	2	p2	(GT)11	22	847	868
comp52479_c0_seq1_len=826_path=[181705326:0-825]	1	p2	(GT)11	22	805	826
comp8858_c0_seq1_len=890_path=[7308406:0-173_7312278:174-889]	1	p2	(GA)11	22	1	22
comp12552_c0_seq1_len=492_path=[10931376:0-491]	1	p2	(GA)11	22	1	22
comp15182_c0_seq1_len=206_path=[13782927:0-205]	1	p2	(GA)11	22	1	22
comp24177_c0_seq1_len=1107_path=[24849555:0-964_24872379:965-1106]	2	p2	(GA)11	22	1086	1107
comp24177_c0_seq2_len=1136_path=[24849555:0-964_24871623:965-993_24872379:994-1135]	2	p2	(GA)11	22	1115	1136
comp24754_c0_seq1_len=414_path=[25786542:0-324_25792433:325-369_25808859:370-386_25785927:387-390_25808867:391-413]	1	p2	(GA)11	22	1	22
comp30365_c0_seq1_len=1073_path=[35738905:0-229_35744694:230-247_35745057:248-541_35751266:542-561_35751712:562-614_35752856:615-629_35753031:630-1072]	1	p2	(GA)11	22	1	22
comp35149_c0_seq1_len=1221_path=[48538433:0-1022_48653013:1023-1047_48653466:1048-1220]	1	p2	(GA)11	22	1	22
comp36387_c0_seq1_len=1888_path=[52497037:0-21_52497688:22-264_52502647:265-670_52509552:671-1887]	1	p2	(GA)11	22	1	22
comp36387_c0_seq2_len=1060_path=[52497037:0-21_52497688:22-264_52502647:265-670_52541102:671-735_52542212:736-750_52542514:751-1059]	1	p2	(GA)11	22	1	22
comp37796_c1_seq1_len=218_path=[57842739:0-217]	1	p2	(GA)11	22	1	22
comp38955_c0_seq1_len=854_path=[62455484:0-79_62483193:80-94_62483208:95-166_62458912:167-177_62459149:178-234_62460045:235-421_62463288:422-429_62463441:430-526_62465008:527-529_62465037:530-671_62467602:672-683_62467951:684-853]	1	p2	(GA)11	22	1	22
comp39375_c0_seq1_len=584_path=[64286081:0-168_64317541:169-458_64295327:459-466_64295486:467-583]	1	p2	(GA)11	22	1	22
comp41370_c0_seq1_len=2023_path=[73964906:0-99_73967429:100-140_73968755:141-142_73968835:143-327_74082383:328-328_73973900:329-354_73974564:355-507_73977793:508-796_73985357:797-828_73985941:829-983_73990138:984-2022]	1	p2	(GA)11	22	1	22
comp43212_c0_seq1_len=685_path=[84790446:0-184_84793555:185-198_84793809:199-392_84797546:393-417_84797918:418-451_84798709:452-462_84798931:463-463_84798934:464-500_84818654:501-504_84799834:505-684]	1	p2	(GA)11	22	663	684
comp44896_c0_seq6_len=333_path=[96891002:0-140_96841990:141-143_97325749:144-154_97325761:155-164_96842471:165-255_97325855:256-260_97325860:261-263_97325863:264-272_97325872:273-273_97326426:274-285_97326438:286-288_97326441:289-298_97326451:299-300_96844823:301-332]	1	p2	(GA)11	22	312	333
comp44896_c0_seq7_len=475_path=[97110929:0-61_97112039:62-255_96841415:256-271_97325737:272-281_96841940:282-282_96841990:283-285_97325749:286-296_97325761:297-306_96842471:307-397_97325855:398-402_97325860:403-405_97325863:406-414_97325872:415-415_97326426:416-427_97326438:428-430_97326441:431-440_97326451:441-442_96844823:443-474]	1	p2	(GA)11	22	454	475
comp44944_c3_seq2_len=1288_path=[97373405:0-152_97389814:153-168_97407424:169-188_97377076:189-231_97252841:232-770_97262024:771-783_97262282:784-812_97368377:813-825_97263023:826-1287]	1	p2	(GA)11	22	1	22
comp45185_c1_seq5_len=704_path=[99204751:0-130_99358168:131-141_99358179:142-222_99210068:223-284_99358656:285-293_99211605:294-331_99271495:332-446_99358776:447-464_99274698:465-703]	1	p2	(GA)11	22	1	22
comp45185_c1_seq7_len=996_path=[99204751:0-130_99358168:131-141_99358179:142-222_99210068:223-284_99358656:285-293_99211605:294-331_99358688:332-470_99215766:471-514_99217001:515-607_99358886:608-852_99223761:853-874_99224160:875-995]	1	p2	(GA)11	22	1	22
comp45322_c1_seq1_len=1350_path=[100201095:0-459_100211000:460-483_100211375:484-503_100211888:504-648_100286763:649-669_100286784:670-681_100286796:682-883_100219859:884-1214_100258470:1215-1248_100259356:1249-1262_100228290:1263-1263_100228292:1264-1326_100287046:1327-1349]	1	p2	(GA)11	22	1328	1349
comp45322_c1_seq2_len=1317_path=[100201095:0-459_100211000:460-483_100211375:484-503_100211888:504-648_100286763:649-669_100286784:670-681_100286796:682-883_100219859:884-1214_100227924:1215-1229_100228290:1230-1230_100228292:1231-1293_100287046:1294-1316]	1	p2	(GA)11	22	1295	1316
comp45747_c0_seq1_len=2977_path=[103840746:0-247_103846743:248-277_103847716:278-302_103848226:303-307_103848348:308-623_103857114:624-637_103946068:638-1329_103871973:1330-1346_103872306:1347-1615_103877348:1616-2001_103886000:2002-2079_103914000:2080-2116_103889313:2117-2359_103895554:2360-2421_103897987:2422-2440_103898240:2441-2976]	1	p2	(GA)11	22	1	22
comp47969_c0_seq1_len=3732_path=[125562542:0-34_125563298:35-282_125754580:283-304_125568869:305-354_125570161:355-360_125570192:361-386_125570464:387-470_125572341:471-585_125762766:586-600_125574532:601-638_125753160:639-642_125575347:643-872_125580074:873-878_125580205:879-921_125580849:922-1013_125582943:1014-1030_125583365:1031-1532_125592862:1533-1658_125595565:1659-1771_125597694:1772-1813…	1	p2	(GA)11	22	3710	3731
comp47969_c0_seq2_len=3707_path=[125562542:0-34_125563298:35-282_125754580:283-304_125568869:305-354_125570161:355-360_125570192:361-386_125570464:387-470_125572341:471-585_125574532:586-623_125575275:624-629_125575347:630-859_125580074:860-865_125580205:866-908_125580849:909-1000_125582943:1001-1017_125583365:1018-1519_125592862:1520-1645_125719129:1646-1746_125597694:1747-1788_125725728:1789-18…	1	p2	(GA)11	22	3685	3706
comp47969_c0_seq3_len=3719_path=[125562542:0-34_125563298:35-282_125754580:283-304_125568869:305-354_125570161:355-360_125570192:361-386_125570464:387-470_125572341:471-585_125574532:586-623_125575275:624-629_125575347:630-859_125580074:860-865_125580205:866-908_125580849:909-1000_125582943:1001-1017_125583365:1018-1519_125592862:1520-1645_125595565:1646-1758_125597694:1759-1800_125598466:1801-18…	1	p2	(GA)11	22	3697	3718
comp47969_c0_seq4_len=395_path=[125738213:0-90_125740165:91-105_125740475:106-187_125742233:188-200_125742422:201-206_125772484:207-228_125635603:229-242_125635919:243-394]	1	p2	(GA)11	22	373	394
comp47969_c0_seq5_len=3720_path=[125562542:0-34_125563298:35-282_125754580:283-304_125568869:305-354_125570161:355-360_125570192:361-386_125570464:387-470_125572341:471-585_125762766:586-600_125574532:601-638_125753160:639-642_125575347:643-872_125580074:873-878_125580205:879-921_125580849:922-1013_125582943:1014-1030_125583365:1031-1532_125592862:1533-1658_125719129:1659-1759_125597694:1760-1801…	1	p2	(GA)11	22	3698	3719
comp48726_c1_seq1_len=2046_path=[134761438:0-217_134766764:218-218_134766834:219-242_134767305:243-2045]	1	p2	(GA)11	22	2025	2046
comp49056_c0_seq5_len=544_path=[138876073:0-165_138879799:166-174_138880134:175-358_138883706:359-383_138884104:384-472_138885819:473-487_138886023:488-536_138898772:537-543]	1	p2	(GA)11	22	1	22
comp49056_c0_seq8_len=2795_path=[138876073:0-165_138879799:166-174_138880134:175-358_138883706:359-383_138884104:384-472_138885819:473-487_138886023:488-536_139017151:537-714_138526941:715-2532_138576436:2533-2556_138912802:2557-2794]	1	p2	(GA)11	22	1	22
comp49763_c1_seq6_len=272_path=[147852658:0-5_147448276:6-271]	2	p2	(GA)11	22	250	271
comp50802_c0_seq7_len=1014_path=[162356532:0-702_162423304:703-723_162423797:724-798_162425375:799-932_162736555:933-933_162736556:934-934_162428019:935-1013]	1	p2	(GA)11	22	1	22
comp50820_c0_seq21_len=218_path=[162516089:0-67_162584091:68-96_162799699:97-110_162799713:111-152_162592814:153-177_162799755:178-182_162593330:183-217]	1	p2	(GA)11	22	196	217
comp51024_c0_seq1_len=1391_path=[165562761:0-88_165713801:89-142_165843649:143-171_165565893:172-192_165566175:193-673_165843909:674-689_165574778:690-823_165843947:824-849_165843969:850-868_165721216:869-889_165844008:890-1237_165841061:1238-1390]	1	p2	(GA)11	22	1	22
comp51024_c0_seq2_len=3412_path=[165562761:0-88_165713801:89-142_165843649:143-171_165565893:172-192_165566175:193-673_165843909:674-689_165574778:690-823_165843947:824-849_165843969:850-868_165721216:869-889_165844008:890-1237_165584880:1238-1670_165592498:1671-1691_165592900:1692-2536_165608772:2537-2583_165609449:2584-2608_165844503:2609-2612_165844507:2613-2621_165610173:2622-2627_165610334:2…	1	p2	(GA)11	22	1	22
comp51032_c1_seq1_len=7798_path=[165860086:0-938_165878317:939-944_165878456:945-1145_165882430:1146-1158_165882650:1159-1675_166251921:1676-1686_166251932:1687-3220_165922127:3221-3235_165922473:3236-3629_166252440:3630-3903_165936370:3904-3917_165936623:3918-4829_165954326:4830-4846_165954606:4847-5841_165973007:5842-6728_165990549:6729-6729_165990569:6730-7797]	1	p2	(GA)11	22	1	22
comp51032_c1_seq2_len=5865_path=[165860086:0-938_165878317:939-944_165878456:945-1145_165882430:1146-1158_165882650:1159-1675_166251921:1676-1686_166251932:1687-3220_165922127:3221-3235_165922473:3236-3629_166252440:3630-3903_165936370:3904-3917_165936623:3918-4829_165954326:4830-4846_165954606:4847-5841_166252805:5842-5864]	1	p2	(GA)11	22	1	22
comp51181_c1_seq3_len=666_path=[168192648:0-32_168193372:33-48_168194080:49-169_168197806:170-185_168198247:186-214_168648674:215-224_168199347:225-358_168202590:359-374_168203079:375-430_168656247:431-455_168205091:456-486_168206117:487-518_168639372:519-575_168208395:576-665]	1	p2	(GA)11	22	1	22
comp51305_c0_seq15_len=431_path=[170517833:0-206_170522365:207-336_170525638:337-430]	1	p2	(GA)11	22	1	22
comp54980_c0_seq1_len=230_path=[184130308:0-229]	1	p2	(GA)11	22	1	22
comp55472_c0_seq1_len=413_path=[184586929:0-412]	1	p2	(GA)11	22	392	413
comp27061_c0_seq1_len=1355_path=[29536435:0-299_29543602:300-301_29543639:302-471_29547469:472-494_29548066:495-1354]	1	p1	(G)22	22	1	22
comp16800_c0_seq1_len=298_path=[15301114:0-67_15291615:68-117_15300879:118-129_15292787:130-297]	1	p2	(CT)11	22	277	298
comp34088_c0_seq1_len=1019_path=[45158523:0-83_45211835:84-165_45162540:166-417_45168645:418-441_45169158:442-1018]	1	p2	(CT)11	22	1	22
comp34874_c0_seq1_len=1056_path=[47501781:0-60_47502913:61-343_47508209:344-778_47515731:779-788_47515823:789-1055]	1	p2	(CT)11	22	1	22
comp37603_c0_seq2_len=581_path=[56942550:0-121_56933549:122-146_56934121:147-438_56940286:439-470_56940864:471-554_56942481:555-556_56942539:557-580]	1	p2	(CT)11	22	1	22
comp38509_c0_seq1_len=519_path=[60595312:0-84_60636642:85-97_60597192:98-144_60636697:145-160_60619514:161-183_60619889:184-185_60598648:186-272_60626326:273-316_60601166:317-343_60636800:344-344_60601811:345-404_60602929:405-518]	1	p2	(CT)11	22	1	22
comp44887_c0_seq1_len=480_path=[96780184:0-18_96780522:19-123_96782507:124-172_96888389:173-181_96888398:182-182_96827661:183-194_96784644:195-195_96784653:196-261_96785841:262-291_96888754:292-301_96888764:302-302_96888765:303-310_96794542:311-341_96888871:342-354_96777313:355-429_96888898:430-431_96821756:432-479]	1	p2	(CT)11	22	459	480
comp44887_c0_seq2_len=494_path=[96780184:0-18_96780522:19-123_96782507:124-172_96888389:173-181_96888398:182-182_96888399:183-183_96783994:184-205_96784578:206-208_96784644:209-209_96784653:210-275_96785841:276-305_96888754:306-315_96888764:316-316_96888765:317-324_96794542:325-355_96888871:356-368_96777313:369-443_96888898:444-445_96821756:446-493]	1	p2	(CT)11	22	473	494
comp44887_c0_seq3_len=547_path=[96780184:0-18_96780522:19-123_96782507:124-172_96888389:173-181_96888398:182-182_96888399:183-183_96783994:184-205_96784578:206-208_96784644:209-209_96784653:210-275_96785841:276-305_96888540:306-309_96786533:310-312_96786610:313-348_96888743:349-359_96888754:360-369_96888765:370-377_96794542:378-408_96888871:409-421_96777313:422-496_96888898:497-498_96821756:499-5…	1	p2	(CT)11	22	526	547
comp44887_c0_seq4_len=533_path=[96780184:0-18_96780522:19-123_96782507:124-172_96888389:173-181_96888398:182-182_96827661:183-194_96784644:195-195_96784653:196-261_96785841:262-291_96888540:292-295_96786533:296-298_96786610:299-334_96888743:335-345_96888754:346-355_96888765:356-363_96794542:364-394_96888871:395-407_96777313:408-482_96888898:483-484_96821756:485-532]	1	p2	(CT)11	22	512	533
comp45186_c0_seq1_len=643_path=[99220400:0-22_99220868:23-28_99141880:29-171_99288324:172-184_99144375:185-194_99144567:195-196_99144601:197-220_99245055:221-243_99145747:244-269_99253799:270-336_99147478:337-363_99147869:364-369_99148040:370-395_99148567:396-402_99148702:403-550_99151553:551-578_99152097:579-609_99152570:610-618_99288773:619-626_99288781:627-627_99288838:628-634_99288845:635-635…	1	p2	(CT)11	22	1	22
comp45186_c0_seq4_len=650_path=[99220400:0-22_99220868:23-28_99141880:29-171_99288324:172-184_99144375:185-194_99144567:195-196_99144601:197-220_99245055:221-243_99145747:244-269_99253799:270-336_99147478:337-363_99147869:364-369_99148040:370-395_99148567:396-402_99148702:403-550_99208743:551-577_99209164:578-608_99114183:609-632_99288753:633-639_99288763:640-649]	1	p2	(CT)11	22	1	22
comp45322_c0_seq1_len=505_path=[100229839:0-214_100235062:215-504]	1	p2	(CT)11	22	484	505
comp47108_c1_seq1_len=249_path=[116742426:0-47_116825299:48-248]	1	p2	(CT)11	22	228	249
comp47108_c1_seq2_len=6632_path=[116439506:0-73_116770490:74-104_116443455:105-163_116824429:164-165_116824432:166-166_116824433:167-168_116474016:169-182_116445133:183-1386_116471907:1387-1394_116471992:1395-1904_116668881:1905-2385_116676954:2386-2402_116677317:2403-5154_116725512:5155-5177_116725886:5178-6116_116742118:6117-6117_116742122:6118-6137_116742390:6138-6140_116742426:6141-6188_11674…	3	p2	(CT)11	22	6611	6632
comp47108_c1_seq5_len=6683_path=[116439506:0-73_116441202:74-108_116442144:109-152_116443443:153-155_116443455:156-214_116473985:215-217_116824433:218-219_116474016:220-233_116445133:234-1437_116471907:1438-1445_116471992:1446-1955_116668881:1956-2436_116676954:2437-2453_116677317:2454-5205_116725512:5206-5228_116725886:5229-6167_116742118:6168-6168_116742122:6169-6188_116742390:6189-6191_1167424…	3	p2	(CT)11	22	6662	6683
comp47108_c1_seq6_len=325_path=[116742426:0-47_116746169:48-123_116825299:124-324]	1	p2	(CT)11	22	304	325
comp47213_c0_seq1_len=1953_path=[117542842:0-227_117546796:228-232_117546879:233-341_117556888:342-364_117504798:365-483_117506778:484-496_117506964:497-723_117582374:724-757_117512427:758-1228_117582536:1229-1229_117582537:1230-1246_117522136:1247-1253_117522267:1254-1272_117582566:1273-1284_117522862:1285-1302_117582585:1303-1952]	1	p2	(CT)11	22	1931	1952
comp47486_c1_seq1_len=1165_path=[120421666:0-7_120421831:8-31_120422143:32-61_120422678:62-178_120568778:179-190_120424688:191-219_120591125:220-236_120425308:237-251_120591154:252-651_120432462:652-672_120433094:673-761_120446884:762-801_120591450:802-866_120591488:867-873_120591495:874-875_120588823:876-885_120449011:886-889_120449123:890-905_120449412:906-1062_120550829:1063-1072_120452030:107…	1	p2	(CT)11	22	1	22
comp47486_c1_seq2_len=1153_path=[120421666:0-7_120421831:8-31_120422143:32-61_120422678:62-178_120568778:179-190_120424688:191-219_120591125:220-236_120425308:237-251_120591154:252-651_120432462:652-672_120433094:673-761_120446884:762-801_120591450:802-866_120591488:867-873_120449011:874-877_120449123:878-893_120449412:894-1050_120550829:1051-1060_120452030:1061-1152]	1	p2	(CT)11	22	1	22
comp47486_c1_seq3_len=1999_path=[120421666:0-7_120421831:8-31_120422143:32-61_120422678:62-178_120424666:179-181_120424688:182-210_120553282:211-229_120553570:230-242_120591154:243-642_120432462:643-663_120433094:664-752_120446884:753-792_120591450:793-857_120591488:858-864_120449011:865-868_120449123:869-884_120449412:885-1041_120451857:1042-1057_120452030:1058-1149_120453700:1150-1998]	1	p2	(CT)11	22	1	22
comp47486_c1_seq4_len=1156_path=[120421666:0-7_120421831:8-31_120422143:32-61_120422678:62-178_120424666:179-181_120424688:182-210_120553282:211-229_120553570:230-242_120591154:243-642_120432462:643-663_120433094:664-752_120446884:753-792_120591450:793-857_120591488:858-864_120591495:865-866_120588823:867-876_120449011:877-880_120449123:881-896_120449412:897-1053_120550829:1054-1063_120452030:106…	1	p2	(CT)11	22	1	22
comp47832_c0_seq1_len=2488_path=[124395838:0-53_124143771:54-670_124156557:671-2487]	1	p2	(CT)11	22	1614	1635
comp47832_c0_seq2_len=2033_path=[124385560:0-215_124156557:216-2032]	1	p2	(CT)11	22	1159	1180
comp47832_c0_seq3_len=3479_path=[124405017:0-22_124122624:23-254_124126763:255-1044_124143771:1045-1661_124156557:1662-3478]	1	p2	(CT)11	22	2605	2626
comp47832_c0_seq4_len=3802_path=[124116124:0-45_124377458:46-56_124117206:57-345_124122624:346-577_124126763:578-1367_124143771:1368-1984_124156557:1985-3801]	1	p2	(CT)11	22	2928	2949
comp48138_c1_seq1_len=1542_path=[127448315:0-41_127449372:42-54_127449762:55-94_127450760:95-95_127450769:96-99_127450870:100-267_127454717:268-405_127458204:406-441_127459178:442-463_127459721:464-500_127460759:501-517_127461341:518-558_127612730:559-591_127463538:592-653_127465197:654-675_127612800:676-677_127465745:678-713_127466677:714-714_127466709:715-736_127467170:737-738_127467330:739-116…	2	p2	(CT)11	22	769	790
comp48138_c1_seq3_len=1553_path=[127448315:0-41_127449372:42-54_127449762:55-94_127450760:95-95_127450769:96-99_127450870:100-267_127454717:268-405_127458204:406-441_127459178:442-463_127459721:464-500_127460759:501-517_127461341:518-558_127612730:559-591_127463538:592-653_127465197:654-675_127612800:676-677_127465745:678-713_127466677:714-714_127466709:715-736_127467170:737-738_127467330:739-116…	2	p2	(CT)11	22	769	790
comp48345_c0_seq10_len=207_path=[130399906:0-57_129980446:58-59_129775588:60-62_130452876:63-83_130452897:84-102_129981286:103-125_129981831:126-206]	1	p2	(CT)11	22	186	207
comp48392_c0_seq1_len=3287_path=[130490339:0-2_130490450:3-73_130579045:74-76_130492396:77-95_130492805:96-286_130579094:287-288_130498025:289-290_130498053:291-315_130579108:316-326_130499040:327-330_130499089:331-355_130579141:356-356_130499669:357-367_130500135:368-399_130579165:400-405_130529224:406-412_130501301:413-515_130346917:516-786_130579217:787-789_130353442:790-809_130353997:810-906_…	1	p2	(CT)11	22	3266	3287
comp49883_c0_seq2_len=387_path=[149004467:0-358_149348267:359-386]	1	p2	(CT)11	22	1	22
comp49883_c0_seq3_len=3901_path=[149004467:0-358_149011946:359-496_149421264:497-498_149421266:499-501_149144267:502-981_149421389:982-984_149421392:985-993_149015823:994-995_149015881:996-1001_149015927:1002-2509_149046914:2510-2510_149046934:2511-2512_149046952:2513-2794_149421808:2795-2795_149421809:2796-2856_149054189:2857-2861_149054318:2862-3186_149421882:3187-3206_149084337:3207-3456_14908…	1	p2	(CT)11	22	1	22
comp49883_c0_seq4_len=3421_path=[149004467:0-358_149011946:359-496_149015477:497-498_149421389:499-501_149421392:502-510_149015779:511-513_149015823:514-515_149015881:516-521_149015927:522-2029_149046914:2030-2030_149046934:2031-2032_149046952:2033-2314_149421808:2315-2315_149421809:2316-2376_149054189:2377-2381_149054318:2382-2706_149421882:2707-2726_149084337:2727-2976_149089548:2977-2996_14909…	1	p2	(CT)11	22	1	22
comp49883_c0_seq7_len=1451_path=[149004467:0-358_149011946:359-496_149421264:497-498_149421266:499-501_149144267:502-981_149421389:982-984_149394857:985-1450]	1	p2	(CT)11	22	1	22
comp51181_c0_seq1_len=1940_path=[168588481:0-164_168592498:165-185_168593010:186-257_168681284:258-260_168594946:261-340_168596710:341-510_168600380:511-531_168600733:532-677_168604044:678-741_168605313:742-743_168605355:744-768_168683370:769-783_168605890:784-812_168606435:813-823_168758497:824-844_168723408:845-863_168607409:864-1276_168556640:1277-1312_168557491:1313-1328_168557936:1329-1422_1…	1	p2	(CT)11	22	1	22
comp21263_c0_seq1_len=573_path=[21196309:0-413_21203774:414-453_21204527:454-572]	1	p2	(CA)11	22	552	573
comp28562_c0_seq1_len=243_path=[32221499:0-14_32221683:15-56_32222349:57-66_32222519:67-242]	1	p2	(CA)11	22	1	22
comp31348_c0_seq1_len=896_path=[37871070:0-97_37873439:98-114_37873634:115-156_37889515:157-181_37889954:182-895]	1	p2	(CA)11	22	1	22
comp32339_c0_seq1_len=334_path=[40369725:0-135_40372107:136-179_40372826:180-201_40380452:202-333]	1	p2	(CA)11	22	313	334
comp36579_c1_seq1_len=1556_path=[53173386:0-83_53174905:84-1206_53131270:1207-1245_53131886:1246-1555]	1	p2	(CA)11	22	1	22
comp42944_c0_seq1_len=1640_path=[83586335:0-39_83587440:40-75_83915071:76-89_83588404:90-297_83890403:298-320_83561024:321-322_83915490:323-327_83915495:328-344_83915512:345-346_83622089:347-434_83623805:435-477_83624629:478-663_83628601:664-681_83629011:682-702_83629549:703-769_83845543:770-793_83631275:794-848_83632260:849-872_83632710:873-1008_83635339:1009-1032_83635797:1033-1040_83635932:104…	1	p2	(CA)11	22	1	22
comp42944_c0_seq9_len=1079_path=[83586335:0-39_83587440:40-75_83915071:76-89_83588404:90-297_83890403:298-320_83561024:321-322_83915490:323-327_83915495:328-344_83915512:345-346_83622089:347-434_83623805:435-477_83624629:478-663_83628601:664-681_83629011:682-702_83629549:703-769_83845543:770-793_83631275:794-848_83632260:849-872_83632710:873-1008_83635339:1009-1032_83635797:1033-1040_83848926:104…	1	p2	(CA)11	22	1	22
comp44209_c0_seq1_len=1819_path=[91737727:0-201_91741299:202-218_91741570:219-947_91770892:948-954_91770978:955-1587_91796592:1588-1818]	1	p2	(CA)11	22	1798	1819
comp45538_c0_seq1_len=2914_path=[101994200:0-611_102004540:612-685_102006156:686-988_102011363:989-1522_102179656:1523-2913]	1	p2	(CA)11	22	1	22
comp47538_c0_seq1_len=3637_path=[121013871:0-393_121022750:394-404_121022982:405-1396_121044111:1397-1404_121044245:1405-1490_121157993:1491-1501_121046532:1502-1588_121140777:1589-1613_121048702:1614-2615_121108788:2616-2631_121071487:2632-3579_121091392:3580-3636]	1	p2	(CA)11	22	1	22
comp48965_c0_seq1_len=634_path=[137419510:0-309_137424969:310-633]	1	p2	(CA)11	22	1	22
comp49358_c0_seq1_len=5613_path=[142425704:0-1722_142456431:1723-1733_142456584:1734-2589_142600901:2590-2590_142471908:2591-2606_142472244:2607-4106_142601109:4107-4129_142499901:4130-4243_142502378:4244-4256_142502565:4257-4432_142505783:4433-4436_142505864:4437-5478_142601391:5479-5497_142601399:5498-5584_142526629:5585-5612]	1	p2	(CA)11	22	5592	5613
comp50049_c0_seq1_len=917_path=[151138298:0-256_151144603:257-298_151145364:299-316_151145831:317-408_151147944:409-419_151148283:420-457_151149223:458-638_151153530:639-837_151157536:838-860_151158134:861-879_151158598:880-916]	1	p2	(CA)11	22	896	917
comp24100_c1_seq1_len=873_path=[24712106:0-133_24748977:134-146_24714569:147-872]	1	p2	(AT)11	22	1	22
comp24100_c1_seq2_len=860_path=[24712106:0-133_24714569:134-859]	1	p2	(AT)11	22	1	22
comp25559_c0_seq1_len=862_path=[27092408:0-271_27097187:272-861]	1	p2	(AT)11	22	1	22
comp31400_c0_seq1_len=658_path=[37989915:0-79_37991424:80-377_38047016:378-379_37996824:380-398_37997084:399-657]	1	p2	(AT)11	22	637	658
comp32988_c1_seq1_len=831_path=[42032338:0-810_42060214:811-830]	1	p2	(AT)11	22	2	23
comp32988_c1_seq2_len=832_path=[42032338:0-810_42109984:811-831]	1	p2	(AT)11	22	2	23
comp33255_c0_seq1_len=1236_path=[42727506:0-174_42807153:175-200_42731067:201-1235]	1	p2	(AT)11	22	1215	1236
comp41569_c0_seq1_len=1880_path=[75077156:0-845_75106933:846-849_75107002:850-1879]	1	p2	(AT)11	22	1858	1879
comp42295_c0_seq1_len=1879_path=[79148364:0-40_79149753:41-738_79167302:739-1240_79180357:1241-1280_79259704:1281-1318_79182118:1319-1333_79182507:1334-1878]	1	p2	(AT)11	22	1858	1879
comp42539_c0_seq1_len=2185_path=[80649587:0-183_80653348:184-2184]	1	p2	(AT)11	22	2164	2185
comp42987_c0_seq1_len=2450_path=[83361934:0-71_83363298:72-80_83363397:81-671_83375068:672-1055_83471089:1056-1059_83471093:1060-1241_83385200:1242-1266_83385644:1267-2449]	1	p2	(AT)11	22	1	22
comp43923_c0_seq1_len=775_path=[89460739:0-53_89605260:54-65_89462168:66-113_89605284:114-146_89605317:147-420_89490560:421-442_89469713:443-446_89469767:447-470_89605442:471-608_89605486:609-618_89473465:619-636_89473752:637-774]	1	p2	(AT)11	22	753	774
comp46745_c0_seq1_len=365_path=[112819116:0-27_112819583:28-137_113023040:138-145_112870762:146-164_112823087:165-182_113023271:183-213_113023103:214-215_113023105:216-224_112824254:225-257_112825297:258-285_112825865:286-312_113023184:313-329_113023201:330-335_113023302:336-339_113023309:340-346_113023322:347-364]	1	p2	(AT)11	22	1	22
comp46745_c0_seq2_len=667_path=[112819116:0-27_112819583:28-137_113023040:138-145_112870762:146-164_112823087:165-182_113023271:183-213_113023103:214-215_113023105:216-224_112824254:225-257_112825297:258-285_112825865:286-312_113023184:313-329_113023201:330-335_113023302:336-339_113023309:340-346_112827351:347-355_112854215:356-379_112828295:380-417_113023361:418-427_113023371:428-428_113023372:4…	1	p2	(AT)11	22	1	22
comp46745_c0_seq3_len=774_path=[112819116:0-27_112819583:28-137_113023040:138-145_112870762:146-164_112823087:165-182_113023271:183-213_113023103:214-215_113023105:216-224_112824254:225-257_112825297:258-285_112825865:286-312_113023184:313-329_113023201:330-335_113023302:336-339_113023309:340-346_112827351:347-355_112854215:356-379_112828295:380-417_113023361:418-427_113023371:428-428_113023372:4…	1	p2	(AT)11	22	1	22
comp46991_c3_seq2_len=2252_path=[115196782:0-2092_115575164:2093-2093_115242194:2094-2251]	1	p2	(AT)11	22	1	22
comp46991_c3_seq3_len=2303_path=[115196782:0-2092_115575164:2093-2093_115342494:2094-2144_115242194:2145-2302]	1	p2	(AT)11	22	1	22
comp47473_c1_seq3_len=1547_path=[120252093:0-542_120263929:543-606_120541051:607-620_120541065:621-647_120266371:648-655_120541183:656-660_120541188:661-662_120541190:663-675_120541203:676-676_120541204:677-686_120541214:687-687_120541215:688-695_120541223:696-749_120268636:750-1450_120541393:1451-1455_120284585:1456-1546]	1	p2	(AT)11	22	1	22
comp47473_c1_seq4_len=666_path=[120252093:0-542_120263929:543-606_120541051:607-620_120330824:621-641_120331379:642-665]	1	p2	(AT)11	22	1	22
comp47473_c1_seq10_len=781_path=[120252093:0-542_120263929:543-606_120541051:607-620_120541065:621-647_120266371:648-655_120541183:656-660_120541188:661-662_120541190:663-675_120541203:676-676_120541204:677-686_120541214:687-687_120541215:688-695_120541223:696-749_120392673:750-780]	1	p2	(AT)11	22	1	22
comp47902_c0_seq1_len=2981_path=[124878484:0-389_124885461:390-392_124885576:393-1661_124908462:1662-1681_124908776:1682-2980]	1	p2	(AT)11	22	1	22
comp48968_c2_seq2_len=465_path=[137399810:0-43_137616179:44-44_137499342:45-47_137400469:48-220_137403180:221-464]	1	p2	(AT)11	22	444	465
comp48968_c2_seq3_len=1317_path=[137386469:0-31_137386995:32-67_137387519:68-310_137391772:311-342_137615991:343-459_137394188:460-840_137399810:841-884_137526260:885-885_137499342:886-888_137400469:889-1061_137616263:1062-1072_137403180:1073-1316]	1	p2	(AT)11	22	1296	1317
comp48968_c2_seq6_len=1306_path=[137386469:0-31_137386995:32-67_137387519:68-310_137391772:311-342_137615991:343-459_137394188:460-840_137399810:841-884_137526260:885-885_137499342:886-888_137400469:889-1061_137403180:1062-1305]	1	p2	(AT)11	22	1285	1306
comp48968_c2_seq9_len=476_path=[137399810:0-43_137616179:44-44_137499342:45-47_137400469:48-220_137616263:221-231_137403180:232-475]	1	p2	(AT)11	22	455	476
comp49703_c1_seq8_len=366_path=[146730019:0-322_146735261:323-335_146735356:336-340_146735468:341-341_146735470:342-349_147033095:350-354_147033100:355-355_147033101:356-365]	1	p2	(AT)11	22	1	22
comp51724_c0_seq1_len=5259_path=[178281445:0-350_178288583:351-362_178288918:363-364_178288951:365-1375_178682107:1376-1386_178682118:1387-1503_178313784:1504-1904_178322908:1905-1921_178323273:1922-2075_178682317:2076-2100_178682329:2101-2118_178327370:2119-2129_178327681:2130-2541_178682422:2542-2555_178336706:2556-2557_178336749:2558-2940_178344949:2941-3017_178346460:3018-3058_178347195:3059-…	1	p2	(AT)11	22	5237	5258
comp55716_c0_seq1_len=329_path=[184805950:0-328]	1	p2	(AT)11	22	1	22
comp52165_c0_seq1_len=977_path=[181362696:0-976]	1	c	(AG)6(A)10	22	12	33
comp15677_c0_seq1_len=328_path=[14227472:0-218_14232615:219-237_14232989:238-327]	2	p2	(AG)11	22	306	327
comp21356_c0_seq1_len=209_path=[21326462:0-54_21327651:55-61_21327777:62-208]	1	p2	(AG)11	22	1	22
comp26751_c0_seq1_len=280_path=[29012611:0-65_29014190:66-83_29014557:84-279]	1	p2	(AG)11	22	1	22
comp30751_c0_seq1_len=328_path=[36507879:0-10_36508182:11-19_36508397:20-257_36528906:258-327]	1	p2	(AG)11	22	306	327
comp33038_c0_seq1_len=1612_path=[42138723:0-551_42205918:552-591_42151232:592-1611]	1	p2	(AG)11	22	1591	1612
comp34244_c0_seq1_len=1057_path=[45635933:0-483_45675205:484-678_45648558:679-1056]	1	p2	(AG)11	22	1	22
comp34644_c0_seq1_len=428_path=[46814854:0-32_46815559:33-42_46829701:43-57_46815932:58-130_46822882:131-153_46817494:154-316_46829767:317-350_46821389:351-427]	1	p2	(AG)11	22	407	428
comp36869_c0_seq3_len=1926_path=[54239800:0-11_54240170:12-91_54241519:92-98_54324423:99-115_54241982:116-168_54242733:169-1900_54280765:1901-1925]	1	p2	(AG)11	22	1	22
comp37390_c0_seq1_len=329_path=[56172339:0-76_56174109:77-77_56174136:78-328]	1	p2	(AG)11	22	308	329
comp37806_c0_seq1_len=2327_path=[57805632:0-309_57810946:310-426_57813596:427-1535_57834244:1536-1911_57840896:1912-1927_57841111:1928-1995_57865318:1996-1996_57865319:1997-2008_57842444:2009-2326]	1	p2	(AG)11	22	2305	2326
comp37806_c0_seq2_len=2183_path=[57852880:0-165_57810946:166-282_57813596:283-1391_57834244:1392-1767_57840896:1768-1783_57841111:1784-1851_57865318:1852-1852_57865319:1853-1864_57842444:1865-2182]	1	p2	(AG)11	22	2161	2182
comp37806_c0_seq3_len=2007_path=[57862960:0-106_57813596:107-1215_57834244:1216-1591_57840896:1592-1607_57841111:1608-1675_57865318:1676-1676_57865319:1677-1688_57842444:1689-2006]	1	p2	(AG)11	22	1985	2006
comp37806_c0_seq4_len=2066_path=[57852880:0-165_57813596:166-1274_57834244:1275-1650_57840896:1651-1666_57841111:1667-1734_57865318:1735-1735_57865319:1736-1747_57842444:1748-2065]	1	p2	(AG)11	22	2044	2065
comp41804_c0_seq1_len=1964_path=[76330037:0-74_76331669:75-90_76331987:91-536_76374457:537-758_76378359:759-975_76414107:976-1804_76399635:1805-1963]	1	p2	(AG)11	22	1943	1964
comp44620_c3_seq1_len=685_path=[94957446:0-33_94958065:34-637_94969835:638-684]	1	p2	(AG)11	22	1	22
comp44947_c0_seq1_len=2053_path=[97273441:0-470_97281087:471-533_97282046:534-534_97282066:535-554_97282332:555-644_97283911:645-653_97284037:654-1102_97291424:1103-1110_97291661:1111-1821_97303704:1822-2028_97307634:2029-2052]	1	p2	(AG)11	22	1	22
comp45186_c1_seq1_len=1185_path=[99185165:0-79_99288227:80-87_99288235:88-169_99288266:170-188_99188864:189-287_99190572:288-311_99289190:312-338_99191479:339-398_99192617:399-515_99194601:516-561_99195382:562-579_99195775:580-608_99196309:609-692_99197848:693-716_99288805:717-733_99198691:734-756_99199039:757-793_99288877:794-811_99200205:812-911_99202000:912-935_99202544:936-984_99203307:985-10…	1	p2	(AG)11	22	1	22
comp45186_c1_seq3_len=1165_path=[99185165:0-79_99288227:80-87_99288235:88-169_99288266:170-188_99188864:189-287_99190572:288-311_99289190:312-338_99191479:339-398_99192617:399-515_99194601:516-561_99195382:562-579_99195775:580-608_99196309:609-692_99197848:693-716_99288805:717-733_99198691:734-756_99199039:757-793_99288877:794-811_99200205:812-911_99202000:912-935_99202544:936-984_99203307:985-10…	1	p2	(AG)11	22	1	22
comp47864_c0_seq5_len=431_path=[124497420:0-182_124587754:183-183_124500937:184-389_124505025:390-427_124572384:428-430]	1	p2	(AG)11	22	1	22
comp49351_c0_seq1_len=4721_path=[142294232:0-169_142298687:170-444_142304584:445-460_142304957:461-742_142311774:743-761_142312140:762-786_142312750:787-934_142316334:935-956_142316871:957-1132_142321329:1133-1142_142321550:1143-1554_142330068:1555-1572_142330449:1573-1714_142333466:1715-1742_142333919:1743-1933_142338077:1934-1970_142339343:1971-2059_142341576:2060-2062_142341611:2063-2302_14234…	1	p2	(AG)11	22	1	22
comp50181_c0_seq3_len=1403_path=[153060961:0-93_153279405:94-565_153075575:566-576_153075916:577-847_153082879:848-851_153082959:852-976_153086336:977-996_153086907:997-1026_153087645:1027-1139_153090368:1140-1144_153010519:1145-1148_153010694:1149-1275_153013568:1276-1296_153279811:1297-1336_153279838:1337-1346_153015472:1347-1368_153015987:1369-1402]	2	p2	(AG)11	22	1381	1402
comp50644_c0_seq17_len=1762_path=[159798858:0-118_159800617:119-122_159800698:123-394_159805487:395-864_159922275:865-882_159812737:883-1074_159816076:1075-1166_159817564:1167-1473_159822293:1474-1497_159822834:1498-1529_159823483:1530-1553_159823978:1554-1572_159824266:1573-1674_159825955:1675-1761]	1	p2	(AG)11	22	1	22
comp51233_c0_seq8_len=300_path=[169033941:0-34_169034711:35-80_169498650:81-82_169498652:83-120_169036058:121-126_169271915:127-140_169272127:141-159_169272679:160-164_169272723:165-198_169273345:199-207_169273652:208-222_169038413:223-223_169038453:224-231_169038662:232-238_169038702:239-239_169457180:240-263_169039266:264-299]	1	p2	(AG)11	22	1	22
comp52995_c0_seq1_len=331_path=[182215602:0-330]	1	p2	(AG)11	22	310	331
comp53702_c0_seq1_len=238_path=[182901271:0-237]	1	p2	(AG)11	22	1	22
comp71187_c0_seq1_len=235_path=[196645308:0-234]	1	p2	(AG)11	22	1	22
comp74556_c0_seq1_len=438_path=[198797044:0-437]	1	p2	(AG)11	22	417	438
comp81860_c0_seq1_len=288_path=[203136739:0-287]	1	p2	(AG)11	22	267	288
comp9489_c0_seq1_len=338_path=[7874656:0-292_7879760:293-337]	1	p2	(AC)11	22	317	338
comp30411_c0_seq1_len=1847_path=[35886960:0-493_35898938:494-975_35913470:976-1846]	1	p2	(AC)11	22	1825	1846
comp30411_c0_seq2_len=2030_path=[35886960:0-493_35898938:494-975_35909215:976-1158_35913470:1159-2029]	1	p2	(AC)11	22	2008	2029
comp40943_c0_seq2_len=456_path=[71747153:0-103_71749261:104-127_71870194:128-167_71926685:168-181_71871286:182-218_71872104:219-335_71874737:336-369_71926795:370-455]	1	p2	(AC)11	22	1	22
comp43935_c1_seq1_len=2959_path=[89546788:0-994_89572614:995-1019_89573292:1020-1094_89574777:1095-1118_89575366:1119-1334_89579574:1335-1358_89580049:1359-1403_89793301:1404-1427_89596787:1428-1553_89599098:1554-1577_89599670:1578-1616_89600326:1617-1640_89600744:1641-1886_89619653:1887-1910_89620220:1911-2299_89627123:2300-2323_89627688:2324-2613_89776198:2614-2958]	2	p2	(AC)11	22	2938	2959
comp46496_c0_seq1_len=2265_path=[110427477:0-116_110430301:117-191_110431985:192-194_110432117:195-577_110441420:578-578_110441459:579-602_110442044:603-1718_110467272:1719-2030_110474427:2031-2037_110474601:2038-2130_110476186:2131-2155_110476633:2156-2241_110518470:2242-2264]	1	p2	(AC)11	22	2029	2050
comp46835_c1_seq3_len=705_path=[113771121:0-2_113771228:3-4_113771237:5-589_114263373:590-704]	1	p2	(AC)11	22	1	22
comp46835_c1_seq4_len=1604_path=[113771121:0-2_113771228:3-4_113771237:5-589_113782911:590-1451_113798754:1452-1476_113799522:1477-1603]	1	p2	(AC)11	22	1	22
comp47020_c1_seq2_len=1684_path=[115523926:0-165_115527394:166-167_115527404:168-773_115689767:774-841_115691383:842-882_115542557:883-913_115543158:914-968_115544254:969-993_115544879:994-1683]	1	p2	(AC)11	22	1	22
comp48004_c1_seq3_len=1030_path=[126306279:0-291_125921272:292-293_125921298:294-301_125921410:302-325_126523463:326-328_126523466:329-329_125921887:330-465_125924361:466-472_125924494:473-502_125925172:503-542_126523645:543-1005_126031767:1006-1029]	1	p2	(AC)11	22	1	22
comp48004_c1_seq6_len=1019_path=[126306279:0-291_125921272:292-293_125921298:294-301_125921410:302-325_126523463:326-328_126523466:329-329_126523467:330-349_126523498:350-375_126523539:376-379_126523543:380-381_126321582:382-461_125924494:462-491_125925172:492-531_126523645:532-994_126031767:995-1018]	1	p2	(AC)11	22	1	22
comp48600_c0_seq1_len=2411_path=[132955251:0-30_132905346:31-97_132856071:98-138_132899281:139-198_132857970:199-343_132860392:344-587_132953063:588-605_132865045:606-628_132955385:629-643_132955400:644-650_132865626:651-652_132865644:653-657_132865747:658-681_132866333:682-754_132867946:755-759_132867989:760-856_132870257:857-864_132870423:865-938_132871725:939-941_132871790:942-1055_132873812:1…	1	p2	(AC)11	22	2390	2411
comp48600_c0_seq3_len=2814_path=[132847278:0-92_132848980:93-137_132849728:138-211_132851219:212-417_132854660:418-428_132955251:429-459_132855383:460-500_132856071:501-541_132856841:542-601_132857970:602-746_132860392:747-990_132953063:991-1008_132865045:1009-1031_132955385:1032-1046_132955400:1047-1053_132865626:1054-1055_132865644:1056-1060_132865747:1061-1084_132866333:1085-1157_132867946:115…	1	p2	(AC)11	22	2793	2814
comp51793_c0_seq1_len=7206_path=[179729189:0-177_179732420:178-335_180144344:336-340_180144349:341-349_180144361:350-717_179741278:718-1007_179746169:1008-1012_179746226:1013-1086_179747318:1087-1316_179750986:1317-1917_179760818:1918-1939_179761119:1940-1955_179761460:1956-2095_179763700:2096-2576_179771075:2577-2597_180144775:2598-3205_179781125:3206-3319_179782907:3320-3360_179783515:3361-3381…	1	p2	(AC)11	22	1	22
comp51793_c0_seq3_len=7190_path=[179729189:0-177_179732420:178-335_180144344:336-340_180144349:341-349_180144361:350-717_179741278:718-1007_179746169:1008-1012_179746226:1013-1086_179747318:1087-1316_179750986:1317-1917_179760818:1918-1939_179761460:1940-2079_179763700:2080-2560_179771075:2561-2581_180144775:2582-3189_179781125:3190-3303_179782907:3304-3344_179783515:3345-3365_179783776:3366-3388…	1	p2	(AC)11	22	1	22
comp10645_c0_seq1_len=420_path=[9035839:0-383_9045629:384-419]	1	p3	(TTG)7	21	1	21
comp13850_c0_seq1_len=242_path=[12346673:0-17_12346951:18-185_12350303:186-241]	1	p3	(TTG)7	21	1	21
comp21578_c0_seq1_len=257_path=[21607689:0-146_21610018:147-168_21610341:169-256]	1	p3	(TTG)7	21	236	256
comp21658_c0_seq1_len=249_path=[21707776:0-31_21719114:32-53_21709090:54-248]	1	p3	(TTG)7	21	229	249
comp21658_c0_seq2_len=267_path=[21707451:0-14_21707776:15-46_21708535:47-70_21709086:71-71_21709090:72-266]	1	p3	(TTG)7	21	247	267
comp35065_c0_seq1_len=1178_path=[48145206:0-1177]	1	p3	(TTG)7	21	1	21
comp41209_c1_seq1_len=1543_path=[73153155:0-81_73320332:82-127_73155896:128-413_73335600:414-414_73335602:415-437_73163747:438-1040_73178313:1041-1061_73178791:1062-1542]	1	p3	(TTG)7	21	1	21
comp41209_c1_seq2_len=1023_path=[73153155:0-81_73320332:82-127_73155896:128-413_73335600:414-414_73335602:415-437_73304048:438-832_73312796:833-1022]	1	p3	(TTG)7	21	1	21
comp41339_c0_seq2_len=788_path=[73890955:0-305_73896782:306-324_73896990:325-474_73976613:475-486_73976625:487-738_73904510:739-749_73793528:750-750_73793530:751-764_73976686:765-787]	1	p3	(TTG)7	21	1	21
comp41339_c0_seq3_len=776_path=[73890955:0-305_73896782:306-324_73896990:325-474_73976625:475-726_73904510:727-737_73793528:738-738_73793530:739-752_73976686:753-775]	1	p3	(TTG)7	21	1	21
comp42823_c0_seq1_len=1726_path=[82566924:0-192_82570586:193-376_82574935:377-413_82575783:414-423_82576101:424-481_82577305:482-502_82577551:503-526_82577907:527-628_82339636:629-633_82630431:634-652_82339972:653-837_82585743:838-848_82354524:849-952_82356639:953-976_82630586:977-1725]	1	p3	(TTG)7	21	1704	1724
comp49488_c2_seq1_len=2744_path=[144196388:0-2743]	2	p3	(TTG)7	21	1824	1844
comp50491_c0_seq2_len=975_path=[157844660:0-24_157614859:25-231_157618900:232-234_157619023:235-359_157944384:360-366_157944391:367-802_157944473:803-810_157944481:811-851_157630147:852-974]	1	p3	(TTG)7	21	1	21
comp51065_c1_seq1_len=3210_path=[166244216:0-25_166244891:26-723_166605904:724-724_166261033:725-727_166261072:728-843_166263590:844-1122_166526420:1123-1141_166270454:1142-1299_166606198:1300-1306_166274710:1307-1347_166606226:1348-1356_166606235:1357-1571_166280411:1572-1654_166282143:1655-1741_166284240:1742-1754_166284527:1755-1791_166285203:1792-1815_166285676:1816-1817_166285719:1818-1859_1…	1	p3	(TTG)7	21	1	21
comp51065_c1_seq2_len=1884_path=[166244216:0-25_166244891:26-723_166605904:724-724_166261033:725-727_166261072:728-843_166263590:844-1122_166526420:1123-1141_166270454:1142-1299_166606198:1300-1306_166274710:1307-1347_166606226:1348-1356_166606235:1357-1571_166280411:1572-1654_166282143:1655-1741_166284240:1742-1754_166284527:1755-1791_166285203:1792-1815_166285676:1816-1817_166285719:1818-1859_1…	1	p3	(TTG)7	21	1	21
comp54638_c0_seq1_len=870_path=[183807176:0-869]	1	p3	(TTG)7	21	1	21
comp63092_c0_seq1_len=552_path=[190984499:0-551]	1	p3	(TTG)7	21	1	21
comp65368_c0_seq1_len=370_path=[192639652:0-369]	1	p3	(TTG)7	21	1	21
comp70839_c0_seq1_len=747_path=[196409001:0-746]	1	p3	(TTG)7	21	1	21
comp14061_c0_seq1_len=378_path=[12573417:0-377]	1	p3	(TTC)7	21	1	21
comp21954_c1_seq1_len=443_path=[22135790:0-406_22144118:407-442]	1	p3	(TTC)7	21	1	21
comp37044_c0_seq1_len=1815_path=[54947582:0-337_54881354:338-772_54953043:773-785_54889276:786-1814]	1	p3	(TTC)7	21	306	326
comp42452_c0_seq2_len=1147_path=[80047196:0-59_80187976:60-146_80051099:147-148_80051136:149-179_80051862:180-198_80052274:199-443_80188142:444-451_80188150:452-662_80188185:663-673_80188196:674-1146]	1	p3	(TTC)7	21	553	573
comp54246_c0_seq1_len=360_path=[183417903:0-359]	1	p3	(TTC)7	21	1	21
comp91500_c0_seq1_len=231_path=[208360811:0-230]	1	p3	(TTC)7	21	209	229
comp7270_c0_seq1_len=332_path=[5571006:0-331]	1	p3	(TTA)7	21	1	21
comp15943_c0_seq1_len=270_path=[14441181:0-145_14444015:146-162_14444258:163-186_14444538:187-222_14445202:223-269]	1	p3	(TTA)7	21	250	270
comp22392_c0_seq2_len=288_path=[22615955:0-248_22610220:249-287]	1	p3	(TTA)7	21	1	21
comp22630_c0_seq1_len=1181_path=[22883058:0-873_22928082:874-917_22928811:918-1156_22932921:1157-1180]	1	p3	(TTA)7	21	1	21
comp25250_c0_seq1_len=399_path=[26549981:0-123_26566606:124-138_26552386:139-368_26556590:369-398]	1	p3	(TTA)7	21	1	21
comp28903_c0_seq1_len=236_path=[32844938:0-69_32845937:70-97_32870570:98-101_32854119:102-235]	1	p3	(TTA)7	21	1	21
comp30317_c0_seq2_len=205_path=[35646985:0-168_35651198:169-181_35692938:182-204]	1	p3	(TTA)7	21	1	21
comp32405_c0_seq1_len=206_path=[40571117:0-115_40550445:116-141_40582842:142-147_40551210:148-205]	1	p3	(TTA)7	21	1	21
comp35610_c0_seq1_len=513_path=[49881087:0-11_49881345:12-85_49882735:86-391_49888632:392-512]	1	p3	(TTA)7	21	493	513
comp35610_c0_seq2_len=447_path=[49904551:0-19_49882735:20-325_49888632:326-446]	1	p3	(TTA)7	21	427	447
comp38986_c0_seq1_len=1501_path=[62626087:0-85_62687689:86-93_62627830:94-108_62687709:109-144_62628845:145-146_62628860:147-323_62632202:324-335_62632427:336-809_62666041:810-822_62641356:823-1003_62616978:1004-1500]	1	p3	(TTA)7	21	1	21
comp42953_c0_seq1_len=2093_path=[83159027:0-281_83165580:282-320_83166349:321-348_83167272:349-349_83167278:350-373_83167985:374-424_83169116:425-443_83169653:444-496_83170999:497-517_83171589:518-905_83234021:906-1046_83237435:1047-1091_83238831:1092-1155_83428250:1156-1219_83256180:1220-1237_83487109:1238-1411_83260758:1412-1579_83265035:1580-1598_83265462:1599-1913_83289071:1914-1920_83289208:…	1	p3	(TTA)7	21	2072	2092
comp43512_c0_seq1_len=1832_path=[86649144:0-841_86663653:842-869_86664215:870-1418_86678784:1419-1460_86757397:1461-1476_86679909:1477-1559_86681286:1560-1563_86681296:1564-1831]	1	p3	(TTA)7	21	1810	1830
comp45707_c0_seq1_len=1402_path=[103450817:0-301_103604105:302-448_103604177:449-453_103604182:454-659_103462945:660-1003_103469574:1004-1006_103469652:1007-1167_103573914:1168-1181_103472905:1182-1401]	1	p3	(TTA)7	21	1	21
comp46145_c0_seq3_len=1572_path=[107250230:0-217_107254316:218-243_107254900:244-520_107259954:521-559_107309514:560-578_107160333:579-732_107163690:733-753_107164012:754-912_107167037:913-930_107167518:931-1161_107171702:1162-1192_107172529:1193-1440_107176959:1441-1443_107177001:1444-1510_107178118:1511-1571]	1	p3	(TTA)7	21	1	21
comp48712_c1_seq1_len=3013_path=[134214584:0-25_134215004:26-198_134217845:199-199_134217848:200-206_134331569:207-316_134219917:317-338_134220212:339-552_134223030:553-559_134223131:560-633_134331777:634-634_134325918:635-657_134224607:658-1044_134231162:1045-1152_134331893:1153-1166_134233371:1167-1176_134233528:1177-1439_134303705:1440-1457_134237721:1458-2436_134253246:2437-2454_134253485:245…	1	p3	(TTA)7	21	1	21
comp48712_c1_seq5_len=657_path=[134214584:0-25_134215004:26-198_134217845:199-199_134217848:200-206_134331569:207-316_134219917:317-338_134220212:339-552_134223030:553-559_134223131:560-633_134224210:634-656]	1	p3	(TTA)7	21	1	21
comp49062_c0_seq1_len=5219_path=[138523075:0-244_138527659:245-331_138529546:332-350_138530134:351-2083_138562018:2084-2454_138569663:2455-2457_138569750:2458-2781_138576227:2782-2792_138576462:2793-2894_138578278:2895-3028_138581229:3029-3871_138597345:3872-5218]	2	p3	(TTA)7	21	3166	3186
comp49326_c0_seq1_len=3691_path=[141964894:0-104_141967144:105-131_141967679:132-166_141968255:167-202_141968756:203-608_141983628:609-634_141983973:635-730_141985810:731-818_141987566:819-820_141987598:821-897_142350117:898-898_141988594:899-998_141990309:999-1233_141996883:1234-1533_142357495:1534-1558_142002609:1559-1562_142002625:1563-1600_142003382:1601-2031_142112201:2032-2358_142118312:235…	1	p3	(TTA)7	21	1	21
comp50993_c0_seq1_len=6021_path=[165605290:0-305_165627500:306-724_165307655:725-999_165324891:1000-1015_165325262:1016-1219_165329227:1220-1229_165329536:1230-1287_165550870:1288-1312_165330991:1313-1336_165897069:1337-1337_165331507:1338-1344_165331810:1345-1383_165332556:1384-1392_165332888:1393-1428_165553162:1429-1459_165350266:1460-1488_165897153:1489-1503_165546145:1504-1521_165351491:1522…	1	p3	(TTA)7	21	5999	6019
comp50993_c0_seq2_len=4415_path=[165353200:0-40_165863201:41-137_165355507:138-171_165897267:172-178_165560276:179-236_165357605:237-245_165357711:246-414_165360878:415-417_165360959:418-524_165897399:525-561_165363369:562-840_165379784:841-857_165897506:858-879_165533090:880-910_165897539:911-1180_165540070:1181-1219_165387513:1220-2101_165897778:2102-2118_165405512:2119-2452_165897858:2453-2867…	1	p3	(TTA)7	21	4393	4413
comp51162_c1_seq1_len=1121_path=[167909873:0-335_167916569:336-336_167916578:337-394_167917616:395-417_167918050:418-583_167921523:584-597_168087070:598-680_167923366:681-706_167923873:707-753_167924733:754-776_168087139:777-787_167925331:788-806_167925674:807-846_167926355:847-858_167926643:859-864_167926813:865-889_167927253:890-905_167927709:906-973_167929085:974-1016_168087238:1017-1026_16808…	1	p3	(TTA)7	21	1	21
comp51162_c1_seq3_len=2088_path=[167909873:0-335_167916569:336-336_167916578:337-394_167917616:395-417_167918050:418-583_167921523:584-597_168087070:598-680_167923366:681-706_167923873:707-753_167924733:754-776_168087139:777-787_167925331:788-806_167925674:807-846_167926355:847-858_167926643:859-864_167926813:865-889_167927253:890-905_167927709:906-973_167929085:974-1016_168087238:1017-1026_16808…	1	p3	(TTA)7	21	1	21
comp51259_c0_seq1_len=3262_path=[169677822:0-247_170131793:248-290_169682532:291-846_169784877:847-856_169784970:857-858_169785021:859-1159_170376041:1160-1161_170376043:1162-1175_169790850:1176-1259_170376109:1260-1309_170376151:1310-1666_170376326:1667-1669_169805088:1670-1672_169805101:1673-1711_170059737:1712-1731_169806169:1732-1771_169807119:1772-1798_169807731:1799-1832_169808408:1833-2229…	1	p3	(TTA)7	21	1	21
comp51259_c0_seq2_len=3224_path=[169677822:0-247_169682476:248-252_169682532:253-808_169784877:809-818_169784970:819-820_169785021:821-1121_170376041:1122-1123_170376043:1124-1137_169790850:1138-1221_170376109:1222-1271_170376151:1272-1628_170376326:1629-1631_169805088:1632-1634_169805101:1635-1673_170059737:1674-1693_169806169:1694-1733_169807119:1734-1760_169807731:1761-1794_169808408:1795-2191…	1	p3	(TTA)7	21	1	21
comp51259_c0_seq3_len=3276_path=[169677822:0-247_170131793:248-290_169682532:291-846_169784877:847-856_169784970:857-858_169785021:859-1159_170376041:1160-1161_170376043:1162-1175_169790850:1176-1259_170376109:1260-1309_170376151:1310-1666_170376326:1667-1669_169805088:1670-1672_169805101:1673-1711_170059737:1712-1731_169806169:1732-1771_169807119:1772-1798_169807731:1799-1832_169808408:1833-2229…	1	p3	(TTA)7	21	1	21
comp51259_c0_seq5_len=3238_path=[169677822:0-247_169682476:248-252_169682532:253-808_169784877:809-818_169784970:819-820_169785021:821-1121_170376041:1122-1123_170376043:1124-1137_169790850:1138-1221_170376109:1222-1271_170376151:1272-1628_170376326:1629-1631_169805088:1632-1634_169805101:1635-1673_170059737:1674-1693_169806169:1694-1733_169807119:1734-1760_169807731:1761-1794_169808408:1795-2191…	1	p3	(TTA)7	21	1	21
comp51259_c0_seq6_len=3276_path=[169677822:0-247_170131793:248-290_169682532:291-846_169784877:847-856_169784970:857-858_169785021:859-1159_170376041:1160-1161_170376043:1162-1175_169790850:1176-1259_170376109:1260-1309_170376151:1310-1666_170376326:1667-1669_169805088:1670-1672_169805101:1673-1711_170059737:1712-1731_169806169:1732-1771_169807119:1772-1798_169807731:1799-1832_169808408:1833-2229…	1	p3	(TTA)7	21	1	21
comp51259_c0_seq7_len=3238_path=[169677822:0-247_169682476:248-252_169682532:253-808_169784877:809-818_169784970:819-820_169785021:821-1121_170376041:1122-1123_170376043:1124-1137_169790850:1138-1221_170376109:1222-1271_170376151:1272-1628_170376326:1629-1631_169805088:1632-1634_169805101:1635-1673_170059737:1674-1693_169806169:1694-1733_169807119:1734-1760_169807731:1761-1794_169808408:1795-2191…	1	p3	(TTA)7	21	1	21
comp51639_c0_seq3_len=453_path=[176865460:0-14_176961356:15-43_176866321:44-92_176867418:93-116_176867891:117-452]	1	p3	(TTA)7	21	433	453
comp51639_c0_seq4_len=841_path=[176857161:0-0_176857591:1-112_176859830:113-137_176860277:138-339_176864431:340-363_176865054:364-370_176865198:371-387_176865460:388-402_176865894:403-431_176866321:432-480_176954811:481-504_176867891:505-840]	1	p3	(TTA)7	21	821	841
comp51841_c0_seq1_len=1196_path=[180773652:0-1195]	1	p3	(TTA)7	21	1	21
comp53094_c0_seq1_len=305_path=[182315080:0-304]	1	p3	(TTA)7	21	1	21
comp34039_c0_seq1_len=670_path=[45031418:0-268_45037072:269-297_45037938:298-334_45038596:335-669]	1	p3	(TGT)7	21	649	669
comp38924_c1_seq1_len=691_path=[62453779:0-109_62377699:110-613_62434937:614-690]	1	p3	(TGT)7	21	3	23
comp39507_c0_seq2_len=593_path=[64951031:0-28_64931926:29-423_64952882:424-431_64939108:432-461_64939589:462-592]	1	p3	(TGT)7	21	1	21
comp42404_c0_seq1_len=825_path=[79759856:0-150_79796820:151-154_79763477:155-156_79763487:157-186_79764124:187-225_79796847:226-239_79796861:240-245_79765321:246-258_79765698:259-321_79766867:322-337_79767272:338-379_79782798:380-400_79768550:401-436_79769553:437-468_79770024:469-523_79771260:524-540_79771635:541-632_79796999:633-646_79797013:647-653_79778548:654-658_79774140:659-801_79797065:802…	1	p3	(TGT)7	21	1	21
comp42781_c0_seq1_len=1831_path=[82090724:0-1830]	2	p3	(TGT)7	21	1809	1829
comp43461_c0_seq1_len=1096_path=[86350951:0-19_86351372:20-429_86358305:430-446_86358492:447-578_86361031:579-579_86361049:580-612_86361468:613-629_86361750:630-913_86390022:914-929_86390038:930-935_86390044:936-945_86380643:946-949_86377539:950-989_86378140:990-1013_86368468:1014-1095]	1	p3	(TGT)7	21	1075	1095
comp43689_c1_seq1_len=2317_path=[87863351:0-552_87873627:553-562_87873879:563-951_87880244:952-1078_87882681:1079-1096_87882984:1097-1608_87891873:1609-1610_87891914:1611-2044_87949303:2045-2069_87900327:2070-2150_87901729:2151-2316]	2	p3	(TGT)7	21	2296	2316
comp46444_c0_seq1_len=1823_path=[109972279:0-109_109974320:110-127_109974607:128-204_109975934:205-222_109976480:223-331_109978493:332-740_109987000:741-866_109989502:867-883_109989824:884-970_109991631:971-977_109991730:978-1233_109997355:1234-1240_109997427:1241-1304_110016875:1305-1313_109999253:1314-1493_110002670:1494-1644_110009556:1645-1667_110006284:1668-1718_110030689:1719-1735_110007355…	1	p3	(TGT)7	21	1	21
comp48645_c0_seq1_len=824_path=[133351919:0-311_133358652:312-823]	2	p3	(TGT)7	21	804	824
comp48836_c1_seq1_len=3625_path=[135950142:0-252_135955568:253-538_135961101:539-559_136356402:560-567_136356410:568-590_135962168:591-1142_136356511:1143-1152_135976368:1153-1515_135993741:1516-1517_135993793:1518-1877_136001167:1878-2565_136184638:2566-2601_136185556:2602-2637_136356790:2638-2735_136188339:2736-2764_136188880:2765-2831_136190195:2832-2848_136190667:2849-2931_136194850:2932-3069…	2	p3	(TGT)7	21	3039	3059
comp48836_c1_seq2_len=3664_path=[135950142:0-252_135955568:253-538_135961101:539-559_136356402:560-567_136356410:568-590_135962168:591-1142_136356511:1143-1152_135976368:1153-1515_135993741:1516-1517_135993793:1518-1877_136292003:1878-1916_136001167:1917-2604_136184638:2605-2640_136185556:2641-2676_136356790:2677-2774_136188339:2775-2803_136188880:2804-2870_136190195:2871-2887_136190667:2888-2970…	2	p3	(TGT)7	21	3078	3098
comp48836_c1_seq3_len=3737_path=[135950142:0-252_136305784:253-325_135955568:326-611_135961101:612-632_136356402:633-640_136356410:641-663_135962168:664-1215_136356511:1216-1225_135976368:1226-1588_135993741:1589-1590_135993793:1591-1950_136292003:1951-1989_136001167:1990-2677_136184638:2678-2713_136185556:2714-2749_136356790:2750-2847_136188339:2848-2876_136188880:2877-2943_136190195:2944-2960_1…	2	p3	(TGT)7	21	3151	3171
comp48836_c1_seq5_len=3698_path=[135950142:0-252_136305784:253-325_135955568:326-611_135961101:612-632_136356402:633-640_136356410:641-663_135962168:664-1215_136356511:1216-1225_135976368:1226-1588_135993741:1589-1590_135993793:1591-1950_136001167:1951-2638_136184638:2639-2674_136185556:2675-2710_136356790:2711-2808_136188339:2809-2837_136188880:2838-2904_136190195:2905-2921_136190667:2922-3004_1…	2	p3	(TGT)7	21	3112	3132
comp49537_c1_seq1_len=340_path=[144524959:0-113_144681060:114-122_144681069:123-339]	1	p3	(TGT)7	21	4	24
comp49944_c0_seq4_len=439_path=[149901945:0-17_149928760:18-31_149868465:32-98_149982794:99-99_149982795:100-244_149872493:245-249_149872663:250-438]	1	p3	(TGT)7	21	416	436
comp49944_c0_seq5_len=520_path=[149769052:0-39_149769642:40-56_149982721:57-80_149901945:81-98_149765938:99-105_149982661:106-110_149982666:111-112_149868465:113-179_149982794:180-180_149982795:181-325_149872493:326-330_149872663:331-519]	1	p3	(TGT)7	21	497	517
comp50328_c0_seq2_len=2213_path=[155124315:0-245_155517655:246-253_155517663:254-255_155129475:256-282_155129898:283-298_155130201:299-387_155132408:388-472_155134290:473-506_155135194:507-1173_155149221:1174-1465_155155272:1466-1471_155155394:1472-1495_155155790:1496-1498_155155807:1499-1621_155158306:1622-1645_155158789:1646-1647_155158842:1648-1654_155159126:1655-1663_155159308:1664-1678_15515…	1	p3	(TGT)7	21	2187	2207
comp50328_c0_seq3_len=2213_path=[155124315:0-245_155517655:246-253_155517663:254-255_155129475:256-282_155129898:283-298_155130201:299-387_155132408:388-472_155134290:473-506_155135194:507-1173_155518099:1174-1528_155256342:1529-1552_155256765:1553-1600_155257694:1601-1624_155258382:1625-1735_155160678:1736-1752_155161060:1753-1759_155161348:1760-1776_155161710:1777-1780_155161828:1781-1801_15516…	1	p3	(TGT)7	21	2187	2207
comp50328_c0_seq4_len=436_path=[155161710:0-3_155497875:4-36_155162621:37-107_155164162:108-108_155164212:109-123_155164701:124-147_155165195:148-159_155165382:160-172_155165741:173-196_155166246:197-210_155166585:211-219_155166745:220-243_155167282:244-261_155167711:262-293_155168346:294-306_155168546:307-435]	1	p3	(TGT)7	21	410	430
comp51159_c1_seq1_len=2291_path=[167896844:0-326_167905530:327-331_167905663:332-700_168160894:701-704_167922107:705-2290]	1	p3	(TGT)7	21	1	21
comp63191_c0_seq1_len=334_path=[191079228:0-333]	1	p3	(TGT)7	21	1	21
comp107283_c0_seq1_len=240_path=[215814468:0-239]	1	p3	(TGT)7	21	1	21
comp32792_c0_seq1_len=3254_path=[41574866:0-1333_41601379:1334-1443_41603359:1444-2392_41623245:2393-2416_41665585:2417-3253]	1	p3	(TGG)7	21	3	23
comp40451_c0_seq1_len=888_path=[69263578:0-94_69265596:95-98_69265661:99-661_69277079:662-714_69278158:715-774_69279247:775-801_69279711:802-887]	2	p3	(TGG)7	21	814	834
comp40807_c1_seq2_len=1284_path=[71065106:0-1072_71095086:1073-1283]	1	p3	(TGG)7	21	1071	1091
comp51539_c0_seq1_len=7353_path=[174622212:0-2041_174663871:2042-2042_174663884:2043-3136_174687148:3137-3179_174688224:3180-3280_174690158:3281-3290_174690346:3291-3388_174692532:3389-3389_174692555:3390-3402_174692890:3403-3450_174693965:3451-3530_174695537:3531-3556_175071479:3557-3694_174699260:3695-3709_174699490:3710-3748_174700303:3749-3767_174700858:3768-3895_175071595:3896-3923_174704387…	1	p3	(TGG)7	21	2541	2561
comp51539_c0_seq2_len=7364_path=[174622212:0-2041_174663871:2042-2042_174663884:2043-3136_174687148:3137-3179_174688224:3180-3280_174690158:3281-3290_174690346:3291-3388_174692532:3389-3389_174692555:3390-3402_174692890:3403-3450_174693965:3451-3530_174695537:3531-3556_175071479:3557-3694_174699260:3695-3709_174699490:3710-3748_174700303:3749-3767_174700858:3768-3895_175071595:3896-3923_174704387…	1	p3	(TGG)7	21	2541	2561
comp90901_c0_seq1_len=216_path=[208052949:0-215]	2	p3	(TGG)7	21	194	214
comp8593_c0_seq1_len=575_path=[7021437:0-574]	1	p3	(TGC)7	21	3	23
comp12070_c1_seq1_len=222_path=[10452289:0-221]	1	p3	(TGC)7	21	1	21
comp32427_c1_seq1_len=428_path=[40673390:0-427]	1	p3	(TGC)7	21	1	21
comp32693_c0_seq1_len=1345_path=[41281137:0-335_41287938:336-337_41287952:338-1344]	1	p3	(TGC)7	21	141	161
comp34573_c0_seq1_len=1383_path=[46612258:0-904_46632860:905-922_46633322:923-1382]	1	p3	(TGC)7	21	1	21
comp39985_c1_seq2_len=1588_path=[67069742:0-177_67073223:178-857_67126425:858-872_67126440:873-881_67088495:882-896_67088885:897-928_67089811:929-1064_67116146:1065-1090_67095193:1091-1587]	1	p3	(TGC)7	21	859	879
comp39985_c1_seq3_len=1666_path=[67069742:0-177_67073223:178-857_67126425:858-872_67126440:873-881_67088495:882-896_67088885:897-928_67089811:929-1064_67092853:1065-1168_67095193:1169-1665]	1	p3	(TGC)7	21	859	879
comp43619_c0_seq1_len=3123_path=[87397684:0-125_87400170:126-355_87506997:356-357_87476643:358-371_87404790:372-373_87404811:374-591_87409341:592-601_87409521:602-636_87410031:637-655_87410300:656-825_87413604:826-829_87413638:830-2023_87472139:2024-2043_87454143:2044-2300_87458600:2301-2338_87507388:2339-2348_87488137:2349-2465_87459330:2466-2796_87465267:2797-2862_87466469:2863-2872_87466644:28…	2	p3	(TGC)7	21	1985	2005
comp43619_c0_seq2_len=3006_path=[87397684:0-125_87400170:126-355_87506997:356-357_87476643:358-371_87404790:372-373_87404811:374-591_87409341:592-601_87409521:602-636_87410031:637-655_87410300:656-825_87413604:826-829_87413638:830-2023_87472139:2024-2043_87454143:2044-2300_87458600:2301-2338_87507388:2339-2348_87459330:2349-2679_87465267:2680-2745_87466469:2746-2755_87466644:2756-3005]	2	p3	(TGC)7	21	1985	2005
comp44013_c0_seq1_len=2752_path=[90233786:0-2099_90505237:2100-2285_90278093:2286-2305_90278508:2306-2528_90282597:2529-2545_90282886:2546-2751]	1	p3	(TGC)7	21	2731	2751
comp46207_c0_seq1_len=3878_path=[108199636:0-10_108029687:11-795_108046897:796-1250_108056753:1251-1266_108057061:1267-1300_108058002:1301-1899_108116022:1900-1904_107939414:1905-1911_108202463:1912-1928_107940016:1929-2683_107956551:2684-2696_107956791:2697-2870_107959915:2871-3298_107968737:3299-3321_107969136:3322-3323_107969228:3324-3743_107978255:3744-3767_107978843:3768-3877]	1	p3	(TGC)7	21	1907	1927
comp47431_c0_seq3_len=5972_path=[119920586:0-85_119922552:86-236_119925212:237-285_119926261:286-302_119926808:303-502_119930637:503-1716_119954910:1717-1740_120168873:1741-2085_120175790:2086-2089_120175866:2090-2688_120274595:2689-2695_120188494:2696-3036_120195505:3037-3043_120195655:3044-3168_120197923:3169-3261_120199573:3262-3292_120200035:3293-3293_120200039:3294-3304_120200202:3305-3735_1…	2	p3	(TGC)7	21	1234	1254
comp47431_c0_seq4_len=4935_path=[119920586:0-85_119922552:86-236_119925212:237-285_119926261:286-302_119926808:303-502_119930637:503-1716_119954910:1717-1740_120168873:1741-2085_120175790:2086-2089_120175866:2090-2688_120274595:2689-2695_120188494:2696-3036_120195505:3037-3043_120195655:3044-3168_120197923:3169-3261_120199573:3262-3292_120200035:3293-3293_120200039:3294-3304_120200202:3305-3735_1…	2	p3	(TGC)7	21	1234	1254
comp48812_c0_seq1_len=230_path=[135585529:0-25_135604106:26-37_135559754:38-229]	1	p3	(TGC)7	21	210	230
comp48812_c0_seq2_len=3853_path=[135482046:0-47_135483382:48-2852_135542059:2853-3017_135606218:3018-3019_135545737:3020-3043_135546213:3044-3160_135549039:3161-3170_135549220:3171-3529_135606312:3530-3607_135585529:3608-3633_135586135:3634-3649_135559542:3650-3660_135559754:3661-3852]	2	p3	(TGC)7	21	3833	3853
comp50768_c0_seq1_len=3475_path=[161616403:0-40_161617546:41-64_161618020:65-65_161618021:66-89_161768810:90-108_161618945:109-199_161620691:200-278_161768912:279-302_161622746:303-561_161628120:562-589_161628849:590-1570_161649180:1571-1591_161649463:1592-1759_161653329:1760-1772_161653715:1773-1815_161769177:1816-1826_161769188:1827-1870_161655487:1871-1906_161769235:1907-1912_161769241:1913-21…	1	p3	(TGC)7	21	3454	3474
comp51023_c1_seq4_len=2126_path=[165562282:0-315_165568540:316-357_165569505:358-683_165990612:684-684_165575705:685-730_165990636:731-740_165990646:741-1491_165591984:1492-1511_165592479:1512-1536_165592950:1537-1543_165593063:1544-1781_165921323:1782-1898_165923351:1899-1899_165923357:1900-2125]	2	p3	(TGC)7	21	2105	2125
comp51023_c1_seq5_len=525_path=[165815435:0-298_165923357:299-524]	1	p3	(TGC)7	21	504	524
comp79616_c0_seq1_len=498_path=[201851099:0-497]	1	p3	(TGC)7	21	298	318
comp8971_c0_seq1_len=344_path=[7390006:0-229_7394731:230-343]	1	p3	(TGA)7	21	1	21
comp15626_c0_seq1_len=258_path=[14182747:0-257]	1	p3	(TGA)7	21	1	21
comp15730_c0_seq1_len=484_path=[14270993:0-126_14263152:127-483]	2	p3	(TGA)7	21	464	484
comp15886_c0_seq1_len=340_path=[14389828:0-339]	1	p3	(TGA)7	21	1	21
comp16197_c0_seq1_len=320_path=[14651224:0-14_14651491:15-319]	1	p3	(TGA)7	21	1	21
comp17937_c0_seq1_len=2760_path=[16985595:0-2309_17093295:2310-2317_17093490:2318-2759]	1	p3	(TGA)7	21	2740	2760
comp29834_c0_seq1_len=957_path=[34695683:0-556_34707569:557-575_34708114:576-956]	1	p3	(TGA)7	21	936	956
comp32030_c1_seq1_len=284_path=[39540032:0-152_39542622:153-283]	1	p3	(TGA)7	21	1	21
comp32193_c0_seq1_len=412_path=[39983576:0-390_39992250:391-411]	1	p3	(TGA)7	21	1	21
comp35404_c0_seq1_len=806_path=[49211877:0-47_49421570:48-52_49212675:53-175_49214904:176-805]	1	p3	(TGA)7	21	786	806
comp36092_c0_seq1_len=1904_path=[51467065:0-1565_51495295:1566-1787_51500103:1788-1804_51500533:1805-1903]	1	p3	(TGA)7	21	1884	1904
comp36478_c1_seq1_len=2796_path=[52790810:0-1345_52817433:1346-1364_52817797:1365-1396_52818391:1397-1428_52818905:1429-1544_52820962:1545-1577_52821351:1578-1703_52823721:1704-1723_52903824:1724-2000_52910032:2001-2006_52910091:2007-2621_52946718:2622-2629_52922751:2630-2661_52923270:2662-2662_52923309:2663-2710_52924394:2711-2745_52925010:2746-2795]	1	p3	(TGA)7	21	2774	2794
comp36639_c0_seq2_len=1274_path=[53359864:0-640_53417909:641-642_53375439:643-674_53376306:675-676_53376328:677-812_53379987:813-904_53382124:905-912_53382232:913-1218_53388377:1219-1273]	1	p3	(TGA)7	21	1254	1274
comp37810_c0_seq1_len=590_path=[57811582:0-85_57859289:86-87_57859291:88-147_57814175:148-158_57814243:159-160_57814290:161-355_57831833:356-361_57831962:362-404_57832859:405-410_57832987:411-589]	1	p3	(TGA)7	21	568	588
comp38466_c0_seq1_len=1201_path=[60402895:0-1073_60570452:1074-1125_60571690:1126-1131_60571820:1132-1200]	1	p3	(TGA)7	21	1181	1201
comp39096_c0_seq1_len=343_path=[63062047:0-3_63062105:4-27_63062488:28-37_63062688:38-342]	1	p3	(TGA)7	21	1	21
comp39813_c0_seq1_len=841_path=[66322324:0-244_66326209:245-263_66378726:264-274_66326809:275-277_66326837:278-301_66378760:302-309_66327270:310-311_66327310:312-449_66330129:450-472_66330568:473-530_66371590:531-538_66337406:539-630_66339174:631-682_66340179:683-840]	1	p3	(TGA)7	21	1	21
comp39813_c0_seq2_len=911_path=[66322324:0-244_66326209:245-263_66378726:264-274_66326809:275-277_66326837:278-301_66378760:302-309_66327270:310-311_66327310:312-449_66330129:450-472_66330568:473-530_66331537:531-818_66337406:819-910]	1	p3	(TGA)7	21	1	21
comp40287_c1_seq1_len=1154_path=[68545150:0-139_68552380:140-157_68552765:158-326_68556272:327-344_68556622:345-458_68558816:459-464_68558980:465-482_68559369:483-488_68559511:489-501_68559845:502-525_68560544:526-539_68560874:540-562_68572864:563-577_68561650:578-614_68562361:615-638_68562645:639-863_68567183:864-887_68567584:888-1153]	1	p3	(TGA)7	21	1134	1154
comp42150_c0_seq4_len=1045_path=[78310756:0-229_78314951:230-251_78315335:252-556_78321764:557-616_78438571:617-618_78323065:619-689_78324411:690-704_78324657:705-856_78327888:857-925_78329043:926-939_78411212:940-976_78309278:977-987_78309442:988-992_78438813:993-1008_78438731:1009-1013_78410695:1014-1044]	1	p3	(TGA)7	21	1	21
comp42150_c0_seq5_len=1088_path=[78310756:0-229_78314951:230-251_78315335:252-556_78321764:557-616_78438571:617-618_78323065:619-689_78324411:690-704_78324657:705-856_78327888:857-925_78329043:926-939_78411212:940-976_78309278:977-987_78309442:988-992_78438813:993-1008_78438731:1009-1013_78309905:1014-1014_78309907:1015-1036_78438744:1037-1087]	1	p3	(TGA)7	21	1	21
comp43038_c0_seq1_len=1303_path=[83709823:0-170_83713025:171-317_83743134:318-323_83668356:324-337_83668510:338-435_83730941:436-487_83672874:488-1262_83743380:1263-1264_83687606:1265-1302]	1	p3	(TGA)7	21	1282	1302
comp43038_c0_seq2_len=1415_path=[83709823:0-170_83713025:171-317_83743134:318-323_83668356:324-337_83668510:338-435_83669970:436-563_83672312:564-566_83672410:567-599_83672874:600-1374_83743380:1375-1376_83687606:1377-1414]	1	p3	(TGA)7	21	1394	1414
comp43255_c0_seq1_len=2668_path=[85058225:0-94_85060014:95-1270_85081960:1271-2245_85099892:2246-2259_85100082:2260-2576_85106059:2577-2667]	1	p3	(TGA)7	21	1	21
comp45031_c0_seq12_len=1592_path=[97890104:0-65_98284707:66-70_97891783:71-91_97908354:92-92_97908405:93-827_97940037:828-1248_97950313:1249-1401_98285624:1402-1405_98285628:1406-1409_98285632:1410-1567_97959228:1568-1591]	1	p3	(TGA)7	21	1	21
comp45058_c0_seq1_len=1514_path=[98070185:0-804_98084895:805-845_98085748:846-943_98087489:944-948_98087610:949-1063_98090025:1064-1093_98090536:1094-1098_98090654:1099-1205_98092587:1206-1513]	1	p3	(TGA)7	21	1	21
comp45591_c4_seq1_len=230_path=[102815930:0-3_102616843:4-229]	2	p3	(TGA)7	21	209	229
comp47099_c0_seq2_len=1511_path=[116334530:0-61_116335624:62-65_116335668:66-286_116588614:287-414_116341934:415-491_116343108:492-576_116344639:577-577_116588787:578-611_116588807:612-622_116345563:623-623_116345568:624-663_116346415:664-960_116352262:961-1254_116319307:1255-1282_116319671:1283-1469_116323304:1470-1487_116589190:1488-1510]	2	p3	(TGA)7	21	1490	1510
comp47331_c2_seq1_len=942_path=[118737627:0-17_118737873:18-187_118741061:188-213_118741669:214-230_118742069:231-387_118745438:388-398_118745575:399-941]	1	p3	(TGA)7	21	1	21
comp48633_c0_seq6_len=2531_path=[133242563:0-524_133252860:525-598_133527425:599-612_133254275:613-650_133254879:651-663_133527450:664-700_133255542:701-720_133255976:721-750_133256504:751-757_133256597:758-781_133527522:782-785_133300307:786-891_133527550:892-929_133260338:930-973_133261081:974-997_133261488:998-1024_133527860:1025-1074_133527712:1075-1079_133527698:1080-1093_133263459:1094-1095…	1	p3	(TGA)7	21	2509	2529
comp49075_c0_seq1_len=2530_path=[138785873:0-291_138791915:292-299_138792071:300-302_138792082:303-568_138797255:569-592_138797675:593-676_138799057:677-695_138799332:696-894_138803106:895-895_138803116:896-919_138803491:920-2153_138829008:2154-2160_138829167:2161-2189_138839003:2190-2529]	1	p3	(TGA)7	21	1	21
comp49371_c0_seq4_len=2133_path=[142504636:0-748_142651471:749-768_142519026:769-771_142519038:772-803_142584653:804-820_142519994:821-833_142520329:834-845_142455367:846-1139_142651649:1140-1144_142651654:1145-1217_142651697:1218-1227_142462698:1228-1242_142651706:1243-1251_142651715:1252-1263_142488786:1264-1270_142488925:1271-1303_142651745:1304-1308_142651750:1309-1316_142489708:1317-1317_142…	1	p3	(TGA)7	21	3	23
comp49371_c0_seq5_len=2157_path=[142504636:0-748_142651471:749-768_142519026:769-771_142519038:772-803_142584653:804-820_142519994:821-833_142520329:834-845_142455367:846-1139_142651649:1140-1144_142651654:1145-1217_142651697:1218-1227_142462698:1228-1242_142557424:1243-1266_142651706:1267-1275_142651715:1276-1287_142488786:1288-1294_142488925:1295-1327_142651745:1328-1332_142651750:1333-1340_142…	1	p3	(TGA)7	21	3	23
comp49371_c1_seq1_len=971_path=[142416401:0-45_142417369:46-131_142419056:132-432_142424458:433-462_142651364:463-512_142426412:513-556_142427280:557-941_142435432:942-970]	1	p3	(TGA)7	21	951	971
comp49371_c1_seq2_len=462_path=[142416401:0-45_142417369:46-131_142419056:132-432_142435432:433-461]	1	p3	(TGA)7	21	442	462
comp50593_c0_seq3_len=2367_path=[159175207:0-76_159176472:77-121_159128679:122-446_159255001:447-506_159136647:507-510_159136744:511-853_159143468:854-900_159144253:901-924_159255164:925-1151_159148746:1152-1461_159154406:1462-1620_159157769:1621-1636_159157979:1637-1922_159255483:1923-1937_159255498:1938-2366]	1	p3	(TGA)7	21	1	21
comp50825_c0_seq1_len=2727_path=[162563582:0-72_162565076:73-232_162568275:233-233_162568287:234-257_162687308:258-332_162570309:333-362_162687368:363-427_162622677:428-448_162687440:449-655_162687533:656-664_162630535:665-665_162625861:666-674_162576880:675-940_162629092:941-953_162582599:954-1012_162583566:1013-1034_162687679:1035-1450_162597463:1451-1472_162597747:1473-2215_162612256:2216-2216…	1	p3	(TGA)7	21	1	21
comp51560_c1_seq1_len=1544_path=[175106476:0-75_175108004:76-140_175109383:141-187_175109986:188-203_175549838:204-439_175114564:440-763_175121291:764-1049_175550351:1050-1060_175376130:1061-1543]	1	p3	(TGA)7	21	1	21
comp51887_c0_seq1_len=280_path=[180900639:0-279]	1	p3	(TGA)7	21	1	21
comp51910_c0_seq1_len=266_path=[180973392:0-265]	2	p3	(TGA)7	21	245	265
comp56624_c0_seq1_len=216_path=[185647797:0-215]	1	p3	(TGA)7	21	196	216
comp63525_c0_seq1_len=239_path=[191306370:0-238]	1	p3	(TGA)7	21	1	21
comp66573_c0_seq1_len=228_path=[193530956:0-227]	1	p3	(TGA)7	21	208	228
comp74704_c0_seq1_len=661_path=[198887890:0-660]	1	p3	(TGA)7	21	1	21
comp78934_c0_seq1_len=327_path=[201440886:0-326]	1	p3	(TGA)7	21	307	327
comp82716_c0_seq1_len=216_path=[203607581:0-215]	1	p3	(TGA)7	21	1	21
comp28764_c0_seq1_len=767_path=[32595254:0-442_32604047:443-467_32604612:468-766]	1	p3	(TCT)7	21	746	766
comp31594_c0_seq2_len=777_path=[38503662:0-81_38505124:82-776]	1	p3	(TCT)7	21	755	775
comp44436_c2_seq4_len=1199_path=[93285954:0-86_93288189:87-130_93289206:131-573_93301103:574-822_93307919:823-841_93308490:842-870_93309189:871-888_94055816:889-909_93762515:910-983_93312677:984-1085_94056000:1086-1128_93317202:1129-1133_93317302:1134-1198]	1	p3	(TCT)7	21	1	21
comp44436_c2_seq7_len=1409_path=[93285954:0-86_93288189:87-130_93289206:131-573_93301103:574-822_93307919:823-841_93308490:842-870_93309189:871-888_94055816:889-909_94055837:910-911_94055839:912-914_93535285:915-933_94055900:934-944_93535985:945-1104_93539635:1105-1177_93541050:1178-1220_93402003:1221-1244_93402745:1245-1246_93402900:1247-1343_93278712:1344-1408]	1	p3	(TCT)7	21	1	21
comp48236_c0_seq1_len=1732_path=[128484146:0-147_128487494:148-165_128563195:166-182_128563212:183-198_128563228:199-209_128488509:210-210_128488511:211-213_128488625:214-215_128488680:216-254_128489433:255-257_128489488:258-258_128489490:259-324_128491106:325-641_128498753:642-666_128563393:667-734_128500512:735-824_128563473:825-835_128563484:836-837_128563486:838-842_128563491:843-970_12850530…	3	p3	(TCT)7	21	1710	1730
comp48236_c0_seq2_len=1744_path=[128484146:0-147_128487494:148-165_128563195:166-182_128563212:183-198_128563228:199-209_128488509:210-210_128488511:211-213_128488625:214-215_128488680:216-254_128489433:255-257_128489488:258-258_128489490:259-324_128491106:325-641_128498753:642-666_128563393:667-734_128500512:735-824_128563473:825-835_128563484:836-837_128563486:838-842_128563491:843-970_12850530…	3	p3	(TCT)7	21	1722	1742
comp48236_c0_seq5_len=1726_path=[128484146:0-147_128563195:148-164_128563212:165-180_128563228:181-191_128548675:192-197_128488680:198-236_128558253:237-237_128489490:238-303_128491061:304-306_128491106:307-623_128498753:624-648_128563393:649-716_128500512:717-806_128563473:807-817_128563484:818-819_128563486:820-824_128563491:825-952_128505309:953-966_128505751:967-1063_128508119:1064-1082_12850…	3	p3	(TCT)7	21	1704	1724
comp48236_c0_seq8_len=1714_path=[128484146:0-147_128563195:148-164_128563212:165-180_128563228:181-191_128548675:192-197_128488680:198-236_128558253:237-237_128489490:238-303_128491061:304-306_128491106:307-623_128498753:624-648_128563393:649-716_128500512:717-806_128563473:807-817_128563484:818-819_128563486:820-824_128563491:825-952_128505309:953-966_128505751:967-1063_128508119:1064-1082_12850…	3	p3	(TCT)7	21	1692	1712
comp49966_c0_seq1_len=398_path=[150159548:0-51_149991952:52-81_149992342:82-85_149992383:86-153_149993487:154-162_149993701:163-212_150212569:213-217_149994659:218-220_149994688:221-283_150212608:284-284_150139503:285-397]	1	p3	(TCT)7	21	1	21
comp49966_c0_seq4_len=604_path=[150159548:0-51_149991952:52-81_149992342:82-85_149992383:86-153_149993487:154-162_149993701:163-212_150212569:213-217_149994659:218-220_149994688:221-283_150212608:284-284_149995743:285-348_149996882:349-439_149998292:440-472_150169089:473-603]	1	p3	(TCT)7	21	1	21
comp49966_c0_seq5_len=1667_path=[150159548:0-51_149991952:52-81_149992342:82-85_149992383:86-153_149993487:154-162_149993701:163-212_150212569:213-217_149994659:218-220_149994688:221-283_150212608:284-284_149995743:285-348_149996882:349-439_149998292:440-472_150212678:473-483_149999086:484-584_150212722:585-951_150212819:952-966_150212834:967-978_150212846:979-979_150055004:980-982_150212876:983-…	1	p3	(TCT)7	21	1	21
comp49966_c0_seq10_len=1641_path=[150159548:0-51_149991952:52-81_149992342:82-85_149992383:86-153_149993487:154-162_149993701:163-212_150212569:213-217_149994659:218-220_149994688:221-283_150212608:284-284_149995743:285-348_149996882:349-439_149998292:440-472_150212678:473-483_149999086:484-584_150212722:585-951_150212819:952-966_150212834:967-978_150212846:979-979_150055004:980-982_150212876:983…	1	p3	(TCT)7	21	1	21
comp49966_c0_seq12_len=1772_path=[150159548:0-51_149991952:52-81_149992342:82-85_149992383:86-153_149993487:154-162_149993701:163-212_150212569:213-217_149994659:218-220_149994688:221-283_150212608:284-284_149995743:285-348_149996882:349-439_149998292:440-472_150212678:473-483_149999086:484-584_150212722:585-951_150212819:952-966_150212834:967-978_150212846:979-979_150055004:980-982_150212876:983…	1	p3	(TCT)7	21	1	21
comp49966_c0_seq14_len=606_path=[150159548:0-51_149991952:52-81_149992342:82-85_149992383:86-153_149993487:154-162_149993701:163-212_150212569:213-217_149994659:218-220_149994688:221-283_150212608:284-284_149995743:285-348_150149908:349-605]	1	p3	(TCT)7	21	1	21
comp18377_c0_seq1_len=305_path=[17404346:0-101_17406193:102-187_17407717:188-203_17408058:204-304]	1	p3	(TCG)7	21	1	21
comp27691_c0_seq1_len=2468_path=[30621555:0-85_30623426:86-95_30623606:96-2467]	1	p3	(TCG)7	21	1	21
comp32218_c1_seq1_len=2430_path=[40027346:0-1392_40056035:1393-1398_40056166:1399-2082_40094624:2083-2089_40094780:2090-2429]	1	p3	(TCG)7	21	2410	2430
comp49615_c0_seq1_len=4506_path=[145415000:0-243_145420081:244-368_145422939:369-1017_145837250:1018-1023_145437275:1024-1625_145450309:1626-1747_145452842:1748-1763_145453089:1764-1918_145456424:1919-1936_145456743:1937-2320_145686706:2321-2333_145464774:2334-2863_145476153:2864-3164_145482086:3165-3635_145491846:3636-3659_145668992:3660-3936_145674569:3937-3975_145675370:3976-4220_145680462:422…	1	p3	(TCG)7	21	3637	3657
comp49615_c0_seq3_len=4237_path=[145777000:0-99_145422939:100-748_145837250:749-754_145437275:755-1356_145450309:1357-1478_145452842:1479-1494_145453089:1495-1649_145456424:1650-1667_145456743:1668-2051_145686706:2052-2064_145464774:2065-2594_145476153:2595-2895_145482086:2896-3366_145491846:3367-3390_145668992:3391-3667_145674569:3668-3706_145675370:3707-3951_145680462:3952-4236]	1	p3	(TCG)7	21	3368	3388
comp51058_c0_seq5_len=5611_path=[166104197:0-331_166111353:332-451_166616722:452-454_166616725:455-471_166114006:472-626_166616866:627-682_166315045:683-725_166316066:726-963_166320653:964-968_166320772:969-1544_166332689:1545-1577_166333275:1578-1660_166334884:1661-1676_166617230:1677-1690_166335584:1691-1692_166335690:1693-1698_166335758:1699-1706_166335878:1707-1755_166337007:1756-2108_1663443…	1	p3	(TCG)7	21	685	705
comp51058_c0_seq6_len=5732_path=[166104197:0-331_166110840:332-354_166111353:355-474_166616722:475-477_166616725:478-494_166501689:495-592_166114006:593-747_166616866:748-803_166315045:804-846_166316066:847-1084_166320653:1085-1089_166320772:1090-1665_166332689:1666-1698_166333275:1699-1781_166334884:1782-1797_166617230:1798-1811_166335584:1812-1813_166335690:1814-1819_166335758:1820-1827_1663358…	1	p3	(TCG)7	21	806	826
comp51058_c0_seq9_len=5649_path=[166104197:0-331_166110840:332-354_166111353:355-474_166616722:475-477_166616725:478-494_166114006:495-649_166616866:650-705_166315045:706-748_166316066:749-986_166320653:987-991_166320772:992-1567_166332689:1568-1600_166333275:1601-1683_166334884:1684-1699_166617230:1700-1713_166335584:1714-1715_166335690:1716-1721_166335758:1722-1729_166335878:1730-1778_166337007…	1	p3	(TCG)7	21	708	728
comp51058_c0_seq10_len=5709_path=[166104197:0-331_166111353:332-451_166616722:452-454_166616725:455-471_166501689:472-569_166114006:570-724_166616866:725-780_166315045:781-823_166316066:824-1061_166320653:1062-1066_166320772:1067-1642_166332689:1643-1675_166333275:1676-1758_166334884:1759-1774_166617230:1775-1788_166335584:1789-1790_166335690:1791-1796_166335758:1797-1804_166335878:1805-1853_1663…	1	p3	(TCG)7	21	783	803
comp51058_c0_seq11_len=5626_path=[166104197:0-331_166111353:332-451_166616722:452-454_166616725:455-471_166114006:472-626_166616866:627-682_166315045:683-725_166316066:726-963_166320653:964-968_166320772:969-1544_166332689:1545-1577_166333275:1578-1660_166334884:1661-1676_166617230:1677-1690_166335584:1691-1692_166335690:1693-1698_166335758:1699-1706_166335878:1707-1755_166337007:1756-2108_166344…	1	p3	(TCG)7	21	685	705
comp51058_c0_seq12_len=5747_path=[166104197:0-331_166110840:332-354_166111353:355-474_166616722:475-477_166616725:478-494_166501689:495-592_166114006:593-747_166616866:748-803_166315045:804-846_166316066:847-1084_166320653:1085-1089_166320772:1090-1665_166332689:1666-1698_166333275:1699-1781_166334884:1782-1797_166617230:1798-1811_166335584:1812-1813_166335690:1814-1819_166335758:1820-1827_166335…	1	p3	(TCG)7	21	806	826
comp51058_c0_seq14_len=5634_path=[166104197:0-331_166110840:332-354_166111353:355-474_166616722:475-477_166616725:478-494_166114006:495-649_166616866:650-705_166315045:706-748_166316066:749-986_166320653:987-991_166320772:992-1567_166332689:1568-1600_166333275:1601-1683_166334884:1684-1699_166617230:1700-1713_166335584:1714-1715_166335690:1716-1721_166335758:1722-1729_166335878:1730-1778_16633700…	1	p3	(TCG)7	21	708	728
comp51058_c0_seq15_len=5724_path=[166104197:0-331_166111353:332-451_166616722:452-454_166616725:455-471_166501689:472-569_166114006:570-724_166616866:725-780_166315045:781-823_166316066:824-1061_166320653:1062-1066_166320772:1067-1642_166332689:1643-1675_166333275:1676-1758_166334884:1759-1774_166617230:1775-1788_166335584:1789-1790_166335690:1791-1796_166335758:1797-1804_166335878:1805-1853_1663…	1	p3	(TCG)7	21	783	803
comp86965_c0_seq1_len=270_path=[205938859:0-269]	1	p3	(TCG)7	21	250	270
comp9948_c0_seq1_len=202_path=[8318932:0-201]	1	p3	(TCC)7	21	1	21
comp21241_c0_seq1_len=1657_path=[21169554:0-1499_21201726:1500-1520_21202113:1521-1656]	1	p3	(TCC)7	21	1	21
comp36076_c0_seq1_len=1296_path=[51403114:0-232_51408149:233-254_51408828:255-1295]	1	p3	(TCC)7	21	3	23
comp38397_c0_seq1_len=4255_path=[60153224:0-189_60295309:190-209_60157891:210-449_60290924:450-464_60163339:465-1177_60179255:1178-1195_60179745:1196-1699_60301294:1700-1719_60190949:1720-3327_60134042:3328-3617_60293142:3618-3619_60140471:3620-4003_60148164:4004-4254]	1	p3	(TCC)7	21	1	21
comp38984_c0_seq1_len=1441_path=[62599310:0-1440]	1	p3	(TCC)7	21	2	22
comp42766_c0_seq1_len=871_path=[81975283:0-373_81983165:374-397_81983694:398-437_81984375:438-445_81984543:446-476_81985247:477-483_81985454:484-508_81985867:509-545_81986773:546-703_82029092:704-718_81990027:719-791_82029146:792-807_81992114:808-843_81992929:844-870]	1	p3	(TCC)7	21	849	869
comp43329_c0_seq3_len=2099_path=[85543609:0-2070_85543381:2071-2075_85664539:2076-2098]	1	p3	(TCC)7	21	2078	2098
comp44245_c0_seq2_len=371_path=[91992322:0-277_91962406:278-370]	1	p3	(TCC)7	21	1	21
comp50250_c1_seq1_len=552_path=[154281456:0-551]	1	p3	(TCC)7	21	1	21
comp50584_c0_seq4_len=3320_path=[159626279:0-128_159168294:129-157_159169214:158-298_159187965:299-668_159195128:669-693_159195488:694-912_159396357:913-966_159398126:967-967_159306655:968-1002_159307245:1003-1063_159736316:1064-1084_159308857:1085-1085_159308859:1086-1095_159309191:1096-1173_159736389:1174-1175_159310897:1176-1184_159311037:1185-1191_159311236:1192-1241_159736429:1242-1266_15932…	3	p3	(TCC)7	21	2031	2051
comp50584_c0_seq6_len=3298_path=[159626279:0-128_159168294:129-157_159169214:158-298_159187965:299-668_159195128:669-693_159195488:694-912_159305917:913-945_159306655:946-980_159307245:981-1041_159736316:1042-1062_159308857:1063-1063_159308859:1064-1073_159309191:1074-1151_159736389:1152-1153_159310897:1154-1162_159311037:1163-1169_159311236:1170-1219_159736429:1220-1244_159322926:1245-1416_15932…	3	p3	(TCC)7	21	2009	2029
comp50584_c0_seq9_len=2241_path=[159380047:0-359_159326466:360-597_159736555:598-608_159331202:609-626_159331856:627-716_159333848:717-891_159346450:892-932_159347482:933-1507_159663806:1508-1526_159362570:1527-1551_159736763:1552-2222_159379075:2223-2240]	1	p3	(TCC)7	21	952	972
comp57829_c0_seq1_len=1181_path=[186711175:0-1180]	1	p3	(TCC)7	21	1	21
comp11233_c0_seq1_len=436_path=[9602596:0-155_9605620:156-173_9605918:174-435]	1	p3	(TCA)7	21	68	88
comp11233_c0_seq2_len=418_path=[9602596:0-155_9605918:156-417]	1	p3	(TCA)7	21	68	88
comp11898_c0_seq1_len=437_path=[10281474:0-62_10282742:63-436]	1	p3	(TCA)7	21	1	21
comp15895_c0_seq1_len=382_path=[14402830:0-158_14405311:159-381]	1	p3	(TCA)7	21	361	381
comp19975_c0_seq1_len=317_path=[19496215:0-316]	1	p3	(TCA)7	21	297	317
comp32828_c0_seq1_len=328_path=[41682351:0-28_41621743:29-82_41680926:83-125_41623423:126-167_41655484:168-264_41626119:265-327]	1	p3	(TCA)7	21	308	328
comp32828_c0_seq2_len=572_path=[41601896:0-271_41621743:272-325_41682889:326-328_41622771:329-344_41623046:345-363_41623326:364-365_41623347:366-370_41623423:371-412_41624323:413-465_41660516:466-482_41625721:483-508_41626119:509-571]	1	p3	(TCA)7	21	552	572
comp33806_c0_seq1_len=709_path=[44306096:0-77_44307763:78-84_44307912:85-131_44308655:132-133_44308697:134-420_44314870:421-436_44315117:437-591_44318306:592-607_44318730:608-708]	2	p3	(TCA)7	21	689	709
comp35131_c0_seq1_len=804_path=[48328145:0-655_48343947:656-660_48344228:661-803]	1	p3	(TCA)7	21	784	804
comp37623_c1_seq1_len=1856_path=[57097562:0-216_57103538:217-236_57104249:237-662_57114255:663-752_57116047:753-753_57116049:754-777_57143437:778-1006_57122237:1007-1110_57124271:1111-1135_57124777:1136-1246_57127413:1247-1252_57127505:1253-1276_57161438:1277-1301_57128906:1302-1855]	1	p3	(TCA)7	21	1	21
comp37623_c1_seq2_len=1839_path=[57097562:0-216_57103538:217-236_57104249:237-662_57156321:663-735_57116047:736-736_57116049:737-760_57116606:761-914_57120264:915-933_57120550:934-989_57122237:990-1093_57124271:1094-1118_57124777:1119-1229_57127413:1230-1235_57127505:1236-1259_57161438:1260-1284_57128906:1285-1838]	1	p3	(TCA)7	21	1	21
comp40542_c0_seq1_len=1872_path=[69687845:0-70_69800555:71-71_69700571:72-88_69701022:89-1871]	1	p3	(TCA)7	21	1	21
comp41968_c2_seq1_len=722_path=[77429570:0-435_77437016:436-446_77437171:447-721]	1	p3	(TCA)7	21	701	721
comp43180_c0_seq1_len=919_path=[84556191:0-60_84557289:61-84_84557714:85-110_84761184:111-249_84761254:250-254_84572847:255-256_84572851:257-267_84572995:268-303_84585446:304-315_84761295:316-610_84590647:611-682_84761366:683-776_84593208:777-796_84593547:797-852_84761456:853-866_84744080:867-872_84594485:873-918]	1	p3	(TCA)7	21	899	919
comp43180_c0_seq2_len=904_path=[84556191:0-60_84557289:61-84_84557714:85-110_84761184:111-249_84761254:250-254_84572847:255-256_84572851:257-267_84572995:268-303_84585446:304-315_84761295:316-610_84590647:611-682_84761366:683-776_84593208:777-796_84593547:797-852_84594385:853-857_84594485:858-903]	1	p3	(TCA)7	21	884	904
comp43180_c0_seq3_len=865_path=[84556191:0-60_84557289:61-84_84557714:85-110_84761184:111-249_84761254:250-254_84572847:255-256_84572851:257-267_84572995:268-303_84585446:304-315_84761295:316-610_84746281:611-628_84761366:629-722_84722335:723-742_84593547:743-798_84761456:799-812_84744080:813-818_84594485:819-864]	1	p3	(TCA)7	21	845	865
comp43180_c0_seq4_len=850_path=[84556191:0-60_84557289:61-84_84557714:85-110_84761184:111-249_84761254:250-254_84572847:255-256_84572851:257-267_84572995:268-303_84585446:304-315_84761295:316-610_84746281:611-628_84761366:629-722_84722335:723-742_84593547:743-798_84594385:799-803_84594485:804-849]	1	p3	(TCA)7	21	830	850
comp44117_c2_seq8_len=2418_path=[90948510:0-118_91395660:119-124_91395666:125-125_91395667:126-142_91395684:143-145_91112471:146-1350_91134786:1351-1357_91134943:1358-1416_91136014:1417-1441_91136586:1442-1690_91141381:1691-1725_91142063:1726-1753_91142582:1754-2035_91148092:2036-2417]	1	p3	(TCA)7	21	2397	2417
comp44117_c2_seq9_len=3828_path=[90988751:0-106_91394699:107-110_90990916:111-341_90995469:342-344_90995549:345-621_91000420:622-622_91000431:623-646_91000880:647-1193_91010534:1194-1194_91010547:1195-1232_91395388:1233-1388_91013923:1389-1397_91014096:1398-1514_91395646:1515-1528_91395660:1529-1534_91395666:1535-1535_91395667:1536-1552_91395684:1553-1555_91112471:1556-2760_91134786:2761-2767_911…	1	p3	(TCA)7	21	3807	3827
comp45259_c0_seq2_len=1640_path=[100043983:0-1010_99814445:1011-1052_100106512:1053-1639]	1	p3	(TCA)7	21	1	21
comp45396_c1_seq1_len=581_path=[100787740:0-580]	1	p3	(TCA)7	21	1	21
comp46123_c0_seq1_len=217_path=[107125290:0-37_107126163:38-44_107047888:45-62_107197017:63-78_107057435:79-97_107057879:98-112_107197064:113-127_107197079:128-134_107197086:135-138_107197090:139-145_107197097:146-157_107058982:158-216]	1	p3	(TCA)7	21	197	217
comp46123_c0_seq6_len=206_path=[107137014:0-26_107126163:27-33_107047888:34-51_107197017:52-67_107057435:68-86_107057879:87-101_107197064:102-116_107197079:117-123_107197086:124-127_107197090:128-134_107197097:135-146_107058982:147-205]	1	p3	(TCA)7	21	186	206
comp46838_c1_seq1_len=332_path=[113652899:0-84_113654973:85-108_113655424:109-114_113885957:115-212_113872538:213-221_113658256:222-272_113659122:273-331]	1	p3	(TCA)7	21	312	332
comp46838_c1_seq2_len=353_path=[113652899:0-84_113654973:85-108_113655424:109-114_113885957:115-212_113886027:213-217_113886032:218-242_113658256:243-293_113659122:294-352]	1	p3	(TCA)7	21	333	353
comp48033_c0_seq1_len=3014_path=[126335893:0-2563_126389792:2564-2579_126575173:2580-3013]	1	p3	(TCA)7	21	1	21
comp48115_c2_seq2_len=612_path=[127306415:0-189_127311770:190-235_127312925:236-245_127313094:246-335_127505401:336-372_127454501:373-390_127104323:391-529_127107484:530-611]	2	p3	(TCA)7	21	590	610
comp48115_c2_seq5_len=596_path=[127395434:0-173_127311770:174-219_127312925:220-229_127313094:230-319_127505401:320-356_127454501:357-374_127104323:375-513_127107484:514-595]	2	p3	(TCA)7	21	574	594
comp48115_c2_seq6_len=732_path=[127395434:0-173_127311770:174-219_127312925:220-229_127313094:230-319_127505401:320-356_127316069:357-392_127317180:393-417_127394059:418-463_127103669:464-510_127104323:511-649_127107484:650-731]	2	p3	(TCA)7	21	710	730
comp48115_c2_seq7_len=748_path=[127306415:0-189_127311770:190-235_127312925:236-245_127313094:246-335_127505401:336-372_127316069:373-408_127317180:409-433_127394059:434-479_127103669:480-526_127104323:527-665_127107484:666-747]	2	p3	(TCA)7	21	726	746
comp48152_c2_seq4_len=1308_path=[127727208:0-414_127734755:415-423_127735027:424-660_127739371:661-668_127739506:669-779_127741811:780-907_127500780:908-1204_127601728:1205-1206_127601756:1207-1262_127901437:1263-1307]	1	p3	(TCA)7	21	1	21
comp48152_c2_seq5_len=1324_path=[127727208:0-414_127734755:415-423_127735027:424-660_127739371:661-668_127739506:669-779_127741460:780-795_127741811:796-923_127500780:924-1220_127601728:1221-1222_127601756:1223-1278_127901437:1279-1323]	1	p3	(TCA)7	21	1	21
comp48544_c0_seq1_len=310_path=[132312453:0-182_132111671:183-309]	1	p3	(TCA)7	21	290	310
comp48544_c0_seq2_len=384_path=[132106322:0-133_132109132:134-159_132109754:160-256_132111671:257-383]	1	p3	(TCA)7	21	364	384
comp48820_c2_seq1_len=1084_path=[135516329:0-255_135521719:256-265_135521990:266-642_135530402:643-643_135530405:644-683_135531168:684-920_135998362:921-1083]	1	p3	(TCA)7	21	3	23
comp49161_c1_seq1_len=280_path=[140112959:0-279]	1	p3	(TCA)7	21	1	21
comp49841_c1_seq1_len=542_path=[148368129:0-150_148842614:151-328_148484128:329-340_148484220:341-348_148374925:349-416_148842958:417-417_148842959:418-423_148376501:424-541]	1	p3	(TCA)7	21	1	21
comp50160_c1_seq4_len=1507_path=[152751917:0-133_152754651:134-255_153077259:256-258_153077262:259-1101_152772889:1102-1121_152773237:1122-1185_152774740:1186-1333_152711161:1334-1346_152711369:1347-1372_153077979:1373-1392_152712002:1393-1416_153078006:1417-1432_152712716:1433-1506]	1	p3	(TCA)7	21	1487	1507
comp50160_c1_seq6_len=511_path=[152784569:0-0_152784572:1-25_153076768:26-39_153076795:40-40_153076783:41-46_153076789:47-49_153076792:50-55_153076806:56-70_153076821:71-74_153076825:75-80_153076831:81-82_153076833:83-87_153076838:88-94_152706573:95-100_153076992:101-106_153076998:107-107_153076999:108-109_153077001:110-118_153077010:119-124_152892857:125-165_152707674:166-173_152707773:174-174_1…	1	p3	(TCA)7	21	491	511
comp50160_c1_seq7_len=495_path=[152784569:0-0_152784572:1-25_153076768:26-39_153076795:40-40_153076783:41-46_153076789:47-49_153076792:50-55_153076806:56-70_153076821:71-74_153076825:75-80_153076831:81-82_153076833:83-87_153076838:88-94_152706573:95-100_153076992:101-106_153076998:107-107_153076999:108-109_153077001:110-118_153077010:119-124_153077016:125-128_153077020:129-130_153077022:131-143_1…	1	p3	(TCA)7	21	475	495
comp50160_c1_seq9_len=1385_path=[152751917:0-133_153077259:134-136_153077262:137-979_152772889:980-999_152773237:1000-1063_152774740:1064-1211_152711161:1212-1224_152711369:1225-1250_153077979:1251-1270_152712002:1271-1294_153078006:1295-1310_152712716:1311-1384]	1	p3	(TCA)7	21	1365	1385
comp50922_c0_seq2_len=251_path=[164319672:0-22_164175483:23-52_164450461:53-250]	1	p3	(TCA)7	21	229	249
comp51495_c4_seq10_len=404_path=[173850539:0-73_174186884:74-76_173852139:77-95_173852398:96-119_174063719:120-403]	1	p3	(TCA)7	21	1	21
comp51939_c0_seq1_len=212_path=[181030163:0-211]	1	p3	(TCA)7	21	1	21
comp52027_c0_seq1_len=1043_path=[181204770:0-1042]	1	p3	(TCA)7	21	1023	1043
comp52541_c0_seq1_len=302_path=[181772470:0-301]	1	p3	(TCA)7	21	282	302
comp71657_c0_seq1_len=294_path=[196964507:0-293]	1	p3	(TCA)7	21	274	294
comp90156_c0_seq1_len=216_path=[207660423:0-215]	1	p3	(TCA)7	21	196	216
comp101057_c0_seq1_len=329_path=[213024101:0-328]	1	p3	(TCA)7	21	309	329
comp16419_c0_seq1_len=573_path=[14847083:0-572]	1	p3	(TAT)7	21	1	21
comp23462_c0_seq1_len=1289_path=[23731260:0-1288]	1	p3	(TAT)7	21	1	21
comp25665_c0_seq2_len=482_path=[27244222:0-51_27245089:52-235_27251583:236-261_27247988:262-481]	1	p3	(TAT)7	21	1	21
comp31441_c0_seq2_len=678_path=[38116288:0-190_38171892:191-207_38171909:208-214_38132566:215-677]	1	p3	(TAT)7	21	1	21
comp37500_c0_seq1_len=1789_path=[56577637:0-417_56585856:418-428_56586098:429-452_56586630:453-774_56593133:775-785_56593360:786-958_56596483:959-982_56596859:983-1788]	1	p3	(TAT)7	21	1767	1787
comp40352_c0_seq1_len=692_path=[68820672:0-28_68784972:29-68_68824385:69-87_68786105:88-88_68786143:89-548_68795720:549-691]	1	p3	(TAT)7	21	670	690
comp41929_c1_seq1_len=296_path=[77124303:0-86_77126300:87-122_77127392:123-150_77127906:151-295]	1	p3	(TAT)7	21	1	21
comp42196_c0_seq1_len=1559_path=[78547889:0-1558]	1	p3	(TAT)7	21	1537	1557
comp43969_c2_seq1_len=562_path=[90257241:0-18_90223579:19-25_90257845:26-42_90027538:43-561]	1	p3	(TAT)7	21	1	21
comp46844_c0_seq2_len=414_path=[113867340:0-35_113868229:36-243_113935675:244-249_113871592:250-256_113871664:257-291_113844508:292-306_113936101:307-323_113905872:324-413]	1	p3	(TAT)7	21	1	21
comp46844_c0_seq3_len=397_path=[113867340:0-35_113868229:36-243_113935675:244-249_113871592:250-256_113871664:257-291_113844508:292-306_113936101:307-323_113936118:324-326_113936121:327-350_113845540:351-396]	1	p3	(TAT)7	21	1	21
comp47785_c5_seq1_len=577_path=[123742793:0-38_124129890:39-129_123745650:130-151_123746096:152-244_124130173:245-246_124130175:247-248_124130177:249-265_124062226:266-272_123749181:273-338_123938823:339-576]	1	p3	(TAT)7	21	555	575
comp47785_c5_seq2_len=603_path=[123742793:0-38_124129890:39-129_123745650:130-151_123746096:152-244_124130173:245-246_124130175:247-248_123747970:249-289_123748920:290-298_123749181:299-364_123938823:365-602]	1	p3	(TAT)7	21	581	601
comp49996_c0_seq1_len=2848_path=[150442482:0-271_150448040:272-1240_150547504:1241-1241_150469126:1242-1486_150489358:1487-1510_150583646:1511-1840_150497455:1841-1843_150497532:1844-1992_150500900:1993-1993_150500907:1994-2017_150501571:2018-2190_150505504:2191-2210_150506027:2211-2369_150510138:2370-2392_150510560:2393-2487_150583954:2488-2494_150513021:2495-2664_150584026:2665-2683_150516648:2…	1	p3	(TAT)7	21	2827	2847
comp49996_c0_seq2_len=2804_path=[150541653:0-227_150448040:228-1196_150547504:1197-1197_150469126:1198-1442_150489358:1443-1466_150583646:1467-1796_150497455:1797-1799_150497532:1800-1948_150500900:1949-1949_150500907:1950-1973_150501571:1974-2146_150505504:2147-2166_150506027:2167-2325_150510138:2326-2348_150510560:2349-2443_150583954:2444-2450_150513021:2451-2620_150584026:2621-2639_150516648:2…	1	p3	(TAT)7	21	2783	2803
comp50545_c0_seq1_len=3141_path=[158516138:0-26_158516679:27-736_158542196:737-745_158542484:746-1406_158569291:1407-1572_158573024:1573-1698_158855034:1699-1708_158576456:1709-1749_158855076:1750-1753_158855080:1754-1763_158577792:1764-1770_158577972:1771-2095_158584789:2096-2123_158585259:2124-2154_158586051:2155-2167_158586280:2168-2228_158855235:2229-2247_158588096:2248-2273_158588577:2274-22…	2	p3	(TAT)7	21	3121	3141
comp50545_c0_seq2_len=3194_path=[158607417:0-130_158610097:131-321_158614924:322-445_158617790:446-488_158618644:489-736_158624262:737-746_158624495:747-792_158854523:793-820_158625951:821-844_158854576:845-845_158626414:846-1225_158634664:1226-1329_158636766:1330-1459_158569291:1460-1625_158573024:1626-1751_158855034:1752-1761_158576456:1762-1802_158855076:1803-1806_158855080:1807-1816_158577792…	3	p3	(TAT)7	21	3174	3194
comp51060_c3_seq1_len=2420_path=[166549646:0-104_166573359:105-140_166145508:141-162_166145992:163-251_166147827:252-269_166148202:270-345_166425790:346-357_166150325:358-383_166410562:384-389_166150951:390-419_166151285:420-425_166573572:426-446_166473697:447-460_166152040:461-664_166156246:665-676_166156442:677-811_166159138:812-822_166159329:823-842_166159695:843-1007_166163579:1008-1017_16616…	1	p3	(TAT)7	21	562	582
comp51060_c3_seq2_len=2894_path=[166133300:0-107_166135724:108-155_166136688:156-165_166136856:166-578_166573359:579-614_166145508:615-636_166145992:637-725_166147827:726-743_166148202:744-819_166425790:820-831_166150325:832-857_166410562:858-863_166150951:864-893_166151285:894-899_166573572:900-920_166473697:921-934_166152040:935-1138_166156246:1139-1150_166156442:1151-1285_166159138:1286-1296_1…	2	p3	(TAT)7	21	1036	1056
comp51773_c1_seq1_len=2245_path=[179855730:0-543_179925263:544-565_179864081:566-1265_179875172:1266-1283_179875453:1284-1443_179877922:1444-1447_179878002:1448-1570_179879780:1571-1589_179880007:1590-2221_179976078:2222-2244]	1	p3	(TAT)7	21	1	21
comp53140_c0_seq1_len=542_path=[182363401:0-541]	1	p3	(TAT)7	21	521	541
comp53207_c0_seq1_len=615_path=[182429334:0-614]	1	p3	(TAT)7	21	1	21
comp65640_c0_seq1_len=508_path=[192843787:0-507]	1	p3	(TAT)7	21	1	21
comp90314_c0_seq1_len=253_path=[207746853:0-252]	1	p3	(TAT)7	21	1	21
comp35005_c1_seq1_len=656_path=[47947443:0-152_47950533:153-241_47952228:242-470_47956478:471-655]	1	p3	(TAG)7	21	634	654
comp35005_c1_seq2_len=567_path=[47947443:0-152_47952228:153-381_47956478:382-566]	1	p3	(TAG)7	21	545	565
comp44233_c0_seq1_len=1200_path=[91887729:0-1199]	2	p3	(TAG)7	21	1178	1198
comp49424_c0_seq2_len=389_path=[143217575:0-49_143218350:50-142_143220021:143-168_143289194:169-169_143289195:170-170_143289197:171-173_143220557:174-186_143220821:187-235_143221575:236-338_143170170:339-364_143289967:365-365_143289968:366-388]	1	p3	(TAG)7	21	1	21
comp49424_c0_seq3_len=383_path=[143217575:0-49_143218350:50-142_143220021:143-168_143289194:169-169_143289195:170-170_143289197:171-173_143220557:174-186_143220821:187-235_143221575:236-338_143170170:339-364_143289967:365-365_143126384:366-382]	1	p3	(TAG)7	21	1	21
comp50180_c2_seq1_len=701_path=[152972832:0-26_152973540:27-55_153402334:56-175_153402396:176-176_153402397:177-183_153402404:184-185_153402406:186-200_153402421:201-238_153092203:239-253_153092713:254-323_153356606:324-337_153094313:338-466_153097019:467-488_153097763:489-587_153402714:588-611_153321567:612-700]	1	p3	(TAG)7	21	1	21
comp51334_c3_seq1_len=850_path=[171808522:0-849]	1	p3	(TAG)7	21	828	848
comp43482_c0_seq1_len=1927_path=[86502851:0-178_86506066:179-267_86565363:268-358_86510256:359-416_86511432:417-419_86511469:420-499_86513227:500-502_86513259:503-1367_86534402:1368-1643_86552720:1644-1658_86553076:1659-1926]	1	p3	(TAC)7	21	1905	1925
comp45210_c0_seq1_len=559_path=[99386956:0-5_99365480:6-27_99387003:28-47_99299921:48-97_99318070:98-98_99387086:99-99_99387087:100-108_99387096:109-120_99318510:121-268_99321009:269-277_99329637:278-295_99330031:296-347_99331179:348-351_99331265:352-472_99333609:473-483_99295944:484-514_99296677:515-515_99296772:516-558]	1	p3	(TAC)7	21	100	120
comp45210_c0_seq5_len=631_path=[99386903:0-16_99386920:17-35_99298403:36-51_99298667:52-71_99386956:72-77_99299202:78-99_99387003:100-119_99299921:120-169_99318070:170-170_99387086:171-171_99387087:172-180_99387096:181-192_99318510:193-340_99321009:341-349_99329637:350-367_99330031:368-419_99331179:420-423_99331265:424-544_99333609:545-555_99295944:556-586_99296677:587-587_99296772:588-630]	1	p3	(TAC)7	21	172	192
comp50628_c0_seq6_len=917_path=[159869247:0-133_159872019:134-161_159872589:162-200_159873354:201-733_159884134:734-751_159884528:752-784_160022646:785-792_159885478:793-916]	1	p3	(TAC)7	21	897	917
comp51334_c1_seq1_len=9679_path=[171328548:0-10_171328877:11-176_171333530:177-186_171333885:187-237_171335706:238-260_171336438:261-453_171341804:454-472_171342324:473-1826_171380195:1827-1830_171380299:1831-2926_171605681:2927-2935_171605863:2936-3298_171628146:3299-3319_171628528:3320-3469_171631873:3470-3867_171638702:3868-3876_171638823:3877-4072_171650422:4073-4075_171650520:4076-4341_17185…	3	p3	(TAC)7	21	9657	9677
comp51334_c1_seq3_len=10552_path=[171312043:0-95_171892111:96-124_171315226:125-366_171321812:367-376_171321927:377-631_171328548:632-642_171920460:643-655_171806395:656-671_171802443:672-751_171804250:752-807_171898846:808-817_171805504:818-848_171901121:849-862_171328877:863-1028_171333530:1029-1038_171333885:1039-1089_171335706:1090-1112_171336438:1113-1305_171341804:1306-1324_171342324:1325-2…	3	p3	(TAC)7	21	10530	10550
comp51334_c1_seq4_len=10531_path=[171312043:0-95_171892111:96-124_171315226:125-366_171321812:367-376_171321927:377-631_171328548:632-642_171920460:643-655_171806395:656-671_171802443:672-751_171804250:752-807_171898846:808-817_171805504:818-848_171901121:849-862_171328877:863-1028_171333530:1029-1038_171333885:1039-1089_171335706:1090-1112_171336438:1113-1305_171341804:1306-1324_171342324:1325-2…	3	p3	(TAC)7	21	10509	10529
comp51334_c1_seq5_len=9860_path=[171328548:0-10_171328877:11-176_171333530:177-186_171333885:187-237_171335706:238-260_171336438:261-453_171341804:454-472_171342324:473-1826_171380195:1827-1830_171380299:1831-2926_171605681:2927-2935_171605863:2936-3298_171628146:3299-3319_171628528:3320-3469_171631873:3470-3867_171638702:3868-3876_171638823:3877-4072_171650422:4073-4075_171650520:4076-4341_17185…	3	p3	(TAC)7	21	9838	9858
comp51334_c1_seq6_len=9700_path=[171328548:0-10_171328877:11-176_171333530:177-186_171333885:187-237_171335706:238-260_171336438:261-453_171341804:454-472_171342324:473-1826_171380195:1827-1830_171380299:1831-2926_171605681:2927-2935_171605863:2936-3298_171628146:3299-3319_171628528:3320-3469_171631873:3470-3867_171638702:3868-3876_171638823:3877-4072_171650422:4073-4075_171650520:4076-4341_17185…	3	p3	(TAC)7	21	9678	9698
comp51334_c1_seq8_len=9519_path=[171328548:0-10_171328877:11-176_171333530:177-186_171333885:187-237_171335706:238-260_171336438:261-453_171341804:454-472_171342324:473-1826_171380195:1827-1830_171380299:1831-2926_171605681:2927-2935_171605863:2936-3298_171628146:3299-3319_171628528:3320-3469_171631873:3470-3867_171638702:3868-3876_171638823:3877-4072_171650422:4073-4075_171650520:4076-4341_17185…	3	p3	(TAC)7	21	9497	9517
comp51334_c1_seq11_len=9622_path=[171890317:0-22_171336438:23-215_171341804:216-234_171342324:235-1588_171380195:1589-1592_171380299:1593-2688_171605681:2689-2697_171605863:2698-3060_171628146:3061-3081_171628528:3082-3231_171631873:3232-3629_171638702:3630-3638_171638823:3639-3834_171650422:3835-3837_171650520:3838-4103_171850617:4104-4127_171655642:4128-4963_171688121:4964-6893_171921449:6894-6…	3	p3	(TAC)7	21	9600	9620
comp51334_c1_seq13_len=9462_path=[171890317:0-22_171336438:23-215_171341804:216-234_171342324:235-1588_171380195:1589-1592_171380299:1593-2688_171605681:2689-2697_171605863:2698-3060_171628146:3061-3081_171628528:3082-3231_171631873:3232-3629_171638702:3630-3638_171638823:3639-3834_171650422:3835-3837_171650520:3838-4103_171850617:4104-4127_171655642:4128-4963_171688121:4964-6893_171921449:6894-6…	3	p3	(TAC)7	21	9440	9460
comp51334_c1_seq14_len=9281_path=[171890317:0-22_171336438:23-215_171341804:216-234_171342324:235-1588_171380195:1589-1592_171380299:1593-2688_171605681:2689-2697_171605863:2698-3060_171628146:3061-3081_171628528:3082-3231_171631873:3232-3629_171638702:3630-3638_171638823:3639-3834_171650422:3835-3837_171650520:3838-4103_171850617:4104-4127_171655642:4128-4963_171688121:4964-6893_171921449:6894-6…	3	p3	(TAC)7	21	9259	9279
comp51334_c1_seq15_len=10712_path=[171312043:0-95_171892111:96-124_171315226:125-366_171321812:367-376_171321927:377-631_171328548:632-642_171920460:643-655_171806395:656-671_171802443:672-751_171804250:752-807_171898846:808-817_171805504:818-848_171901121:849-862_171328877:863-1028_171333530:1029-1038_171333885:1039-1089_171335706:1090-1112_171336438:1113-1305_171341804:1306-1324_171342324:1325-…	3	p3	(TAC)7	21	10690	10710
comp51334_c1_seq16_len=10371_path=[171312043:0-95_171892111:96-124_171315226:125-366_171321812:367-376_171321927:377-631_171328548:632-642_171920460:643-655_171806395:656-671_171802443:672-751_171804250:752-807_171898846:808-817_171805504:818-848_171901121:849-862_171328877:863-1028_171333530:1029-1038_171333885:1039-1089_171335706:1090-1112_171336438:1113-1305_171341804:1306-1324_171342324:1325-…	3	p3	(TAC)7	21	10349	10369
comp52661_c0_seq1_len=744_path=[181881017:0-743]	1	p3	(TAC)7	21	1	21
comp1913_c0_seq1_len=622_path=[1670367:0-302_1675510:303-621]	1	p3	(TAA)7	21	602	622
comp1913_c0_seq2_len=656_path=[1670367:0-302_1691916:303-336_1675510:337-655]	1	p3	(TAA)7	21	636	656
comp9159_c0_seq1_len=343_path=[7560921:0-342]	1	p3	(TAA)7	21	1	21
comp15867_c0_seq1_len=830_path=[14369654:0-829]	1	p3	(TAA)7	21	810	830
comp43500_c0_seq4_len=1965_path=[86612463:0-23_86612953:24-78_86614104:79-102_86614630:103-923_86636182:924-1045_86638883:1046-1121_86696644:1122-1130_86659764:1131-1140_86746654:1141-1453_86746790:1454-1848_86676053:1849-1853_86676096:1854-1877_86676641:1878-1964]	1	p3	(TAA)7	21	1944	1964
comp44324_c0_seq1_len=2688_path=[92831584:0-641_92969213:642-658_92856398:659-1397_92872146:1398-1695_92878226:1696-2070_92885731:2071-2156_92586888:2157-2181_92587521:2182-2687]	1	p3	(TAA)7	21	2668	2688
comp44324_c0_seq3_len=2671_path=[92831584:0-641_92856398:642-1380_92872146:1381-1678_92878226:1679-2053_92885731:2054-2139_92586888:2140-2164_92587521:2165-2670]	1	p3	(TAA)7	21	2651	2671
comp44689_c1_seq1_len=2280_path=[95242015:0-150_95245478:151-156_95245598:157-242_95247278:243-260_95247541:261-274_95498368:275-2279]	1	p3	(TAA)7	21	422	442
comp44689_c1_seq2_len=2359_path=[95436714:0-77_95438388:78-211_95465841:212-226_95441588:227-353_95498368:354-2358]	1	p3	(TAA)7	21	501	521
comp44689_c1_seq3_len=2112_path=[95245598:0-85_95462547:86-92_95247541:93-106_95498368:107-2111]	1	p3	(TAA)7	21	254	274
comp44843_c0_seq2_len=2372_path=[96408263:0-347_96581355:348-355_96415187:356-356_96415191:357-366_96415403:367-711_96422657:712-1099_96429833:1100-1234_96432701:1235-1348_96434779:1349-1493_96437631:1494-1513_96438069:1514-1667_96440913:1668-1678_96441157:1679-1735_96442396:1736-2371]	1	p3	(TAA)7	21	1	21
comp45497_c2_seq1_len=214_path=[101806986:0-111_101808877:112-116_101809941:117-189_101727553:190-213]	2	p3	(TAA)7	21	192	212
comp46240_c1_seq8_len=344_path=[108293549:0-61_108123950:62-64_108123962:65-86_108124292:87-108_108124746:109-123_108124962:124-132_108286599:133-175_108125783:176-182_108125833:183-343]	2	p3	(TAA)7	21	323	343
comp46240_c1_seq16_len=608_path=[108074094:0-22_108119088:23-42_108119464:43-60_108119682:61-69_108119854:70-84_108120048:85-111_108120373:112-196_108121896:197-242_108122686:243-264_108123096:265-275_108123210:276-288_108123386:289-319_108123950:320-322_108242907:323-349_108216700:350-350_108216701:351-387_108124962:388-396_108125033:397-403_108125228:404-439_108125783:440-446_108125833:447-607]	1	p3	(TAA)7	21	587	607
comp46240_c1_seq17_len=688_path=[108275153:0-42_108156471:43-53_108156734:54-91_108157337:92-122_108119464:123-140_108119682:141-149_108119854:150-164_108120048:165-191_108120373:192-276_108121896:277-322_108122686:323-344_108123096:345-355_108123210:356-368_108123386:369-399_108123950:400-402_108242907:403-429_108216700:430-430_108216701:431-467_108124962:468-476_108125033:477-483_108125228:484-…	1	p3	(TAA)7	21	667	687
comp47638_c5_seq5_len=1796_path=[122173300:0-898_122619044:899-920_122192874:921-921_122192876:922-962_122193725:963-1023_122358725:1024-1178_122590052:1179-1180_122362447:1181-1795]	1	p3	(TAA)7	21	1775	1795
comp48176_c0_seq2_len=4850_path=[128027657:0-327_128035363:328-617_128042966:618-1518_128432413:1519-1542_127830277:1543-2506_127854621:2507-3605_128352262:3606-3621_127881606:3622-4037_127890216:4038-4038_127890222:4039-4062_127890747:4063-4214_128356407:4215-4233_127894989:4234-4640_127904973:4641-4849]	1	p3	(TAA)7	21	4829	4849
comp48176_c0_seq3_len=5053_path=[128382878:0-530_128035363:531-820_128042966:821-1721_128432413:1722-1745_127830277:1746-2709_127854621:2710-3808_128352262:3809-3824_127881606:3825-4240_127890216:4241-4241_127890222:4242-4265_127890747:4266-4417_128356407:4418-4436_127894989:4437-4843_127904973:4844-5052]	1	p3	(TAA)7	21	5032	5052
comp48176_c0_seq4_len=5071_path=[128382878:0-530_128035363:531-820_128042611:821-838_128042966:839-1739_128432413:1740-1763_127830277:1764-2727_127854621:2728-3826_128352262:3827-3842_127881606:3843-4258_127890216:4259-4259_127890222:4260-4283_127890747:4284-4435_128356407:4436-4454_127894989:4455-4861_127904973:4862-5070]	1	p3	(TAA)7	21	5050	5070
comp48176_c0_seq9_len=4868_path=[128027657:0-327_128035363:328-617_128042611:618-635_128042966:636-1536_128432413:1537-1560_127830277:1561-2524_127854621:2525-3623_128352262:3624-3639_127881606:3640-4055_127890216:4056-4056_127890222:4057-4080_127890747:4081-4232_128356407:4233-4251_127894989:4252-4658_127904973:4659-4867]	1	p3	(TAA)7	21	4847	4867
comp48738_c0_seq1_len=3362_path=[134476995:0-513_134650192:514-517_134650196:518-531_134487773:532-541_134488111:542-903_134495359:904-931_134496269:932-1059_134498363:1060-1102_134499504:1103-1164_134500995:1165-1170_134501177:1171-1215_134502059:1216-1218_134502079:1219-1677_134511242:1678-1691_134511625:1692-2066_134519634:2067-2068_134519648:2069-2919_134536266:2920-2935_134536475:2936-3361]	1	p3	(TAA)7	21	1	21
comp48824_c0_seq2_len=1200_path=[135822841:0-3_135694925:4-350_135566471:351-603_135822983:604-620_135683991:621-621_135572000:622-630_135572160:631-732_135574210:733-753_135823192:754-754_135823193:755-840_135576265:841-1199]	1	p3	(TAA)7	21	1178	1198
comp48857_c0_seq9_len=3830_path=[136340327:0-36_136086860:37-65_136087332:66-728_136098733:729-734_136098802:735-858_136100631:859-859_136100646:860-895_136340562:896-904_136101739:905-906_136101753:907-917_136341137:918-1065_136104053:1066-1074_136104080:1075-1115_136104675:1116-1161_136105386:1162-1209_136340695:1210-1210_136340759:1211-1212_136340698:1213-1225_136340711:1226-1300_136107502:130…	1	p3	(TAA)7	21	3727	3747
comp50029_c1_seq1_len=921_path=[151013786:0-210_151018111:211-214_151018155:215-635_151026381:636-637_151026441:638-664_151076376:665-667_151076388:668-681_151027221:682-688_151027329:689-793_151029161:794-814_151029790:815-920]	1	p3	(TAA)7	21	1	21
comp50029_c1_seq2_len=936_path=[151013786:0-210_151018111:211-214_151018155:215-635_151026381:636-637_151026441:638-664_151026837:665-682_151076388:683-696_151027221:697-703_151027329:704-808_151029161:809-829_151029790:830-935]	1	p3	(TAA)7	21	1	21
comp50073_c2_seq1_len=2051_path=[151435727:0-255_151930725:256-256_151441680:257-276_151442413:277-350_151843132:351-362_151444816:363-389_151445580:390-398_151445839:399-546_151449889:547-650_151452549:651-667_151453104:668-668_151453141:669-867_151458363:868-886_151458818:887-932_151931428:933-936_151460283:937-956_151460781:957-997_151461945:998-1077_151464160:1078-1130_151465563:1131-1173_151…	1	p3	(TAA)7	21	1	21
comp50677_c1_seq2_len=306_path=[160986600:0-70_160261611:71-92_161036091:93-93_161036092:94-97_160915971:98-305]	1	p3	(TAA)7	21	1	21
comp51008_c1_seq1_len=2341_path=[165354915:0-104_165357413:105-140_165358258:141-238_165360285:239-254_165360702:255-284_165361518:285-303_165361913:304-305_165361927:306-380_165363496:381-390_165363689:391-473_165458746:474-489_165365595:490-539_165598996:540-587_165367883:588-594_165368088:595-597_165368118:598-758_165371654:759-780_165372045:781-1127_165462503:1128-1146_165379541:1147-1158_165…	1	p3	(TAA)7	21	1	21
comp51008_c1_seq2_len=2299_path=[165354915:0-104_165357413:105-140_165358258:141-238_165360285:239-254_165360702:255-284_165361518:285-303_165361913:304-305_165361927:306-380_165363496:381-390_165363689:391-473_165458746:474-489_165365595:490-539_165598996:540-587_165367883:588-594_165368088:595-597_165368118:598-758_165371654:759-780_165372045:781-1127_165462503:1128-1146_165379541:1147-1158_165…	1	p3	(TAA)7	21	1	21
comp51008_c1_seq3_len=2320_path=[165354915:0-104_165357413:105-140_165358258:141-238_165360285:239-254_165360702:255-284_165361518:285-303_165361913:304-305_165361927:306-380_165363496:381-390_165363689:391-473_165458746:474-489_165365595:490-539_165598996:540-587_165367883:588-594_165368088:595-597_165368118:598-758_165371654:759-780_165372045:781-1127_165462503:1128-1146_165379541:1147-1158_165…	1	p3	(TAA)7	21	1	21
comp51480_c0_seq1_len=910_path=[173684478:0-79_174213034:80-101_174106552:102-119_174213127:120-122_173571683:123-171_174213465:172-176_174213470:177-178_174213472:179-187_174213568:188-188_174213483:189-192_174213487:193-201_174213496:202-202_174213498:203-203_174213499:204-217_174213513:218-226_174213522:227-264_174214380:265-270_174214391:271-271_174214392:272-280_174214418:281-281_174213631:2…	1	p3	(TAA)7	21	1	21
comp51480_c0_seq2_len=1361_path=[173684478:0-79_174213034:80-101_174106552:102-119_174213127:120-122_173571683:123-171_174213465:172-176_174213470:177-178_174213472:179-187_174213568:188-188_174213483:189-192_174213487:193-201_174213496:202-202_174213498:203-203_174213499:204-217_174213513:218-226_174213522:227-264_174214380:265-270_174214391:271-271_174214392:272-280_174214418:281-281_174213631:…	1	p3	(TAA)7	21	1	21
comp51480_c0_seq14_len=2638_path=[173684478:0-79_174213034:80-101_174106552:102-119_174213127:120-122_173571683:123-171_174213465:172-176_174213470:177-178_174213472:179-187_174213568:188-188_174213483:189-192_174213487:193-201_174213496:202-202_174213498:203-203_174213499:204-217_174213513:218-226_174213522:227-264_174214380:265-270_174214391:271-271_174214392:272-280_174214418:281-281_174213631…	1	p3	(TAA)7	21	1	21
comp51480_c0_seq17_len=827_path=[173684478:0-79_174213034:80-101_174106552:102-119_174213127:120-122_173571683:123-171_174213465:172-176_174213470:177-178_174213472:179-187_174213568:188-188_174213483:189-192_174213487:193-201_174213496:202-202_174213498:203-203_174213499:204-217_174213513:218-226_174213522:227-264_174214380:265-270_174214391:271-271_174214392:272-280_174214418:281-281_174213631:…	1	p3	(TAA)7	21	1	21
comp51480_c0_seq25_len=659_path=[173684478:0-79_174213034:80-101_174106552:102-119_174213127:120-122_173571683:123-171_174213465:172-176_174213470:177-178_174213472:179-187_174213568:188-188_174213483:189-192_174213487:193-201_174213496:202-202_174213498:203-203_174213499:204-217_174213513:218-226_174213522:227-264_174214380:265-270_174214391:271-271_174214392:272-280_174214418:281-281_174213631:…	1	p3	(TAA)7	21	1	21
comp51480_c0_seq27_len=316_path=[173684478:0-79_174213034:80-101_174106552:102-119_174213127:120-122_173571683:123-171_174213465:172-176_174213470:177-178_174213472:179-187_174213568:188-188_174213483:189-192_174213487:193-201_174213496:202-202_174213498:203-203_174213499:204-217_174213513:218-226_174213522:227-264_174109851:265-315]	1	p3	(TAA)7	21	1	21
comp87495_c0_seq1_len=217_path=[206226929:0-216]	1	p3	(TAA)7	21	1	21
comp90901_c0_seq1_len=216_path=[208052949:0-215]	1	p3	(TAA)7	21	1	21
comp103913_c0_seq1_len=202_path=[214345117:0-201]	1	p1	(T)21	21	1	21
comp9820_c0_seq1_len=1795_path=[8237561:0-1794]	1	p3	(GTT)7	21	1	21
comp26782_c0_seq1_len=411_path=[29055725:0-410]	1	p3	(GTT)7	21	390	410
comp34903_c0_seq1_len=1374_path=[47622842:0-697_47639511:698-724_47640011:725-732_47666713:733-749_47640603:750-753_47640684:754-1036_47658109:1037-1093_47648227:1094-1373]	1	p3	(GTT)7	21	1	21
comp34903_c0_seq2_len=1362_path=[47622842:0-697_47639511:698-724_47640011:725-732_47666713:733-749_47640603:750-753_47640684:754-1036_47647414:1037-1081_47648227:1082-1361]	1	p3	(GTT)7	21	1	21
comp36918_c0_seq2_len=1964_path=[54447225:0-889_54385646:890-918_54533196:919-1963]	1	p3	(GTT)7	21	1942	1962
comp37421_c0_seq3_len=1320_path=[56264974:0-353_56270885:354-905_56281875:906-1021_56224593:1022-1068_56284438:1069-1075_56225512:1076-1228_56287204:1229-1319]	1	p3	(GTT)7	21	1	21
comp37421_c0_seq4_len=1368_path=[56264974:0-353_56270885:354-905_56281875:906-1021_56224593:1022-1068_56284438:1069-1075_56225512:1076-1228_56228632:1229-1367]	1	p3	(GTT)7	21	1	21
comp37861_c0_seq1_len=2424_path=[57973850:0-4_57974027:5-72_57975372:73-95_57975928:96-98_57975965:99-797_58122525:798-799_57992273:800-2188_58023133:2189-2423]	1	p3	(GTT)7	21	1	21
comp42350_c0_seq1_len=1985_path=[79495063:0-214_79498935:215-215_79498937:216-383_79501902:384-455_79503284:456-457_79503293:458-840_79439433:841-1373_79529857:1374-1392_79451250:1393-1450_79527837:1451-1452_79452616:1453-1777_79552994:1778-1798_79459394:1799-1830_79460229:1831-1984]	1	p3	(GTT)7	21	1963	1983
comp42350_c0_seq2_len=1539_path=[79431042:0-394_79439433:395-927_79529857:928-946_79451250:947-1004_79527837:1005-1006_79452616:1007-1331_79552994:1332-1352_79459394:1353-1384_79460229:1385-1538]	1	p3	(GTT)7	21	1517	1537
comp44589_c0_seq2_len=2293_path=[94508305:0-1515_94540032:1516-1577_94541238:1578-1637_94542314:1638-1896_94571910:1897-1921_94547470:1922-2159_94552795:2160-2196_94553987:2197-2292]	1	p3	(GTT)7	21	1825	1845
comp47763_c0_seq5_len=725_path=[123472223:0-76_123720364:77-115_123720403:116-144_123474706:145-220_123720534:221-251_123476202:252-289_123476805:290-293_123476889:294-318_123477342:319-375_123593367:376-392_123720805:393-442_123720855:443-447_123479652:448-448_123479669:449-663_123483566:664-724]	1	p3	(GTT)7	21	703	723
comp58979_c0_seq1_len=280_path=[187668937:0-279]	1	p3	(GTT)7	21	1	21
comp59057_c0_seq1_len=262_path=[187724516:0-261]	1	p3	(GTT)7	21	241	261
comp41964_c0_seq1_len=1455_path=[77317872:0-1009_77336296:1010-1019_77336470:1020-1055_77336999:1056-1426_77408210:1427-1454]	1	p3	(GTG)7	21	1	21
comp41964_c0_seq2_len=4039_path=[77317872:0-1009_77336296:1010-1019_77336470:1020-1055_77336999:1056-1426_77343232:1427-3624_77387536:3625-3643_77387852:3644-4038]	1	p3	(GTG)7	21	1	21
comp88538_c0_seq1_len=220_path=[206794949:0-219]	1	p3	(GTG)7	21	1	21
comp101561_c0_seq1_len=234_path=[213269899:0-233]	1	p3	(GTG)7	21	41	61
comp21804_c1_seq1_len=558_path=[21932508:0-557]	1	p3	(GTC)7	21	1	21
comp33779_c0_seq1_len=969_path=[44249406:0-601_44259156:602-617_44259391:618-767_44271518:768-789_44271302:790-800_44268038:801-804_44262328:805-968]	1	p3	(GTC)7	21	1	21
comp48525_c1_seq1_len=269_path=[132217982:0-268]	1	p3	(GTC)7	21	25	45
comp49615_c0_seq2_len=1957_path=[145660422:0-398_145491846:399-422_145492300:423-1616_145516132:1617-1632_145516471:1633-1956]	1	p3	(GTC)7	21	399	419
comp62930_c0_seq1_len=340_path=[190847830:0-339]	1	p3	(GTC)7	21	319	339
comp64045_c0_seq1_len=411_path=[191668591:0-410]	1	p3	(GTC)7	21	1	21
comp70168_c0_seq1_len=387_path=[195965806:0-386]	1	p3	(GTC)7	21	197	217
comp80012_c0_seq1_len=808_path=[202091588:0-807]	1	p3	(GTC)7	21	4	24
comp36940_c0_seq1_len=1435_path=[54527114:0-889_54543858:890-902_54544070:903-966_54562769:967-968_54562771:969-985_54546005:986-1006_54546561:1007-1434]	1	p3	(GTA)7	21	1	21
comp49221_c0_seq1_len=1901_path=[140647707:0-89_140649296:90-225_140652422:226-246_140652841:247-516_140658090:517-532_140789612:533-607_140659971:608-639_140660809:640-640_140660811:641-740_140789738:741-746_140662393:747-748_140662397:749-837_140664234:838-838_140664265:839-1162_140670430:1163-1202_140671099:1203-1225_140789934:1226-1237_140671664:1238-1247_140671848:1248-1278_140672469:1279-13…	2	p3	(GTA)7	21	1880	1900
comp49221_c0_seq2_len=603_path=[140589743:0-187_140593464:188-194_140593578:195-314_140596073:315-335_140596478:336-364_140549803:365-394_140790121:395-423_140550999:424-457_140551650:458-481_140790170:482-522_140790209:523-545_140790232:546-546_140553389:547-602]	2	p3	(GTA)7	21	582	602
comp49221_c0_seq4_len=521_path=[140543943:0-282_140549803:283-312_140790121:313-341_140550999:342-375_140551650:376-399_140790170:400-440_140790209:441-463_140790232:464-464_140553389:465-520]	2	p3	(GTA)7	21	500	520
comp56021_c0_seq1_len=252_path=[185065349:0-251]	1	p3	(GGT)7	21	1	21
comp58905_c0_seq1_len=291_path=[187598721:0-290]	1	p3	(GGT)7	21	1	21
comp3806_c0_seq1_len=204_path=[3094799:0-133_3097273:134-151_3098749:152-203]	1	p3	(GGC)7	21	74	94
comp13598_c0_seq1_len=312_path=[12080860:0-26_12047309:27-311]	1	p3	(GGA)7	21	1	21
comp31110_c0_seq1_len=1359_path=[37254302:0-1358]	1	p3	(GGA)7	21	1	21
comp34943_c0_seq1_len=2109_path=[47759933:0-632_47770174:633-1566_47796351:1567-1574_47784814:1575-2037_47791733:2038-2060_47791987:2061-2108]	1	p3	(GGA)7	21	1	21
comp37378_c0_seq1_len=1796_path=[56094357:0-788_56109560:789-791_56109599:792-1795]	1	p3	(GGA)7	21	1	21
comp37786_c0_seq1_len=562_path=[57676832:0-422_57706317:423-424_57706319:425-444_57706339:445-448_57706343:449-449_57701703:450-505_57685221:506-561]	1	p3	(GGA)7	21	542	562
comp37836_c0_seq1_len=1935_path=[57891246:0-52_57892311:53-546_57901880:547-556_57975202:557-1613_57922876:1614-1934]	1	p3	(GGA)7	21	1	21
comp40593_c0_seq1_len=2708_path=[69944134:0-1932_69976194:1933-1944_69976331:1945-2030_69977483:2031-2053_69977871:2054-2303_70034324:2304-2320_69982048:2321-2522_70033448:2523-2526_69985485:2527-2681_69987984:2682-2707]	1	p3	(GGA)7	21	1	21
comp43502_c0_seq3_len=557_path=[86612234:0-32_86612872:33-104_86614633:105-538_86588802:539-556]	1	p3	(GGA)7	21	1	21
comp43672_c0_seq1_len=1644_path=[87963824:0-1029_87994291:1030-1038_87982749:1039-1073_87983513:1074-1097_87984041:1098-1643]	1	p3	(GGA)7	21	1	21
comp47736_c0_seq1_len=2678_path=[123169899:0-105_123171925:106-109_123171958:110-182_123173108:183-183_123173159:184-204_123173700:205-565_123181372:566-1215_123192680:1216-1239_123193094:1240-1287_123251247:1288-1289_123251249:1290-1290_123221495:1291-1294_123194058:1295-1324_123194640:1325-1327_123194705:1328-1421_123196548:1422-1858_123205974:1859-1867_123206084:1868-1902_123206822:1903-1914_1…	1	p3	(GGA)7	21	1	21
comp48606_c0_seq1_len=1249_path=[132999315:0-204_133192909:205-216_133192921:217-219_133003715:220-221_133003788:222-1248]	1	p3	(GGA)7	21	1227	1247
comp49819_c0_seq1_len=2934_path=[148152049:0-335_148158000:336-562_148246099:563-563_148246100:564-564_148246101:565-754_148246183:755-766_148165615:767-868_148167573:869-886_148167840:887-1734_148181796:1735-1736_148181837:1737-1795_148246477:1796-1807_148246489:1808-2602_148195438:2603-2609_148195579:2610-2817_148198733:2818-2852_148199386:2853-2933]	1	p3	(GGA)7	21	940	960
comp49819_c0_seq2_len=2922_path=[148152049:0-335_148158000:336-562_148246099:563-563_148246100:564-564_148246101:565-754_148165615:755-856_148167573:857-874_148167840:875-1722_148181796:1723-1724_148181837:1725-1783_148246477:1784-1795_148246489:1796-2590_148195438:2591-2597_148195579:2598-2805_148198733:2806-2840_148199386:2841-2921]	1	p3	(GGA)7	21	928	948
comp50246_c0_seq1_len=4739_path=[153912954:0-1588_153950679:1589-1626_153951773:1627-2162_153964623:2163-2184_153965090:2185-3325_154220209:3326-3332_153994382:3333-3345_153994679:3346-3348_153994686:3349-3520_153998951:3521-3649_154001942:3650-3653_154001976:3654-3859_154220348:3860-3881_154007978:3882-3956_154010050:3957-3962_154010176:3963-4070_154013001:4071-4073_154013035:4074-4123_154014090…	1	p3	(GGA)7	21	1	21
comp50726_c2_seq4_len=234_path=[161066151:0-45_161286870:46-200_161287026:201-210_161070029:211-233]	1	p3	(GGA)7	21	202	222
comp51588_c1_seq1_len=6901_path=[175586578:0-30_176154904:31-32_176027200:33-51_175587689:52-86_176024408:87-111_175588963:112-1086_175623412:1087-1110_175623782:1111-1221_175642035:1222-1253_175642756:1254-1262_175643018:1263-1286_175643510:1287-1412_175645871:1413-1445_175646511:1446-1577_175649141:1578-1601_175649508:1602-2104_175668679:2105-2150_175669550:2151-2174_175670052:2175-2177_1756700…	1	p3	(GGA)7	21	1201	1221
comp51588_c1_seq2_len=6934_path=[175586578:0-30_176154904:31-32_176027200:33-51_175587689:52-86_176024408:87-111_175588963:112-1086_175623412:1087-1110_175623782:1111-1221_175642035:1222-1253_175642756:1254-1262_175643018:1263-1286_175643510:1287-1412_175645871:1413-1445_175646511:1446-1577_175649141:1578-1601_175649508:1602-2104_175668679:2105-2150_175669550:2151-2174_175670052:2175-2177_1756700…	1	p3	(GGA)7	21	1201	1221
comp51588_c1_seq4_len=3954_path=[175586578:0-30_176154904:31-32_176027200:33-51_175587689:52-86_176024408:87-111_175588963:112-1086_175623412:1087-1110_175623782:1111-1221_175642035:1222-1253_175642756:1254-1262_175643018:1263-1286_175643510:1287-1412_175645871:1413-1445_175646511:1446-1577_175649141:1578-1601_175649508:1602-2104_175668679:2105-2150_175669550:2151-2174_175670052:2175-2177_1756700…	1	p3	(GGA)7	21	1201	1221
comp51588_c1_seq5_len=3355_path=[175586578:0-30_176154904:31-32_176027200:33-51_175587689:52-86_176024408:87-111_175588963:112-1086_175623412:1087-1110_175623782:1111-1221_175642035:1222-1253_175642756:1254-1262_175643018:1263-1286_175643510:1287-1412_175645871:1413-1445_175646511:1446-1577_175649141:1578-1601_175649508:1602-2104_175668679:2105-2150_175669550:2151-2174_175670052:2175-2177_1756700…	1	p3	(GGA)7	21	1201	1221
comp57444_c0_seq1_len=655_path=[186360895:0-654]	1	p3	(GGA)7	21	633	653
comp58740_c0_seq1_len=365_path=[187451331:0-364]	1	p3	(GGA)7	21	1	21
comp73904_c0_seq1_len=298_path=[198402410:0-297]	1	p3	(GGA)7	21	277	297
comp12015_c1_seq1_len=296_path=[10427731:0-295]	1	p3	(GCT)7	21	1	21
comp12399_c0_seq1_len=1199_path=[10805154:0-130_10807313:131-145_10807508:146-1198]	1	p3	(GCT)7	21	1	21
comp40334_c0_seq1_len=1955_path=[68717327:0-323_68723385:324-343_68723837:344-1954]	1	p3	(GCT)7	21	1933	1953
comp40765_c0_seq1_len=2902_path=[70831211:0-655_70939928:656-671_70843776:672-2431_70877162:2432-2437_70877327:2438-2513_70878709:2514-2531_70879259:2532-2901]	1	p3	(GCT)7	21	2882	2902
comp44802_c0_seq1_len=458_path=[96145136:0-92_96147014:93-114_96147641:115-457]	1	p3	(GCT)7	21	1	21
comp46488_c1_seq1_len=1554_path=[110558529:0-117_110453036:118-1553]	1	p3	(GCT)7	21	1534	1554
comp46488_c1_seq2_len=2630_path=[110416672:0-24_110417054:25-189_110420103:190-206_110420483:207-565_110427078:566-1193_110453036:1194-2629]	1	p3	(GCT)7	21	2610	2630
comp47484_c0_seq1_len=2950_path=[120404924:0-547_120416395:548-1016_120424356:1017-1029_120424635:1030-1277_120538611:1278-1301_120429265:1302-1607_120517193:1608-1650_120568704:1651-1674_120568728:1675-1806_120440043:1807-2088_120445429:2089-2135_120446290:2136-2299_120449558:2300-2307_120449778:2308-2553_120455046:2554-2555_120455088:2556-2904_120557052:2905-2916_120463585:2917-2949]	1	p3	(GCT)7	21	2930	2950
comp47512_c0_seq4_len=2627_path=[120716056:0-51_120846875:52-144_120948469:145-157_120948482:158-168_120948493:169-187_120849578:188-332_120852743:333-361_120853320:362-446_120663955:447-668_120668069:669-836_120671451:837-845_120948688:846-864_120672100:865-926_120673430:927-1288_120680051:1289-1312_120680390:1313-1327_120680806:1328-1365_120681744:1366-1676_120687521:1677-1697_120688058:1698-17…	1	p3	(GCT)7	21	2605	2625
comp47512_c0_seq7_len=298_path=[120700749:0-25_120768686:26-67_120701989:68-94_120949199:95-99_120949204:100-102_120702887:103-103_120702891:104-108_120949209:109-116_120949217:117-129_120949230:130-141_120703757:142-153_120704051:154-210_120705195:211-240_120705933:241-244_120705970:245-297]	1	p3	(GCT)7	21	276	296
comp47512_c0_seq10_len=3056_path=[120707431:0-115_120903510:116-215_120948300:216-244_120712245:245-328_120713755:329-415_120715813:416-428_120716056:429-480_120717154:481-609_120948519:610-618_120948528:619-625_120720156:626-630_120720231:631-695_120721611:696-720_120722350:721-1181_120731085:1182-1217_120765517:1218-1273_120919485:1274-1274_120948688:1275-1293_120672100:1294-1355_120673430:1356…	1	p3	(GCT)7	21	3034	3054
comp48077_c0_seq1_len=936_path=[126750529:0-23_126751356:24-358_126757903:359-935]	1	p3	(GCT)7	21	916	936
comp48077_c0_seq2_len=3103_path=[126703835:0-2020_126740417:2021-2055_126741001:2056-2525_126757903:2526-3102]	4	p3	(GCT)7	21	3083	3103
comp51193_c0_seq1_len=2072_path=[168558234:0-1821_169036636:1822-1935_168602224:1936-1936_168602239:1937-1960_168602688:1961-2064_168980815:2065-2071]	1	p3	(GCT)7	21	1	21
comp51193_c0_seq2_len=3823_path=[168558234:0-1821_169036636:1822-1935_168602224:1936-1936_168602239:1937-1960_168602688:1961-2064_168604762:2065-2071_168604823:2072-2649_168618817:2650-2777_168621363:2778-2782_168621493:2783-3120_168743501:3121-3145_168629650:3146-3431_169037165:3432-3497_169037067:3498-3520_168638789:3521-3822]	1	p3	(GCT)7	21	1	21
comp51389_c0_seq1_len=5792_path=[172494820:0-411_172247809:412-1119_172264947:1120-1281_172269525:1282-1458_172274078:1459-1843_172474858:1844-1859_172322277:1860-3890_172581572:3891-3903_172581585:3904-3946_172396491:3947-3950_172396630:3951-4422_172406742:4423-4426_172406929:4427-4483_172407918:4484-4901_172581785:4902-5103_172421008:5104-5364_172426224:5365-5383_172426652:5384-5587_172581924:5…	1	p3	(GCT)7	21	3787	3807
comp51389_c0_seq3_len=7337_path=[172190718:0-227_172580350:228-237_172197463:238-247_172197753:248-348_172580405:349-349_172200453:350-469_172204180:470-483_172204593:484-507_172205130:508-531_172205999:532-571_172207038:572-581_172207266:582-776_172580628:777-784_172212397:785-865_172580683:866-878_172580696:879-2133_172247809:2134-2841_172264947:2842-3003_172274078:3004-3388_172474858:3389-3404…	1	p3	(GCT)7	21	5332	5352
comp51389_c0_seq4_len=7514_path=[172190718:0-227_172580350:228-237_172197463:238-247_172197753:248-348_172580405:349-349_172200453:350-469_172204180:470-483_172204593:484-507_172205130:508-531_172205999:532-571_172207038:572-581_172207266:582-776_172580628:777-784_172212397:785-865_172580683:866-878_172580696:879-2133_172247809:2134-2841_172264947:2842-3003_172269525:3004-3180_172274078:3181-3565…	1	p3	(GCT)7	21	5509	5529
comp51389_c0_seq5_len=5923_path=[172494820:0-411_172247809:412-1119_172264947:1120-1281_172269525:1282-1458_172274078:1459-1843_172474858:1844-1859_172322277:1860-3890_172581572:3891-3903_172581585:3904-3946_172396491:3947-3950_172396630:3951-4422_172406742:4423-4426_172406929:4427-4483_172407918:4484-4901_172581785:4902-5103_172421008:5104-5364_172426224:5365-5383_172426652:5384-5587_172434324:5…	1	p3	(GCT)7	21	3787	3807
comp51389_c0_seq6_len=5746_path=[172494820:0-411_172247809:412-1119_172264947:1120-1281_172274078:1282-1666_172474858:1667-1682_172322277:1683-3713_172581572:3714-3726_172581585:3727-3769_172396491:3770-3773_172396630:3774-4245_172406742:4246-4249_172406929:4250-4306_172407918:4307-4724_172581785:4725-4926_172421008:4927-5187_172426224:5188-5206_172426652:5207-5410_172434324:5411-5674_172439663:5…	1	p3	(GCT)7	21	3610	3630
comp51389_c0_seq7_len=7645_path=[172190718:0-227_172580350:228-237_172197463:238-247_172197753:248-348_172580405:349-349_172200453:350-469_172204180:470-483_172204593:484-507_172205130:508-531_172205999:532-571_172207038:572-581_172207266:582-776_172580628:777-784_172212397:785-865_172580683:866-878_172580696:879-2133_172247809:2134-2841_172264947:2842-3003_172269525:3004-3180_172274078:3181-3565…	1	p3	(GCT)7	21	5509	5529
comp51389_c0_seq8_len=5615_path=[172494820:0-411_172247809:412-1119_172264947:1120-1281_172274078:1282-1666_172474858:1667-1682_172322277:1683-3713_172581572:3714-3726_172581585:3727-3769_172396491:3770-3773_172396630:3774-4245_172406742:4246-4249_172406929:4250-4306_172407918:4307-4724_172581785:4725-4926_172421008:4927-5187_172426224:5188-5206_172426652:5207-5410_172581924:5411-5614]	1	p3	(GCT)7	21	3610	3630
comp51389_c0_seq9_len=7468_path=[172190718:0-227_172580350:228-237_172197463:238-247_172197753:248-348_172580405:349-349_172200453:350-469_172204180:470-483_172204593:484-507_172205130:508-531_172205999:532-571_172207038:572-581_172207266:582-776_172580628:777-784_172212397:785-865_172580683:866-878_172580696:879-2133_172247809:2134-2841_172264947:2842-3003_172274078:3004-3388_172474858:3389-3404…	1	p3	(GCT)7	21	5332	5352
comp52028_c0_seq1_len=528_path=[181181482:0-527]	1	p3	(GCT)7	21	1	21
comp55686_c0_seq1_len=453_path=[184778323:0-452]	1	p3	(GCT)7	21	433	453
comp3141_c0_seq1_len=346_path=[2572497:0-345]	1	p3	(GCA)7	21	1	21
comp8399_c0_seq1_len=820_path=[6821765:0-819]	1	p3	(GCA)7	21	800	820
comp9668_c0_seq1_len=1200_path=[8045456:0-1199]	1	p3	(GCA)7	21	1	21
comp33072_c0_seq1_len=1731_path=[42267233:0-436_42275749:437-1434_42301107:1435-1447_42295195:1448-1730]	1	p3	(GCA)7	21	1	21
comp34807_c0_seq2_len=789_path=[47308079:0-86_47309909:87-788]	1	p3	(GCA)7	21	1	21
comp39013_c0_seq1_len=2091_path=[62777802:0-22_62778209:23-827_62816642:828-843_62816904:844-2025_62882434:2026-2090]	1	p3	(GCA)7	21	1	21
comp40081_c1_seq1_len=295_path=[67571669:0-71_67573150:72-294]	1	p3	(GCA)7	21	274	294
comp40809_c0_seq1_len=626_path=[71108308:0-625]	1	p3	(GCA)7	21	1	21
comp44802_c1_seq1_len=741_path=[96172306:0-512_96184125:513-514_96184146:515-519_96184282:520-568_96132025:569-657_96134056:658-659_96134086:660-717_96251482:718-740]	1	p3	(GCA)7	21	1	21
comp44802_c2_seq1_len=828_path=[96154655:0-148_96157627:149-166_96157991:167-573_96251387:574-574_96251388:575-781_96171893:782-782_96247796:783-827]	1	p3	(GCA)7	21	808	828
comp48616_c0_seq2_len=3798_path=[133120416:0-100_133122430:101-108_133122549:109-586_133132258:587-1025_133153360:1026-1026_133153362:1027-1050_133153719:1051-1732_133264171:1733-1738_133264470:1739-1912_133083680:1913-3269_133110247:3270-3616_133207419:3617-3647_133207932:3648-3664_133117861:3665-3797]	1	p3	(GCA)7	21	1892	1912
comp49215_c1_seq4_len=2417_path=[140716943:0-143_140738206:144-144_140719295:145-156_140694773:157-241_140556962:242-631_140565529:632-1158_140576445:1159-1947_140595141:1948-1960_140595346:1961-2416]	2	p3	(GCA)7	21	1525	1545
comp49215_c1_seq7_len=3496_path=[140727360:0-24_140460115:25-26_140460153:27-180_140463439:181-398_140738042:399-422_140535802:423-599_140539130:600-623_140539465:624-1222_140738206:1223-1223_140719295:1224-1235_140694773:1236-1320_140556962:1321-1710_140565529:1711-2237_140576445:2238-3026_140595141:3027-3039_140595346:3040-3495]	1	p3	(GCA)7	21	2604	2624
comp49215_c1_seq8_len=3483_path=[140727360:0-24_140460115:25-26_140460153:27-180_140463439:181-398_140738042:399-422_140535802:423-599_140539130:600-623_140539465:624-1222_140694773:1223-1307_140556962:1308-1697_140565529:1698-2224_140576445:2225-3013_140595141:3014-3026_140595346:3027-3482]	1	p3	(GCA)7	21	2591	2611
comp49215_c1_seq9_len=3469_path=[140727360:0-24_140460115:25-26_140460153:27-180_140463439:181-398_140738042:399-422_140535802:423-599_140539130:600-623_140539465:624-1222_140738206:1223-1223_140738207:1224-1257_140556301:1258-1276_140556647:1277-1293_140556962:1294-1683_140565529:1684-2210_140576445:2211-2999_140595141:3000-3012_140595346:3013-3468]	1	p3	(GCA)7	21	2577	2597
comp49339_c0_seq1_len=3443_path=[141986369:0-31_141986943:32-1875_142026307:1876-1882_142026455:1883-2060_142029747:2061-2062_142029860:2063-2362_142171167:2363-2373_142171178:2374-2377_142171184:2378-2660_142132856:2661-2680_142171322:2681-2748_142044816:2749-2767_142045210:2768-3061_142051381:3062-3114_142171410:3115-3124_142171420:3125-3142_142052994:3143-3165_142053517:3166-3442]	1	p3	(GCA)7	21	3421	3441
comp49773_c2_seq4_len=2667_path=[147584230:0-1719_147625073:1720-1900_147628936:1901-1904_147628978:1905-1922_147629318:1923-2236_147636233:2237-2249_147636741:2250-2305_147637934:2306-2321_148082035:2322-2322_147638260:2323-2327_147638415:2328-2381_147639554:2382-2382_147639587:2383-2643_148082126:2644-2666]	1	p3	(GCA)7	21	1	21
comp49773_c2_seq10_len=3916_path=[147584230:0-1719_147625073:1720-1900_147628936:1901-1904_147628978:1905-1922_147629318:1923-2236_147636233:2237-2249_147636741:2250-2305_147637934:2306-2321_148082035:2322-2322_147638260:2323-2327_147638415:2328-2381_147639554:2382-2382_147639587:2383-2643_147645384:2644-2966_147652034:2967-3011_147653087:3012-3141_147656650:3142-3170_147657364:3171-3203_14765822…	1	p3	(GCA)7	21	1	21
comp49773_c2_seq12_len=3855_path=[147584230:0-1719_147625073:1720-1900_147628936:1901-1904_147628978:1905-1922_147629318:1923-2236_147636233:2237-2249_147636741:2250-2305_147637934:2306-2321_148082035:2322-2322_147638260:2323-2327_147638415:2328-2381_147639554:2382-2382_147639587:2383-2643_147645384:2644-2966_147652034:2967-3011_147653087:3012-3141_147656650:3142-3170_147657364:3171-3203_14765822…	1	p3	(GCA)7	21	1	21
comp49773_c2_seq13_len=3929_path=[147584230:0-1719_147625073:1720-1900_147628936:1901-1904_147628978:1905-1922_147629318:1923-2236_147636233:2237-2249_147636741:2250-2305_147637934:2306-2321_148082035:2322-2322_147638260:2323-2327_147638415:2328-2381_147639554:2382-2382_147639587:2383-2643_147645384:2644-2966_147652034:2967-3011_147653087:3012-3141_147656650:3142-3170_147657364:3171-3203_14765822…	1	p3	(GCA)7	21	1	21
comp50138_c0_seq1_len=4346_path=[152592337:0-177_152595733:178-199_152596215:200-317_152598265:318-327_152598451:328-405_152365076:406-1375_152383866:1376-1380_152383910:1381-1458_152385030:1459-1481_152385350:1482-1888_152394193:1889-1893_152394338:1894-2024_152869933:2025-2042_152396925:2043-2044_152396935:2045-2045_152396937:2046-2307_152401724:2308-2311_152401804:2312-2871_152412142:2872-2893…	1	p3	(GCA)7	21	407	427
comp50138_c0_seq2_len=4348_path=[152592337:0-177_152595733:178-199_152596215:200-317_152598265:318-327_152598451:328-405_152365076:406-1375_152383866:1376-1380_152383910:1381-1458_152385030:1459-1481_152385350:1482-1888_152394193:1889-1893_152394338:1894-2024_152869933:2025-2042_152396925:2043-2044_152396935:2045-2045_152396937:2046-2307_152401724:2308-2311_152401804:2312-2871_152412142:2872-2893…	1	p3	(GCA)7	21	407	427
comp50472_c0_seq1_len=8205_path=[157419089:0-403_157426378:404-413_157426479:414-538_157428443:539-581_157429285:582-817_157433631:818-821_157433654:822-856_157585614:857-872_157434481:873-1117_157589552:1118-1223_157441659:1224-1303_157443331:1304-1473_157446602:1474-1497_157447002:1498-1524_157447484:1525-1560_157448158:1561-1563_157448242:1564-1616_157761424:1617-1636_157449312:1637-1703_15775…	1	p3	(GCA)7	21	1	21
comp50472_c0_seq2_len=8279_path=[157419089:0-403_157426378:404-413_157426479:414-538_157428443:539-581_157429285:582-817_157433631:818-821_157433654:822-856_157585614:857-872_157434481:873-1117_157589552:1118-1223_157441659:1224-1303_157443331:1304-1473_157446602:1474-1497_157447002:1498-1524_157447484:1525-1560_157448158:1561-1563_157448242:1564-1616_157761424:1617-1636_157449312:1637-1703_15775…	1	p3	(GCA)7	21	1	21
comp50472_c0_seq3_len=8223_path=[157419089:0-403_157426378:404-413_157426479:414-538_157428443:539-581_157429285:582-817_157433631:818-821_157433654:822-856_157585614:857-872_157434481:873-1117_157791282:1118-1168_157440119:1169-1194_157440647:1195-1240_157441659:1241-1320_157443296:1321-1321_157443331:1322-1491_157446602:1492-1515_157447002:1516-1542_157447484:1543-1578_157448158:1579-1581_15744…	1	p3	(GCA)7	21	1	21
comp50472_c0_seq4_len=8297_path=[157419089:0-403_157426378:404-413_157426479:414-538_157428443:539-581_157429285:582-817_157433631:818-821_157433654:822-856_157585614:857-872_157434481:873-1117_157791282:1118-1168_157440119:1169-1194_157440647:1195-1240_157441659:1241-1320_157443296:1321-1321_157443331:1322-1491_157446602:1492-1515_157447002:1516-1542_157447484:1543-1578_157448158:1579-1581_15744…	1	p3	(GCA)7	21	1	21
comp51060_c3_seq2_len=2894_path=[166133300:0-107_166135724:108-155_166136688:156-165_166136856:166-578_166573359:579-614_166145508:615-636_166145992:637-725_166147827:726-743_166148202:744-819_166425790:820-831_166150325:832-857_166410562:858-863_166150951:864-893_166151285:894-899_166573572:900-920_166473697:921-934_166152040:935-1138_166156246:1139-1150_166156442:1151-1285_166159138:1286-1296_1…	1	p3	(GCA)7	21	1	21
comp51511_c0_seq1_len=7791_path=[174272046:0-519_174283443:520-531_174283656:532-639_174285711:640-657_174286012:658-1404_174303138:1405-1726_174310525:1727-1750_174311068:1751-1914_174314887:1915-1945_174315786:1946-2073_174318161:2074-2333_174482418:2334-2357_174325597:2358-2406_174327195:2407-2430_174327727:2431-2523_174329725:2524-2529_174329953:2530-2547_174330347:2548-2562_174330868:2563-26…	1	p3	(GCA)7	21	1	21
comp51511_c0_seq3_len=5629_path=[174272046:0-519_174283443:520-531_174283656:532-639_174285711:640-657_174286012:658-1404_174303138:1405-1726_174310525:1727-1750_174311068:1751-1914_174314887:1915-1945_174315786:1946-2073_174318161:2074-2333_174482418:2334-2357_174325597:2358-2406_174327195:2407-2430_174327727:2431-2523_174329725:2524-2529_174329953:2530-2547_174330347:2548-2562_174330868:2563-26…	1	p3	(GCA)7	21	1	21
comp51511_c0_seq4_len=7833_path=[174272046:0-519_174283443:520-531_174283656:532-639_174285711:640-657_174286012:658-1404_174303138:1405-1726_174310525:1727-1750_174311068:1751-1914_174314887:1915-1945_174315786:1946-2073_174318161:2074-2333_174482418:2334-2357_174325597:2358-2406_174327195:2407-2430_174327727:2431-2523_174329725:2524-2529_174329953:2530-2547_174330347:2548-2562_174330868:2563-26…	1	p3	(GCA)7	21	1	21
comp51999_c0_seq1_len=1328_path=[181176832:0-1327]	1	p3	(GCA)7	21	1	21
comp53947_c0_seq1_len=1722_path=[183169978:0-1721]	1	p3	(GCA)7	21	1702	1722
comp8863_c0_seq1_len=290_path=[7294049:0-289]	2	p3	(GAT)7	21	270	290
comp8894_c0_seq1_len=399_path=[7327324:0-375_7343501:376-398]	1	p3	(GAT)7	21	379	399
comp9329_c0_seq1_len=512_path=[7719899:0-511]	1	p3	(GAT)7	21	1	21
comp9786_c0_seq1_len=354_path=[8174313:0-251_8181186:252-353]	1	p3	(GAT)7	21	1	21
comp11608_c0_seq1_len=335_path=[10010322:0-334]	1	p3	(GAT)7	21	1	21
comp15765_c0_seq1_len=253_path=[14287080:0-201_14291430:202-215_14291628:216-252]	1	p3	(GAT)7	21	232	252
comp15949_c0_seq1_len=447_path=[14450778:0-446]	2	p3	(GAT)7	21	425	445
comp22407_c0_seq1_len=293_path=[22617172:0-48_22617906:49-84_22618609:85-133_22619513:134-292]	1	p3	(GAT)7	21	1	21
comp25779_c0_seq1_len=426_path=[27432978:0-123_27435435:124-425]	1	p3	(GAT)7	21	1	21
comp29149_c0_seq1_len=266_path=[33334922:0-13_33317006:14-55_33317951:56-79_33331751:80-120_33323213:121-265]	1	p3	(GAT)7	21	246	266
comp31898_c0_seq1_len=2005_path=[39250202:0-477_39259583:478-655_39262927:656-1882_39287421:1883-1902_39287838:1903-2004]	1	p3	(GAT)7	21	1985	2005
comp32658_c0_seq1_len=205_path=[41199933:0-130_41227657:131-158_41227673:159-204]	2	p3	(GAT)7	21	185	205
comp34236_c1_seq1_len=618_path=[45623764:0-590_45633199:591-617]	1	p3	(GAT)7	21	597	617
comp34328_c0_seq1_len=1169_path=[45844281:0-809_45861433:810-1059_45935804:1060-1062_45935807:1063-1168]	1	p3	(GAT)7	21	1	21
comp34630_c0_seq1_len=984_path=[46773243:0-79_46810540:80-90_46775237:91-170_46811985:171-193_46776464:194-983]	1	p3	(GAT)7	21	1	21
comp34630_c0_seq2_len=961_path=[46773243:0-79_46810540:80-90_46775237:91-170_46776464:171-960]	1	p3	(GAT)7	21	1	21
comp35556_c0_seq1_len=380_path=[49721218:0-22_49721760:23-78_49723106:79-82_49723245:83-236_49726706:237-379]	1	p3	(GAT)7	21	1	21
comp36937_c0_seq1_len=826_path=[54487605:0-31_54488565:32-40_54488735:41-101_54489770:102-132_54490349:133-208_54491886:209-221_54492181:222-489_54499005:490-514_54499844:515-691_54504385:692-825]	1	p3	(GAT)7	21	1	21
comp37790_c0_seq1_len=697_path=[57690936:0-696]	1	p3	(GAT)7	21	1	21
comp39944_c0_seq4_len=1178_path=[66843995:0-301_66915002:302-330_66851718:331-355_66852408:356-406_66853478:407-805_66946880:806-807_66861577:808-890_66863308:891-1177]	1	p3	(GAT)7	21	1	21
comp39944_c0_seq5_len=885_path=[66843995:0-301_66915002:302-330_66851718:331-355_66852408:356-406_66853478:407-805_66946880:806-807_66917633:808-884]	1	p3	(GAT)7	21	1	21
comp40287_c0_seq1_len=1011_path=[68475782:0-325_68593045:326-501_68485178:502-525_68485851:526-545_68486290:546-605_68487505:606-625_68487901:626-629_68487918:630-650_68488505:651-826_68492263:827-850_68492950:851-869_68493373:870-890_68493881:891-1010]	1	p3	(GAT)7	21	1	21
comp40618_c0_seq1_len=360_path=[70264787:0-359]	1	p3	(GAT)7	21	1	21
comp41170_c1_seq1_len=845_path=[72927187:0-195_72931083:196-215_72931257:216-265_72980678:266-271_72932224:272-272_72932226:273-286_72932483:287-363_72980730:364-370_72980737:371-379_72933905:380-415_72934578:416-584_72937630:585-731_72940884:732-844]	1	p3	(GAT)7	21	1	21
comp41666_c0_seq1_len=1305_path=[75573376:0-791_75591494:792-835_75592454:836-1065_75597412:1066-1304]	1	p3	(GAT)7	21	1285	1305
comp42170_c0_seq2_len=1651_path=[78469854:0-744_78446584:745-1279_78459721:1280-1300_78528978:1301-1650]	1	p3	(GAT)7	21	1	21
comp42449_c0_seq1_len=721_path=[80030381:0-15_80030599:16-42_80031059:43-118_80057233:119-137_80032228:138-179_80032834:180-226_80033722:227-252_80057284:253-265_80057297:266-268_80034377:269-404_80057346:405-415_80036981:416-429_80037173:430-473_80037943:474-500_80038450:501-534_80039030:535-720]	1	p3	(GAT)7	21	1	21
comp42730_c0_seq1_len=1236_path=[81799493:0-615_82033303:616-980_82090357:981-994_82057067:995-1100_82058776:1101-1113_82059001:1114-1235]	1	p3	(GAT)7	21	1	21
comp42903_c0_seq1_len=241_path=[82842412:0-94_83020344:95-240]	1	p3	(GAT)7	21	95	115
comp43497_c0_seq1_len=1022_path=[86554088:0-63_86555659:64-68_86555855:69-264_86560524:265-266_86560571:267-344_86562311:345-355_86628131:356-368_86563069:369-376_86563154:377-384_86563382:385-512_86566478:513-516_86566622:517-660_86570037:661-673_86570300:674-1021]	1	p3	(GAT)7	21	1	21
comp44281_c0_seq1_len=1074_path=[92304546:0-872_92346327:873-878_92247022:879-930_92248265:931-931_92248280:932-1073]	1	p3	(GAT)7	21	1054	1074
comp44414_c1_seq1_len=1107_path=[93174814:0-39_93230918:40-61_93231199:62-88_93246315:89-114_93175889:115-256_93178420:257-264_93178588:265-267_93178797:268-603_93288737:604-620_93186034:621-767_93189908:768-1106]	1	p3	(GAT)7	21	605	625
comp44414_c1_seq5_len=1059_path=[93174814:0-39_93175495:40-66_93175889:67-208_93178420:209-216_93178588:217-219_93178797:220-555_93288737:556-572_93186034:573-719_93189908:720-1058]	1	p3	(GAT)7	21	557	577
comp44764_c0_seq1_len=3964_path=[95887945:0-264_95892862:265-967_95905881:968-2587_95964394:2588-2605_95938044:2606-2945_95944405:2946-2949_95944469:2950-3963]	1	p3	(GAT)7	21	3944	3964
comp45226_c0_seq2_len=273_path=[99394422:0-103_99396342:104-117_99396629:118-124_99396714:125-174_99750915:175-180_99397904:181-191_99398116:192-209_99398484:210-236_99750944:237-246_99750954:247-247_99750955:248-257_99750965:258-272]	1	p3	(GAT)7	21	1	21
comp45226_c0_seq6_len=786_path=[99394422:0-103_99396342:104-117_99396629:118-124_99396714:125-174_99750915:175-180_99397904:181-191_99398116:192-209_99398484:210-236_99750944:237-246_99750954:247-247_99750955:248-257_99399332:258-283_99751002:284-343_99410420:344-417_99411782:418-418_99411790:419-442_99751116:443-456_99691681:457-466_99412762:467-510_99413417:511-514_99413563:515-550_99414310:551…	1	p3	(GAT)7	21	1	21
comp45496_c0_seq1_len=1996_path=[101787667:0-33_101731048:34-1667_101762939:1668-1700_101763613:1701-1809_101769548:1810-1811_101766112:1812-1862_101766944:1863-1867_101767132:1868-1995]	1	p3	(GAT)7	21	1976	1996
comp45496_c0_seq2_len=2621_path=[101718714:0-658_101731048:659-2292_101762939:2293-2325_101763613:2326-2434_101769548:2435-2436_101766112:2437-2487_101766944:2488-2492_101767132:2493-2620]	1	p3	(GAT)7	21	2601	2621
comp46275_c0_seq1_len=4024_path=[108421777:0-2721_108518790:2722-2736_108473268:2737-2738_108473273:2739-3197_108481453:3198-3201_108481552:3202-4023]	1	p3	(GAT)7	21	4004	4024
comp46624_c1_seq1_len=1806_path=[111694495:0-597_111957459:598-610_111957472:611-687_111724893:688-691_111725088:692-729_111725674:730-748_111726289:749-966_111730902:967-1000_111731594:1001-1564_111743989:1565-1571_111744229:1572-1716_111957846:1717-1725_111957855:1726-1726_111957856:1727-1730_111957860:1731-1732_111957862:1733-1805]	1	p3	(GAT)7	21	1	21
comp47562_c0_seq3_len=1157_path=[121156038:0-264_121161267:265-266_121161290:267-268_121161314:269-341_121418771:342-343_121162694:344-372_121404966:373-391_121462677:392-400_121163685:401-404_121163716:405-472_121462748:473-479_121165386:480-481_121165417:482-666_121168963:667-684_121169390:685-697_121462808:698-721_121262025:722-785_121425310:786-795_121263207:796-1156]	1	p3	(GAT)7	21	1	21
comp47855_c0_seq2_len=541_path=[124455594:0-148_124523576:149-208_124459426:209-328_124462150:329-332_124462276:333-471_124465872:472-484_124466117:485-534_124360684:535-540]	1	p3	(GAT)7	21	1	21
comp47855_c0_seq4_len=481_path=[124455594:0-148_124459426:149-268_124462150:269-272_124462276:273-411_124465872:412-424_124466117:425-474_124360684:475-480]	1	p3	(GAT)7	21	1	21
comp47942_c0_seq4_len=392_path=[125293307:0-339_125299210:340-391]	1	p3	(GAT)7	21	1	21
comp48033_c1_seq1_len=1500_path=[126279616:0-111_126281756:112-148_126574269:149-1038_126300199:1039-1153_126505944:1154-1179_126306673:1180-1381_126310904:1382-1499]	1	p3	(GAT)7	21	1	21
comp48033_c1_seq2_len=1062_path=[126279616:0-111_126281756:112-148_126574269:149-1038_126574765:1039-1061]	1	p3	(GAT)7	21	1	21
comp48701_c0_seq13_len=1728_path=[134506940:0-12_134507156:13-22_134507354:23-133_134509557:134-146_134509808:147-193_134771706:194-203_134510511:204-208_134510587:209-446_134514197:447-447_134514198:448-459_134514460:460-635_134517447:636-685_134772062:686-693_134701958:694-728_134518924:729-1117_134525742:1118-1139_134526011:1140-1409_134772587:1410-1431_134531412:1432-1432_134531414:1433-1459_…	1	p3	(GAT)7	21	1	21
comp48701_c0_seq14_len=1708_path=[134506940:0-12_134507156:13-22_134507354:23-133_134509557:134-146_134509808:147-193_134771706:194-203_134510511:204-208_134510587:209-446_134514197:447-447_134514198:448-459_134514460:460-635_134759209:636-665_134772062:666-673_134518369:674-708_134518924:709-1097_134525742:1098-1119_134526011:1120-1389_134772587:1390-1411_134531412:1412-1412_134531414:1413-1439_…	1	p3	(GAT)7	21	1	21
comp49660_c0_seq1_len=372_path=[145998551:0-18_146158933:19-20_145998750:21-238_146002644:239-371]	1	p3	(GAT)7	21	1	21
comp50004_c1_seq1_len=1776_path=[150536646:0-113_150858892:114-123_150858902:124-124_150539109:125-141_150539513:142-270_150542015:271-287_150542414:288-396_150544740:397-401_150544885:402-527_150547488:528-551_150859160:552-558_150859167:559-576_150859185:577-882_150555582:883-1120_150560522:1121-1145_150561031:1146-1301_150565062:1302-1330_150565763:1331-1692_150860113:1693-1703_150860124:1704-…	1	p3	(GAT)7	21	2	22
comp50306_c0_seq1_len=3771_path=[154752549:0-16_154752855:17-135_154755394:136-146_154755546:147-271_154757925:272-278_154757969:279-304_154758467:305-321_154758867:322-352_154759738:353-502_154762736:503-541_155009470:542-554_155009483:555-3770]	1	p3	(GAT)7	21	1	21
comp50325_c0_seq4_len=355_path=[155125096:0-10_155125245:11-40_155444604:41-41_155444605:42-43_155444607:44-50_155444614:51-52_155444616:53-56_155444620:57-58_155444622:59-60_155444624:61-61_155444625:62-64_155444628:65-72_155245614:73-92_155445792:93-115_155372204:116-354]	1	p3	(GAT)7	21	1	21
comp50334_c3_seq1_len=307_path=[155246404:0-54_155247312:55-268_155251601:269-269_155251618:270-306]	1	p3	(GAT)7	21	286	306
comp50371_c1_seq1_len=275_path=[155825382:0-3_155825465:4-274]	1	p3	(GAT)7	21	1	21
comp50371_c1_seq1_len=275_path=[155825382:0-3_155825465:4-274]	2	p3	(GAT)7	21	253	273
comp50420_c0_seq2_len=804_path=[156477508:0-738_156491062:739-758_156940938:759-760_156586949:761-766_156587068:767-772_156587221:773-803]	2	p3	(GAT)7	21	762	782
comp50512_c0_seq3_len=302_path=[157855809:0-159_157858352:160-215_157986578:216-219_157859415:220-222_157859439:223-247_157859877:248-281_157986558:282-301]	1	p3	(GAT)7	21	1	21
comp50800_c0_seq1_len=410_path=[162263972:0-39_162369099:40-188_162267373:189-189_162267383:190-213_162267682:214-409]	1	p3	(GAT)7	21	1	21
comp51004_c0_seq2_len=6689_path=[165531172:0-105_165533216:106-1122_165725177:1123-1127_165552123:1128-2225_165725253:2226-2227_165725255:2228-2230_165573798:2231-2517_165726232:2518-2565_165580168:2566-2606_165580782:2607-2663_165581654:2664-2670_165581791:2671-3024_165588231:3025-3040_165588462:3041-3880_165603812:3881-3893_165603972:3894-4848_165725720:4849-4850_165621041:4851-5334_165629735:5…	2	p3	(GAT)7	21	6668	6688
comp51004_c0_seq3_len=6719_path=[165531172:0-105_165533216:106-1122_165725157:1123-1124_165670858:1125-1152_165725177:1153-1157_165552123:1158-2255_165725253:2256-2257_165725255:2258-2260_165573798:2261-2547_165726232:2548-2595_165580168:2596-2636_165580782:2637-2693_165581654:2694-2700_165581791:2701-3054_165588231:3055-3070_165588462:3071-3910_165603812:3911-3923_165603972:3924-4878_165725720:4…	2	p3	(GAT)7	21	6698	6718
comp51004_c0_seq5_len=6763_path=[165531172:0-105_165678896:106-118_165533216:119-1135_165725157:1136-1137_165670858:1138-1165_165725177:1166-1170_165552123:1171-2268_165725253:2269-2270_165725255:2271-2273_165573798:2274-2560_165726232:2561-2608_165580168:2609-2649_165580782:2650-2706_165581654:2707-2713_165581791:2714-3067_165588231:3068-3083_165588462:3084-3923_165689872:3924-3967_165603972:396…	2	p3	(GAT)7	21	6742	6762
comp51004_c0_seq6_len=6732_path=[165531172:0-105_165678896:106-118_165533216:119-1135_165725157:1136-1137_165670858:1138-1165_165725177:1166-1170_165552123:1171-2268_165725253:2269-2270_165725255:2271-2273_165573798:2274-2560_165726232:2561-2608_165580168:2609-2649_165580782:2650-2706_165581654:2707-2713_165581791:2714-3067_165588231:3068-3083_165588462:3084-3923_165603812:3924-3936_165603972:393…	2	p3	(GAT)7	21	6711	6731
comp51004_c0_seq7_len=6733_path=[165531172:0-105_165678896:106-118_165533216:119-1135_165725177:1136-1140_165552123:1141-2238_165725253:2239-2240_165725255:2241-2243_165573798:2244-2530_165726232:2531-2578_165580168:2579-2619_165580782:2620-2676_165581654:2677-2683_165581791:2684-3037_165588231:3038-3053_165588462:3054-3893_165689872:3894-3937_165603972:3938-4892_165725720:4893-4894_165621041:489…	2	p3	(GAT)7	21	6712	6732
comp51004_c0_seq10_len=6702_path=[165531172:0-105_165678896:106-118_165533216:119-1135_165725177:1136-1140_165552123:1141-2238_165725253:2239-2240_165725255:2241-2243_165573798:2244-2530_165726232:2531-2578_165580168:2579-2619_165580782:2620-2676_165581654:2677-2683_165581791:2684-3037_165588231:3038-3053_165588462:3054-3893_165603812:3894-3906_165603972:3907-4861_165725720:4862-4863_165621041:48…	2	p3	(GAT)7	21	6681	6701
comp51004_c0_seq11_len=6720_path=[165531172:0-105_165533216:106-1122_165725177:1123-1127_165552123:1128-2225_165725253:2226-2227_165725255:2228-2230_165573798:2231-2517_165726232:2518-2565_165580168:2566-2606_165580782:2607-2663_165581654:2664-2670_165581791:2671-3024_165588231:3025-3040_165588462:3041-3880_165689872:3881-3924_165603972:3925-4879_165725720:4880-4881_165621041:4882-5365_165629735:…	2	p3	(GAT)7	21	6699	6719
comp51004_c0_seq12_len=6750_path=[165531172:0-105_165533216:106-1122_165725157:1123-1124_165670858:1125-1152_165725177:1153-1157_165552123:1158-2255_165725253:2256-2257_165725255:2258-2260_165573798:2261-2547_165726232:2548-2595_165580168:2596-2636_165580782:2637-2693_165581654:2694-2700_165581791:2701-3054_165588231:3055-3070_165588462:3071-3910_165689872:3911-3954_165603972:3955-4909_165725720:…	2	p3	(GAT)7	21	6729	6749
comp51205_c0_seq1_len=268_path=[168821111:0-267]	1	p3	(GAT)7	21	1	21
comp51205_c1_seq4_len=1900_path=[168748198:0-89_168749791:90-181_168751658:182-197_168932811:198-336_168754685:337-368_168932882:369-504_168932955:505-975_168768668:976-986_168768968:987-1103_168771452:1104-1378_168777060:1379-1402_168777390:1403-1438_168778243:1439-1462_168778732:1463-1732_168784638:1733-1754_168785205:1755-1799_168785993:1800-1805_168786104:1806-1899]	1	p3	(GAT)7	21	85	105
comp51738_c0_seq5_len=282_path=[178615364:0-227_178619333:228-281]	1	p3	(GAT)7	21	1	21
comp52100_c0_seq1_len=274_path=[181278426:0-273]	1	p3	(GAT)7	21	1	21
comp52680_c0_seq1_len=566_path=[181914675:0-565]	1	p3	(GAT)7	21	1	21
comp56865_c0_seq1_len=249_path=[185832670:0-248]	1	p3	(GAT)7	21	1	21
comp90935_c0_seq1_len=334_path=[208075422:0-333]	1	p3	(GAT)7	21	1	21
comp13867_c0_seq1_len=338_path=[12370936:0-337]	1	p3	(GAG)7	21	185	205
comp17131_c0_seq1_len=635_path=[15773643:0-634]	1	p3	(GAG)7	21	615	635
comp18090_c0_seq1_len=898_path=[17049182:0-669_17061491:670-897]	1	p3	(GAG)7	21	1	21
comp18898_c0_seq1_len=505_path=[18119706:0-395_18127785:396-504]	1	p3	(GAG)7	21	1	21
comp25630_c1_seq1_len=214_path=[27201740:0-213]	1	p3	(GAG)7	21	192	212
comp27360_c0_seq2_len=2088_path=[30012180:0-1135_30036940:1136-2087]	1	p3	(GAG)7	21	1	21
comp29886_c0_seq1_len=1237_path=[34800714:0-213_34805543:214-238_34805950:239-996_34818492:997-1236]	1	p3	(GAG)7	21	1	21
comp33425_c0_seq1_len=1317_path=[43217330:0-500_43238666:501-1316]	1	p3	(GAG)7	21	1297	1317
comp37116_c0_seq1_len=1032_path=[55372387:0-55_55373399:56-68_55373602:69-585_55384401:586-607_55396191:608-769_55343774:770-788_55520700:789-1031]	2	p3	(GAG)7	21	1010	1030
comp37188_c0_seq2_len=1822_path=[55592986:0-188_55552281:189-589_55571565:590-601_55571799:602-830_55444704:831-1821]	1	p3	(GAG)7	21	807	827
comp37188_c0_seq3_len=1985_path=[55544323:0-235_55592305:236-246_55549771:247-351_55552281:352-752_55571565:753-764_55571799:765-993_55444704:994-1984]	1	p3	(GAG)7	21	970	990
comp37188_c0_seq4_len=1974_path=[55544323:0-235_55549771:236-340_55552281:341-741_55571565:742-753_55571799:754-982_55444704:983-1973]	1	p3	(GAG)7	21	959	979
comp38746_c0_seq1_len=3460_path=[61631162:0-994_61704395:995-1005_61651230:1006-2266_61675627:2267-2288_61676124:2289-3459]	1	p3	(GAG)7	21	2081	2101
comp41006_c0_seq1_len=1079_path=[72114093:0-27_72114623:28-272_72119107:273-377_72121085:378-396_72147700:397-565_72124144:566-571_72124200:572-700_72126471:701-708_72126615:709-931_72130305:932-1078]	1	p3	(GAG)7	21	1057	1077
comp43401_c0_seq1_len=393_path=[85964318:0-75_85965601:76-99_85966072:100-105_86035157:106-392]	1	p3	(GAG)7	21	1	21
comp44446_c0_seq1_len=1771_path=[93376949:0-717_93392924:718-762_93485811:763-784_93394601:785-799_93394988:800-1191_93485948:1192-1194_93402531:1195-1212_93403041:1213-1214_93403073:1215-1469_93408464:1470-1566_93410562:1567-1770]	1	p3	(GAG)7	21	1	21
comp44446_c1_seq1_len=1072_path=[93437243:0-247_93442455:248-365_93444974:366-369_93445058:370-1071]	1	p3	(GAG)7	21	1052	1072
comp45587_c0_seq1_len=4327_path=[102521014:0-98_102522801:99-109_102523057:110-1237_102543503:1238-1278_102544153:1279-1507_102548234:1508-1518_102548448:1519-1714_102552092:1715-1736_102552620:1737-2010_102677309:2011-2032_102646106:2033-2057_102559828:2058-2185_102561882:2186-2201_102562176:2202-2517_102567954:2518-2593_102569486:2594-2621_102569970:2622-3463_102585181:3464-3500_102585999:3501-…	1	p3	(GAG)7	21	155	175
comp45587_c0_seq2_len=2052_path=[102521014:0-98_102522801:99-109_102523057:110-1237_102543503:1238-1278_102544153:1279-1507_102548234:1508-1518_102548448:1519-1714_102552092:1715-1736_102552620:1737-2010_102558208:2011-2051]	1	p3	(GAG)7	21	155	175
comp47675_c0_seq1_len=889_path=[122480991:0-79_122482262:80-311_122486766:312-562_122491483:563-888]	1	p3	(GAG)7	21	869	889
comp47675_c0_seq2_len=638_path=[122480991:0-79_122482262:80-311_122491483:312-637]	1	p3	(GAG)7	21	618	638
comp48606_c1_seq3_len=2336_path=[132906550:0-315_132916032:316-356_132916983:357-707_133193437:708-727_132967893:728-1185_133083242:1186-1196_132976318:1197-1242_132977118:1243-1260_133193639:1261-1496_132861710:1497-2127_132874035:2128-2129_132874065:2130-2335]	1	p3	(GAG)7	21	1	21
comp48958_c3_seq1_len=3761_path=[137300776:0-60_137302629:61-1123_137331372:1124-1124_137331403:1125-1148_137331978:1149-2134_137357018:2135-2157_137357876:2158-2720_137372897:2721-3153_137743904:3154-3209_137386302:3210-3760]	2	p3	(GAG)7	21	2761	2781
comp48958_c3_seq2_len=3779_path=[137300776:0-60_137302629:61-1123_137331372:1124-1124_137331403:1125-1148_137331978:1149-2134_137357018:2135-2157_137357876:2158-2720_137836542:2721-2738_137372897:2739-3171_137743904:3172-3227_137386302:3228-3778]	2	p3	(GAG)7	21	2779	2799
comp48958_c3_seq3_len=3785_path=[137300776:0-60_137302629:61-1123_137331372:1124-1124_137331403:1125-1148_137331978:1149-2134_137357018:2135-2157_137357876:2158-2720_137372897:2721-3153_137384457:3154-3233_137386302:3234-3784]	2	p3	(GAG)7	21	2761	2781
comp48958_c3_seq4_len=3803_path=[137300776:0-60_137302629:61-1123_137331372:1124-1124_137331403:1125-1148_137331978:1149-2134_137357018:2135-2157_137357876:2158-2720_137836542:2721-2738_137372897:2739-3171_137384457:3172-3251_137386302:3252-3802]	2	p3	(GAG)7	21	2779	2799
comp49187_c0_seq1_len=3190_path=[140074000:0-961_140093770:962-1428_140103094:1429-1433_140103215:1434-2098_140116400:2099-2122_140117045:2123-2188_140243314:2189-2200_140118445:2201-2201_140118448:2202-2205_140118505:2206-2248_140119519:2249-2266_140119808:2267-2483_140124350:2484-2508_140124941:2509-2678_140128310:2679-2695_140128931:2696-2884_140132550:2885-2944_140133942:2945-2973_140134536:2…	1	p3	(GAG)7	21	1	21
comp49506_c0_seq1_len=1036_path=[144185745:0-1035]	1	p3	(GAG)7	21	1	21
comp50338_c0_seq2_len=2862_path=[155342412:0-21_155342966:22-52_155343332:53-122_155480801:123-123_155344744:124-137_155345052:138-341_155348765:342-351_155348979:352-752_155356340:753-783_155357019:784-912_155359284:913-913_155359286:914-987_155481154:988-988_155481155:989-991_155481158:992-1140_155363367:1141-1684_155373741:1685-1708_155374176:1709-2173_155383139:2174-2466_155388947:2467-2467_1…	1	p3	(GAG)7	21	1684	1704
comp50338_c0_seq3_len=1741_path=[155342412:0-21_155342966:22-52_155343332:53-122_155480801:123-123_155344744:124-137_155345052:138-341_155348765:342-351_155348979:352-752_155356340:753-783_155357019:784-912_155359284:913-913_155359286:914-987_155481154:988-988_155481155:989-991_155481158:992-1140_155363367:1141-1684_155373741:1685-1708_155464875:1709-1730_155465358:1731-1740]	1	p3	(GAG)7	21	1684	1704
comp50615_c0_seq2_len=3140_path=[159323107:0-482_159332538:483-580_159334294:581-604_159845298:605-605_159845299:606-625_159752148:626-635_159696879:636-640_159696921:641-688_159697857:689-692_159697890:693-1161_159706877:1162-1208_159707659:1209-1437_159712877:1438-1459_159713294:1460-1843_159720894:1844-1849_159720991:1850-2229_159733633:2230-2283_159735022:2284-2517_159739514:2518-2554_1597401…	4	p3	(GAG)7	21	3118	3138
comp50615_c0_seq4_len=3110_path=[159323107:0-482_159332538:483-580_159334294:581-604_159845298:605-605_159845299:606-625_159752148:626-635_159696879:636-640_159696921:641-688_159697857:689-692_159697890:693-1161_159706877:1162-1208_159707659:1209-1437_159712877:1438-1459_159713294:1460-1843_159720894:1844-1849_159720991:1850-2229_159827031:2230-2253_159735022:2254-2487_159739514:2488-2524_1597401…	4	p3	(GAG)7	21	3088	3108
comp50696_c0_seq13_len=325_path=[160646091:0-95_160789210:96-132_160691038:133-209_160642105:210-250_160675028:251-276_160675503:277-279_160675590:280-297_160643596:298-307_160789487:308-324]	1	p3	(GAG)7	21	1	21
comp50809_c0_seq1_len=3845_path=[162256677:0-349_162262990:350-351_162263028:352-730_162270363:731-1147_162278150:1148-2828_162310529:2829-2851_162310915:2852-3122_162316538:3123-3153_162317380:3154-3371_162321502:3372-3700_162327716:3701-3823_162614485:3824-3844]	1	p3	(GAG)7	21	1	21
comp50809_c0_seq4_len=7336_path=[162256677:0-349_162262990:350-351_162263028:352-730_162270363:731-1147_162278150:1148-2828_162310529:2829-2851_162310915:2852-3122_162316538:3123-3153_162317380:3154-3371_162321502:3372-3700_162327716:3701-3823_162330392:3824-3844_162330843:3845-3875_162331496:3876-3919_162332730:3920-4858_162637006:4859-5498_162364665:5499-5621_162366829:5622-5622_162366844:5623-…	1	p3	(GAG)7	21	1	21
comp51073_c0_seq1_len=5404_path=[166468328:0-516_166483656:517-535_166484240:536-867_166492694:868-874_166492809:875-1386_166693457:1387-1411_166506252:1412-1533_166693518:1534-1540_166509891:1541-1620_166512102:1621-1649_166512838:1650-1674_166513427:1675-1714_166514528:1715-2511_166533996:2512-2518_166534175:2519-3117_166548202:3118-3139_166548606:3140-3513_166557231:3514-3544_166558008:3545-37…	1	p3	(GAG)7	21	1	21
comp53219_c0_seq1_len=561_path=[182434546:0-560]	1	p3	(GAG)7	21	1	21
comp57341_c0_seq1_len=270_path=[186253075:0-269]	1	p3	(GAG)7	21	250	270
comp62764_c0_seq1_len=342_path=[190745131:0-341]	1	p3	(GAG)7	21	2	22
comp64616_c0_seq1_len=464_path=[192090656:0-463]	2	p3	(GAG)7	21	444	464
comp89975_c0_seq1_len=209_path=[207559943:0-208]	1	p3	(GAG)7	21	188	208
comp105966_c0_seq1_len=221_path=[215254608:0-220]	1	p3	(GAG)7	21	201	221
comp13627_c0_seq1_len=287_path=[12085438:0-270_12091551:271-286]	1	p3	(GAC)7	21	6	26
comp46325_c0_seq1_len=1431_path=[108951015:0-171_108802140:172-435_108808290:436-445_108808559:446-544_108810752:545-563_108811304:564-768_108816357:769-810_108817406:811-858_108818423:859-955_108820371:956-991_108820982:992-1007_108821298:1008-1047_108822211:1048-1069_108822613:1070-1098_108823098:1099-1102_108823182:1103-1126_109010003:1127-1252_108827279:1253-1285_108955857:1286-1300_108834143…	1	p3	(GAC)7	21	1	21
comp713_c0_seq1_len=350_path=[722662:0-111_725097:112-349]	1	p3	(GAA)7	21	330	350
comp6790_c0_seq1_len=264_path=[5158704:0-263]	1	p3	(GAA)7	21	244	264
comp8633_c1_seq1_len=334_path=[7058301:0-333]	1	p3	(GAA)7	21	1	21
[truncated: 12,403 more rows]
