# Supplementary material for: Whole Transcriptome Analysis Using Next-Generation Sequencing of Sterile-Cultured Eisenia andrei for Immune System Research
Source: PLoS One. 2015 Feb 23;10(2):e0118587. doi: 10.1371/journal.pone.0118587 (PMC4338202; doi:10.1371/journal.pone.0118587)
Supplement: S3 Table — (XLSX) [file pone.0118587.s005.xlsx]

## Sheet: abbreviation
qseqid	Query Seq-id
sseqid	Subject Seq-id
pident	Percentage of identical matches
length	Alignment length
mismatch	Number of mismatches
gapopen	Number of gap openings
qstart	Start of alignment in query
qend	End of alignment in query
sstart	Start of alignment in subject
send	End of alignment in subject
evalue	Expect value
bitscore	Bit score
qlen	Query sequence length
slen	Subject sequence length
stitle	Subject Title
positive	Number of positive-scoring matches
gaps	Total number of gaps
ppos	Percentage of positive-scoring matches
qframe	Query frame
sframe	Subject frame
qcovs	Query Coverage Per Subject
qcovhsp	Query Coverage Per HSP

## Sheet: GO list
Refseq_ID	UniProt_AC	GO_term
XP_005272091.1	ND	ND
NP_003097.1	P48431	GO:0000122
NP_000515.2	Q5ZGX3	ND
NP_660334.3	A8K936	ND
XP_005269170.1	J3KQA0	GO:0005215
XP_005275575.1	Q5ST81	GO:0003924
XP_005266395.1	ND	ND
NP_000739.1	Q5SXY3	ND
XP_005268532.1	ND	ND
NP_001005464.1	Q71DI3	GO:0000786
NP_036544.1	Q71UI9	GO:0000786
NP_036544.1	Q71UI9	GO:0000786
NP_001005464.1	Q71DI3	GO:0000786
XP_005270565.1	ND	ND
NP_000998.1	P62701	GO:0000184
NP_066953.1	P62937	GO:0000413
NP_008869.1	P62314	GO:0000245
NP_001092047.1	P62899	GO:0000184
NP_000137.2	P02792	GO:0005506
NP_000994.1	P05386	GO:0000184
XP_005258923.1	ND	ND
XP_005260134.1	ND	ND
NP_001018148.1	P22392	GO:0001726
NP_006079.1	P68371	GO:0000086
NP_006079.1	P68371	GO:0000086
XP_005269359.1	ND	ND
XP_005262303.1	ND	ND
NP_001020242.1	P62263	GO:0000028
NP_665804.1	Q96A47	GO:0003677
XP_005263449.1	ND	ND
XP_005247294.1	ND	ND
XP_005269200.1	Q71U36	GO:0000086
XP_005253809.1	ND	ND
NP_660334.3	A8K936	ND
NP_001186883.1	P63261	GO:0005200
NP_006079.1	P68371	GO:0000086
NP_057661.3	Q9NRW1	GO:0000139
NP_009011.1	P62312	GO:0000288
XP_005246813.1	ND	ND
NP_037374.1	Q9Y6A4	GO:0005929
NP_037374.1	Q9Y6A4	GO:0005929
NP_001655.1	Q9BVT0	ND
NP_001257328.1	Q71U36	GO:0000086
NP_116147.1	Q7RTV0	GO:0000398
NP_001019399.1	P84077	GO:0000139
NP_001009894.2	Q8N999	ND
XP_005269200.1	Q71U36	GO:0000086
NP_036544.1	Q71UI9	GO:0000786
NP_001186883.1	P63261	GO:0005200
NP_542408.1	Q96FJ2	GO:0003774
XP_005275575.1	Q5ST81	GO:0003924
XP_005259564.1	ND	ND
XP_005275575.1	Q5ST81	GO:0003924
XP_005269773.1	ND	ND
XP_005249869.1	ND	ND
NP_689878.2	Q8N7M0	ND
XP_005252278.1	ND	ND
XP_005252281.1	ND	ND
NP_573573.2	C0SPH0	ND
NP_006073.2	P68363	GO:0000226
XP_005255602.1	ND	ND
XP_005270947.1	ND	ND
NP_000205.1	Q99740	ND
XP_005262464.1	ND	ND
NP_001019399.1	P84077	GO:0000139
NP_001019399.1	P84077	GO:0000139
NP_002701.1	P36873	GO:0000278
XP_005259336.1	B4DJ51	ND
XP_005259337.1	Q96HY3	GO:0001975
XP_005259337.1	Q96HY3	GO:0001975
XP_005253264.1	ND	ND
XP_005259337.1	Q96HY3	GO:0001975
NP_001241662.1	ND	ND
NP_001241662.1	ND	ND
XP_005245617.1	ND	ND
XP_005245617.1	ND	ND
NP_001517.2	S4X0W3	ND
XP_005259337.1	Q96HY3	GO:0001975
XP_005259337.1	Q96HY3	GO:0001975
XP_005245388.1	ND	ND
XP_005271713.1	ND	ND
XP_005259337.1	Q96HY3	GO:0001975
XP_005259337.1	Q96HY3	GO:0001975
XP_005259337.1	Q96HY3	GO:0001975
XP_005259337.1	Q96HY3	GO:0001975
NP_001186883.1	P63261	GO:0005200
NP_001186883.1	P63261	GO:0005200
XP_005248768.1	ND	ND
NP_001186883.1	P63261	GO:0005200
NP_001186883.1	P63261	GO:0005200
NP_542408.1	Q96FJ2	GO:0003774
XP_005274558.1	ND	ND
XP_005274558.1	ND	ND
NP_002856.1	P61019	GO:0000139
NP_001654.1	P62330	GO:0001726
XP_005260125.1	ND	ND
NP_001654.1	P62330	GO:0001726
NP_003588.1	Q53QU8	ND
NP_055060.1	Q9UBF6	GO:0005507
NP_055060.1	Q9UBF6	GO:0005507
NP_996759.1	P62140	GO:0000086
NP_996759.1	P62140	GO:0000086
NP_996759.1	P62140	GO:0000086
XP_005253612.1	ND	ND
NP_997320.2	B0I1S1	ND
NP_996759.1	P62140	GO:0000086
NP_001186883.1	P63261	GO:0005200
XP_005253612.1	ND	ND
XP_005253612.1	ND	ND
NP_001186883.1	P63261	GO:0005200
XP_005249825.1	ND	ND
NP_004060.2	P53680	GO:0005215
XP_005252062.1	ND	ND
NP_001020376.1	Q96CW1	GO:0005215
NP_001182345.1	B7Z5K4	ND
YP_003024031.1	P00846	GO:0000276
NP_006147.1	Q15843	GO:0005515
XP_005263267.1	ND	ND
XP_005251347.1	Q15369	GO:0005515
NP_003086.1	P62306	GO:0000387
NP_996759.1	P62140	GO:0000086
XP_005277455.1	Q5QNW6	GO:0000786
NP_068777.1	Q14774	GO:0000976
XP_005247749.1	Q9HAV0	GO:0004871
XP_005255171.1	ND	ND
XP_005247749.1	Q9HAV0	GO:0004871
XP_005247749.1	Q9HAV0	GO:0004871
NP_054828.2	Q6PL18	GO:0005524
NP_067000.1	Q9Y333	GO:0000288
NP_808760.1	Q9BTM1	GO:0000786
XP_005270244.1	ND	ND
NP_001442.2	Q12946	GO:0000122
NP_002691.1	Q15319	GO:0003700
NP_005796.1	O00487	GO:0000082
NP_002058.2	P29992	GO:0001501
NP_002058.2	P29992	GO:0001501
NP_001005404.1	Q96QA6	GO:0005730
XP_005252500.1	P23771	GO:0000790
NP_009015.1	Q9Y651	GO:0000981
NP_115485.1	Q5XKR4	GO:0000976
XP_005257285.1	Q8IV36	GO:0000138
NP_008869.1	P62314	GO:0000245
NP_006227.1	P20264	GO:0003700
NP_981951.1	B3KY36	ND
NP_005240.3	P55316	GO:0002052
NP_005931.2	B3KQS8	ND
NP_001139812.1	Q9UD57	GO:0003700
NP_005844.4	P78411	GO:0002027
NP_005915.2	P50222	GO:0001525
NP_006079.1	P68371	GO:0000086
XP_005267157.1	P81133	GO:0001657
XP_005249880.1	ND	ND
NP_001138462.1	Q9ULI1	ND
NP_006487.1	Q5TZX1	ND
NP_001883.4	P48729	GO:0000777
XP_005260325.1	ND	ND
XP_005261045.1	ND	ND
NP_002794.1	P35998	GO:0000082
NP_001258670.1	Q71TU5	GO:0004674
NP_006079.1	P68371	GO:0000086
NP_001138629.1	P24468	GO:0000122
NP_002856.1	P61019	GO:0000139
XP_005263044.1	ND	ND
NP_001243558.1	Q8IWQ3	GO:0000086
XP_005264025.1	ND	ND
XP_005264025.1	ND	ND
NP_001041706.1	Q9BZL1	GO:0003674
NP_004180.1	O95416	GO:0000122
NP_001186092.1	P62195	GO:0000082
NP_001014.1	P60866	GO:0000184
XP_005272093.1	ND	ND
XP_005268328.1	Q9H2G0	ND
NP_003097.1	P48431	GO:0000122
NP_003334.2	P60604	GO:0004842
XP_005255475.1	P60510	GO:0000226
NP_001012474.1	P60059	GO:0002474
XP_005245687.1	ND	ND
XP_005263128.1	ND	ND
NP_001012474.1	P60059	GO:0002474
XP_005269110.1	P61224	GO:0003924
XP_005273753.1	ND	ND
XP_005265113.1	ND	ND
XP_005260901.1	ND	ND
NP_001257941.1	Q01543	GO:0000980
XP_005266395.1	ND	ND
XP_005249054.1	ND	ND
NP_849156.1	B4DJU0	ND
XP_005261077.1	ND	ND
NP_002701.1	P36873	GO:0000278
XP_005249506.1	ND	ND
NP_002701.1	P36873	GO:0000278
XP_005259237.1	P62316	GO:0000245
NP_068809.1	P61218	GO:0000398
NP_000969.1	P62829	GO:0000184
NP_112577.1	Q9BWJ5	GO:0000398
NP_112577.1	Q9BWJ5	GO:0000398
NP_055047.2	P63027	GO:0005515
NP_055047.2	P63027	GO:0005515
XP_005250347.1	ND	ND
NP_116586.1	Q9NSR3	ND
NP_001006.1	P62280	GO:0000184
NP_001003845.1	Q6BEB4	GO:0005634
NP_002699.1	P62136	GO:0000164
NP_002699.1	P62136	GO:0000164
XP_005251165.1	ND	ND
NP_002699.1	P62136	GO:0000164
NP_002699.1	P62136	GO:0000164
NP_002699.1	P62136	GO:0000164
NP_001268451.1	B4DN82	ND
NP_002699.1	P62136	GO:0000164
XP_005273816.1	ND	ND
NP_002699.1	P62136	GO:0000164
NP_002699.1	P62136	GO:0000164
NP_002699.1	P62136	GO:0000164
NP_002699.1	P62136	GO:0000164
XP_005270165.1	ND	ND
NP_001883.4	P48729	GO:0000777
NP_001162119.1	B3KPN2	ND
XP_005245282.1	ND	ND
NP_055555.1	P38919	GO:0000184
XP_005267354.1	ND	ND
XP_005272220.1	P61964	GO:0000123
NP_001005404.1	Q96QA6	GO:0005730
NP_001005404.1	Q96QA6	GO:0005730
NP_003863.2	Q7Z3T9	ND
NP_002856.1	P61019	GO:0000139
XP_005252851.1	P53618	GO:0000139
NP_003327.2	P49459	GO:0000209
NP_055167.2	Q9UKI9	GO:0003700
NP_005819.3	P61962	GO:0005515
XP_005264826.1	ND	ND
NP_001883.4	P48729	GO:0000777
NP_001231901.1	A8K9V7	ND
NP_057004.1	Q71UM5	GO:0003735
NP_005242.1	Q99958	GO:0000122
NP_060518.1	Q96A72	GO:0003723
XP_005273758.1	ND	ND
XP_005254174.1	ND	ND
XP_005272377.1	ND	ND
NP_006073.2	P68363	GO:0000226
NP_055063.1	P62877	GO:0004842
XP_005254643.1	H3BM89	GO:0003735
XP_005271592.1	P11142	GO:0000974
NP_004970.3	Q9NSA2	GO:0005249
XP_005244955.1	ND	ND
NP_115806.1	Q8TDC3	GO:0000287
NP_001243731.1	P23396	GO:0000184
NP_000936.1	P63098	GO:0004723
NP_001020242.1	P62263	GO:0000028
NP_000936.1	P63098	GO:0004723
NP_000936.1	P63098	GO:0004723
XP_005268440.1	ND	ND
NP_003339.1	P61088	GO:0000151
NP_899232.2	A8K2F6	ND
NP_002060.4	P63096	GO:0003924
NP_077313.3	P78414	GO:0003700
NP_036453.1	Q9Y4Z0	GO:0000288
XP_005248339.1	ND	ND
XP_005256239.1	ND	ND
XP_005264701.1	ND	ND
NP_002500.1	O95096	GO:0001159
XP_005251855.1	ND	ND
NP_001153509.1	A8K9Z8	ND
NP_001157912.1	A6NCL7	ND
NP_060614.2	Q9H9S3	GO:0002474
YP_003024031.1	P00846	GO:0000276
XP_003960383.1	ND	ND
NP_150094.5	F5GZ18	ND
NP_001120693.1	O00555	GO:0000096
XP_005275570.1	Q5SRQ6	GO:0005956
NP_004976.2	P01116	GO:0000165
XP_005258167.1	ND	ND
NP_004976.2	P01116	GO:0000165
XP_005260733.1	B4DRI6	ND
NP_004976.2	P01116	GO:0000165
NP_004976.2	P01116	GO:0000165
NP_000907.2	B2R9L7	ND
NP_996759.1	P62140	GO:0000086
NP_919263.2	Q0VAA2	ND
XP_005267417.1	ND	ND
XP_005247704.1	C9JPL0	GO:0000079
XP_005247704.1	C9JPL0	GO:0000079
XP_005265270.1	ND	ND
NP_001139812.1	Q9UD57	GO:0003700
XP_005252915.1	ND	ND
XP_005275570.1	Q5SRQ6	GO:0005956
NP_005709.1	P59998	GO:0005515
XP_005263257.1	P61077	GO:0000122
XP_005263257.1	P61077	GO:0000122
NP_057701.1	P61960	GO:0005634
NP_057701.1	P61960	GO:0005634
NP_057701.1	P61960	GO:0005634
XP_005270283.1	ND	ND
XP_005264257.1	ND	ND
NP_751948.1	Q9UK17	GO:0005250
XP_005263257.1	P61077	GO:0000122
XP_005263257.1	P61077	GO:0000122
XP_005270867.1	ND	ND
XP_005277388.1	Q15427	GO:0000166
NP_957716.1	Q7Z3T9	ND
NP_005601.1	Q09028	GO:0000278
XP_005246103.1	P60953	GO:0000139
NP_003332.1	P51965	GO:0000151
XP_005277373.1	P46781	GO:0000184
NP_115486.1	Q96SC8	GO:0003700
NP_005338.1	P11021	GO:0002576
NP_001008.1	P62277	GO:0000184
NP_775859.3	Q8N9C0	ND
NP_006159.2	P78426	GO:0000122
NP_001952.1	P13639	GO:0003746
NP_001000.2	P46782	GO:0000184
NP_004967.1	Q3KNS8	ND
NP_001684.2	P21281	GO:0005524
NP_689808.2	Q96DM1	ND
XP_005262335.1	ND	ND
XP_005265963.1	ND	ND
NP_001684.2	P21281	GO:0005524
NP_001264214.1	Q8N7W7	ND
XP_005255526.1	ND	ND
XP_005266395.1	ND	ND
XP_005255665.1	ND	ND
NP_001684.2	P21281	GO:0005524
XP_005272399.1	ND	ND
NP_005595.2	P20265	GO:0001105
XP_005266395.1	ND	ND
XP_005246890.1	ND	ND
NP_005595.2	P20265	GO:0001105
NP_000209.2	Q96AI9	ND
NP_997401.1	P17612	GO:0000086
XP_005269939.1	ND	ND
NP_003097.1	P48431	GO:0000122
NP_001002031.1	Q06055	GO:0005215
NP_775899.3	ND	ND
NP_001229246.1	O43283	GO:0000186
NP_006222.2	Q07864	GO:0000082
XP_005275575.1	Q5ST81	GO:0003924
XP_005272093.1	ND	ND
NP_005985.3	Q13207	GO:0000122
XP_005260195.1	E7ENJ6	GO:0006886
XP_005274053.1	ND	ND
NP_001157471.1	Q03112	GO:0001701
NP_997320.2	B0I1S1	ND
NP_742113.1	Q13557	GO:0000082
XP_005251801.1	ND	ND
NP_003610.2	Q96I80	ND
NP_006692.1	P83876	GO:0000245
NP_067041.1	Q9NRY2	GO:0005515
NP_067041.1	Q9NRY2	GO:0005515
NP_003482.1	P41227	GO:0004596
NP_426359.1	P60953	GO:0000139
NP_004976.2	P01116	GO:0000165
NP_002193.2	P61371	GO:0000122
NP_002949.2	Q59FQ5	ND
XP_005262869.1	ND	ND
XP_005259367.1	ND	ND
NP_001008.1	P62277	GO:0000184
NP_057406.2	P61106	GO:0000139
NP_000929.1	P30876	GO:0000398
XP_005259337.1	Q96HY3	GO:0001975
XP_005251866.1	ND	ND
NP_004201.3	B4DS86	ND
NP_001191766.1	Q96AZ9	ND
NP_002797.3	P62333	GO:0000082
NP_001161354.1	Q8TB46	ND
NP_001159490.1	P78424	GO:0003700
NP_862821.1	P62837	GO:0000209
NP_001265137.1	B4DMW6	GO:0003677
XP_005263257.1	P61077	GO:0000122
NP_003330.1	P62837	GO:0000209
NP_003330.1	P62837	GO:0000209
XP_005247241.1	Q9NZE6	GO:0003743
XP_005261809.1	ND	ND
XP_005276949.1	ND	ND
XP_005270980.1	ND	ND
NP_002866.2	Q06609	GO:0000228
XP_005247808.1	C9J8S3	GO:0005525
NP_002687.1	P62487	GO:0000398
NP_003482.1	P41227	GO:0004596
NP_002712.1	O00743	GO:0000082
XP_003960151.1	P47813	GO:0003743
XP_005270910.1	ND	ND
NP_001684.2	P21281	GO:0005524
NP_001002027.1	P05496	GO:0005215
NP_113642.1	Q9BVL4	ND
NP_001156623.1	P50549	GO:0003700
XP_005263267.1	ND	ND
NP_001156729.1	A8K920	ND
XP_005246008.1	ND	ND
NP_005795.2	O00148	GO:0000398
NP_005795.2	O00148	GO:0000398
NP_005795.2	O00148	GO:0000398
NP_005795.2	O00148	GO:0000398
XP_005250818.1	ND	ND
XP_005268913.1	P61204	GO:0000139
NP_006088.2	P24844	GO:0001725
NP_001258670.1	Q71TU5	GO:0004674
NP_001514.2	Q8IYH3	ND
NP_001185498.1	P27449	GO:0005515
XP_005251335.1	ND	ND
XP_005276067.1	ND	ND
XP_005276741.1	P62854	GO:0000184
NP_005973.1	Q15475	GO:0000122
NP_060654.1	Q9NVJ2	GO:0003924
NP_036454.1	Q9Y4Y9	GO:0000288
XP_005259036.1	ND	ND
NP_001243505.1	Q53XS2	ND
NP_036454.1	Q9Y4Y9	GO:0000288
XP_005245279.1	ND	ND
NP_036454.1	Q9Y4Y9	GO:0000288
NP_005350.1	Q13485	GO:0000122
NP_006316.1	P62826	GO:0003682
NP_055278.1	P62310	GO:0000288
XP_005271840.1	Q6PIW4	GO:0000228
NP_005915.2	P50222	GO:0001525
XP_005269660.1	ND	ND
NP_060932.2	Q8WUW1	GO:0001701
NP_060932.2	Q8WUW1	GO:0001701
NP_002794.1	P35998	GO:0000082
NP_001349.2	O43143	GO:0003724
XP_005267632.1	B7ZAP5	GO:0003700
NP_002687.1	P62487	GO:0000398
NP_736609.2	Q8N328	ND
XP_005247682.1	ND	ND
NP_002687.1	P62487	GO:0000398
NP_000515.2	Q5ZGX3	ND
NP_006088.2	P24844	GO:0001725
XP_005259584.1	ND	ND
NP_003327.2	P49459	GO:0000209
NP_001020374.1	Q01081	GO:0000166
NP_002795.2	P17980	GO:0000082
NP_542165.1	Q13838	GO:0000245
XP_005254543.1	ND	ND
XP_005251371.1	ND	ND
XP_005255766.1	ND	ND
XP_005246432.1	ND	ND
XP_005251833.1	ND	ND
NP_001005464.1	Q71DI3	GO:0000786
XP_005277584.1	Q9UJ88	ND
XP_005270690.1	ND	ND
NP_002943.2	P15880	GO:0000184
NP_699197.3	B3KQM1	ND
NP_001265180.1	B3KR90	ND
NP_002687.1	P62487	GO:0000398
XP_005256732.1	ND	ND
XP_003960421.2	ND	ND
NP_001193775.1	B3KWI2	ND
NP_000209.2	Q96AI9	ND
NP_001257456.1	ND	ND
NP_001061.2	P23258	GO:0000086
XP_005261975.1	A8MYP8	ND
NP_001124194.2	Q96HN2	GO:0004013
XP_005245376.1	Q9NSG2	ND
NP_002690.3	Q03052	GO:0001105
NP_005973.1	Q15475	GO:0000122
NP_997320.2	B0I1S1	ND
NP_001020376.1	Q96CW1	GO:0005215
NP_736609.2	Q8N328	ND
NP_001020376.1	Q96CW1	GO:0005215
NP_001020376.1	Q96CW1	GO:0005215
NP_000982.2	P46779	GO:0000184
NP_059965.2	Q9H0Z9	GO:0000166
NP_906270.1	Q9H0Z9	GO:0000166
NP_001349.2	O43143	GO:0003724
NP_001406.1	P41091	GO:0003743
NP_057406.2	P61106	GO:0000139
NP_005713.1	P61160	GO:0003779
NP_996923.1	Q99081	GO:0003700
XP_005248339.1	ND	ND
XP_005278191.1	ND	ND
NP_001138629.1	P24468	GO:0000122
XP_005247749.1	Q9HAV0	GO:0004871
XP_005247749.1	Q9HAV0	GO:0004871
XP_005247749.1	Q9HAV0	GO:0004871
NP_002096.1	P16104	GO:0000077
XP_005255601.1	P63279	GO:0000122
XP_005245275.1	ND	ND
NP_005973.1	Q15475	GO:0000122
NP_055175.2	O15522	GO:0001889
XP_005259942.1	ND	ND
XP_005245119.1	B4E2P3	GO:0003690
NP_004550.2	P67809	GO:0000122
NP_955456.1	O00308	GO:0000122
NP_002784.1	P20618	GO:0000082
NP_059991.1	Q99581	GO:0003690
NP_005712.1	P61158	GO:0000139
NP_775739.1	Q7L9L4	GO:0005515
NP_775739.1	Q7L9L4	GO:0005515
NP_001136100.1	Q9H9S3	GO:0002474
NP_056933.2	Q6ISP9	ND
NP_004926.1	Q00535	GO:0001764
NP_001883.4	P48729	GO:0000777
NP_002063.2	P50148	GO:0001501
NP_003334.2	P60604	GO:0004842
NP_004654.1	P62491	GO:0000910
NP_004654.1	P62491	GO:0000910
NP_065982.1	B4DIC2	ND
NP_003327.2	P49459	GO:0000209
XP_005248744.1	ND	ND
NP_001139478.1	Q8TAY0	ND
XP_005261977.1	ND	ND
XP_005263009.1	ND	ND
XP_003960510.2	ND	ND
NP_001135777.1	B2R9V3	ND
XP_005249513.1	ND	ND
NP_005213.3	P56179	GO:0000976
NP_006752.1	P62258	GO:0000086
XP_005256613.1	ND	ND
NP_001020376.1	Q96CW1	GO:0005215
XP_005248818.1	ND	ND
NP_001020376.1	Q96CW1	GO:0005215
NP_001949.1	Q05639	GO:0003746
NP_001949.1	Q05639	GO:0003746
NP_001949.1	Q05639	GO:0003746
NP_001949.1	Q05639	GO:0003746
NP_001949.1	Q05639	GO:0003746
NP_001949.1	Q05639	GO:0003746
NP_001949.1	Q05639	GO:0003746
NP_001949.1	Q05639	GO:0003746
XP_005270601.1	Q5VVL7	GO:0005737
NP_542165.1	Q13838	GO:0000245
NP_542165.1	Q13838	GO:0000245
XP_005262780.1	ND	ND
NP_150646.3	B0ZBD3	ND
NP_542165.1	Q13838	GO:0000245
NP_036413.1	A4D0V9	ND
NP_542165.1	Q13838	GO:0000245
XP_005260886.1	ND	ND
NP_001028728.1	O75688	GO:0000287
NP_001883.4	P48729	GO:0000777
NP_067075.1	Q9NP72	GO:0001654
NP_542165.1	Q13838	GO:0000245
XP_005278384.1	ND	ND
NP_542165.1	Q13838	GO:0000245
NP_001189451.1	Q96T61	ND
NP_005973.1	Q15475	GO:0000122
NP_000298.3	P49335	GO:0003680
NP_008855.1	Q07955	GO:0000166
XP_005261009.1	ND	ND
NP_008855.1	Q07955	GO:0000166
NP_001610.2	P25098	GO:0002029
NP_060997.2	Q6N069	GO:0005634
NP_004302.1	P36405	GO:0000139
NP_004302.1	P36405	GO:0000139
NP_004721.1	P62495	GO:0000184
XP_005253618.1	ND	ND
NP_009015.1	Q9Y651	GO:0000981
NP_004698.3	O94817	GO:0000045
XP_005266465.1	ND	ND
NP_068556.2	Q9Y261	GO:0000122
XP_005269771.1	ND	ND
XP_005273758.1	ND	ND
NP_004850.1	Q00610	GO:0003725
XP_005269857.1	ND	ND
XP_005270916.1	ND	ND
NP_742079.1	Q13554	GO:0000082
NP_002755.1	P60891	GO:0000287
NP_001138462.1	Q9ULI1	ND
NP_003204.2	Q15561	GO:0001501
NP_002063.2	P50148	GO:0001501
XP_005259233.1	P08621	GO:0000166
NP_002224.1	P22459	GO:0005249
NP_006554.1	Q13351	GO:0000790
NP_057229.1	Q9Y284	GO:0016021
NP_003127.1	P61011	GO:0005525
NP_003127.1	P61011	GO:0005525
XP_001726994.2	ND	ND
XP_005259804.1	ND	ND
XP_005277048.1	ND	ND
NP_940873.2	Q6NY19	ND
NP_005727.1	P61163	GO:0000086
NP_038465.1	Q59H02	ND
NP_957716.1	Q7Z3T9	ND
NP_005727.1	P61163	GO:0000086
NP_001265542.1	B4E2D8	ND
NP_003461.2	Q6U8A4	ND
NP_001136024.1	B2RU14	ND
XP_005268856.1	F5H6H8	GO:0003677
NP_001020374.1	Q01081	GO:0000166
XP_005260733.1	B4DRI6	ND
NP_060561.3	Q9H9T3	GO:0004402
XP_005270796.1	ND	ND
NP_001681.2	P38606	GO:0005524
NP_001681.2	P38606	GO:0005524
NP_115875.1	Q9BTE1	GO:0000777
XP_005260733.1	B4DRI6	ND
NP_000515.2	Q5ZGX3	ND
NP_001949.1	Q05639	GO:0003746
NP_005973.1	Q15475	GO:0000122
NP_005973.1	Q15475	GO:0000122
NP_001020374.1	Q01081	GO:0000166
NP_057238.3	P61018	GO:0005525
NP_006673.1	A4D1B8	ND
XP_005253612.1	ND	ND
NP_997320.2	B0I1S1	ND
NP_006657.1	Q9Y230	GO:0003678
NP_006657.1	Q9Y230	GO:0003678
NP_006050.3	Q8N2D6	ND
XP_005246811.1	ND	ND
NP_005987.3	O15119	GO:0000122
XP_005266566.1	A2TJX0	GO:0001525
NP_997461.1	P22694	GO:0000287
NP_005973.1	Q15475	GO:0000122
NP_065866.1	Q96SF0	ND
NP_958849.1	Q15561	GO:0001501
NP_005338.1	P11021	GO:0002576
NP_775185.1	Q9NS40	GO:0004871
NP_001164496.1	P23468	GO:0005001
XP_005247477.1	ND	ND
NP_003574.1	Q92630	GO:0000151
NP_001001937.1	P25705	GO:0001937
XP_005274447.1	ND	ND
XP_005245749.1	ND	ND
NP_001265477.1	Q308M2	GO:0004707
NP_001265477.1	Q308M2	GO:0004707
NP_006690.1	O60476	GO:0000139
NP_056202.2	Q9Y3A3	GO:0005515
NP_116093.1	Q9BQE3	GO:0003924
NP_055047.2	P63027	GO:0005515
XP_005273905.1	P26885	GO:0000413
NP_001240656.1	B4DGP2	ND
XP_005273905.1	P26885	GO:0000413
NP_001243228.1	G3CIS4	ND
NP_055121.1	Q9Y3I0	GO:0001701
NP_740721.1	Q9H2S1	GO:0005516
NP_004999.1	P55769	GO:0000398
XP_005252764.1	F1D8N1	ND
XP_005264855.1	Q6IBL8	ND
NP_004335.1	P41208	GO:0000086
XP_001717126.5	ND	ND
NP_004335.1	P41208	GO:0000086
NP_115622.2	Q6ZN04	GO:0000932
NP_001883.4	P48729	GO:0000777
NP_001883.4	P48729	GO:0000777
NP_005513.1	P49639	GO:0003700
NP_066951.1	P62875	GO:0000398
NP_005973.1	Q15475	GO:0000122
NP_002063.2	P50148	GO:0001501
NP_002063.2	P50148	GO:0001501
NP_001011.1	P62249	GO:0000184
NP_004227.1	P61201	GO:0000122
XP_005249768.1	ND	ND
XP_005267889.1	J3KQN6	GO:0000159
XP_005252281.1	ND	ND
XP_005252281.1	ND	ND
NP_003085.1	P62304	GO:0000245
NP_938190.1	O43497	GO:0002027
XP_005245119.1	B4E2P3	GO:0003690
XP_005251195.1	Q92905	GO:0000338
XP_005259571.1	Q99856	GO:0003677
XP_005261924.1	ND	ND
NP_001654.1	P62330	GO:0001726
NP_001654.1	P62330	GO:0001726
XP_005272346.1	ND	ND
NP_004125.3	P38646	GO:0005515
NP_001138462.1	Q9ULI1	ND
NP_004125.3	P38646	GO:0005515
NP_004125.3	P38646	GO:0005515
NP_004125.3	P38646	GO:0005515
NP_001186978.2	Q8IYW2	ND
NP_004125.3	P38646	GO:0005515
NP_004125.3	P38646	GO:0005515
XP_005265814.1	ND	ND
XP_005257197.1	ND	ND
NP_068808.1	P61296	GO:0000790
XP_005252567.1	ND	ND
XP_005261231.1	Q01081	GO:0000166
NP_001020374.1	Q01081	GO:0000166
XP_005268148.1	E7ETZ0	GO:0005509
XP_005268148.1	E7ETZ0	GO:0005509
NP_002722.1	P22694	GO:0000287
XP_005259581.1	O60331	GO:0001891
NP_001194005.1	Q96M20	ND
NP_001013694.4	Q6ZQX7	ND
NP_002491.2	Q13562	GO:0001102
NP_612808.1	L8B7P7	ND
NP_001124194.2	Q96HN2	GO:0004013
NP_004209.2	Q15907	GO:0001881
NP_004209.2	Q15907	GO:0001881
NP_001677.2	P06576	GO:0001525
NP_001124194.2	Q96HN2	GO:0004013
NP_005595.2	P20265	GO:0001105
NP_005595.2	P20265	GO:0001105
NP_005973.1	Q15475	GO:0000122
NP_001165184.1	Q9UKC9	GO:0004842
XP_005249952.1	ND	ND
XP_005249952.1	ND	ND
NP_002778.1	P25787	GO:0000082
XP_005265775.1	ND	ND
NP_001020374.1	Q01081	GO:0000166
NP_005393.2	P11233	GO:0000910
XP_005251866.1	ND	ND
NP_055833.2	B2RWN9	ND
NP_005393.2	P11233	GO:0000910
NP_006510.1	P63172	GO:0000132
XP_005245119.1	B4E2P3	GO:0003690
XP_005268361.1	ND	ND
NP_001124163.1	Q08209	GO:0000082
NP_001230937.1	Q12756	GO:0003774
XP_005255930.1	Q15393	GO:0000375
NP_001166299.1	Q9Y5A9	GO:0006959
NP_001122311.1	Q01668	GO:0005245
NP_006752.1	P62258	GO:0000086
NP_006752.1	P62258	GO:0000086
NP_005985.3	Q13207	GO:0000122
NP_849172.2	C3VPR7	ND
NP_001157912.1	A6NCL7	ND
NP_001124164.1	Q08209	GO:0000082
NP_001034637.2	F5H412	ND
XP_005247658.1	ND	ND
NP_057238.3	P61018	GO:0005525
NP_001245259.1	B7Z653	ND
NP_002781.2	P28066	GO:0000082
NP_438169.2	Q5TBK1	ND
NP_001265432.1	P46977	GO:0004579
XP_005266161.1	B1AQK7	GO:0005245
XP_005247150.1	E7EWX8	ND
XP_005247150.1	E7EWX8	ND
XP_005267125.1	B4DGV7	ND
NP_057283.1	Q9UK45	GO:0000288
NP_848599.3	Q6ZR08	GO:0003777
NP_067633.2	Q9H4Q3	GO:0003677
NP_004138.1	Q9Y295	GO:0005515
NP_001230164.1	P15884	GO:0000978
XP_005255182.1	ND	ND
NP_055268.1	O43633	GO:0005515
NP_003899.2	P20042	GO:0001701
NP_003448.1	O43670	GO:0003677
NP_003448.1	O43670	GO:0003677
XP_005254460.1	ND	ND
NP_003448.1	O43670	GO:0003677
NP_003448.1	O43670	GO:0003677
NP_003448.1	O43670	GO:0003677
NP_003448.1	O43670	GO:0003677
XP_005259249.1	M0R0U9	ND
NP_003448.1	O43670	GO:0003677
NP_003448.1	O43670	GO:0003677
NP_001147107.1	Q9UIL1	GO:0000139
NP_598407.1	D4Q8H0	ND
NP_005240.3	P55316	GO:0002052
XP_005259005.1	ND	ND
NP_001168.1	P40616	GO:0000139
XP_005247465.1	ND	ND
XP_005246301.1	Q969T4	GO:0004842
XP_005246301.1	Q969T4	GO:0004842
XP_005248601.1	ND	ND
NP_001681.2	P38606	GO:0005524
XP_005266009.1	ND	ND
NP_000515.2	Q5ZGX3	ND
NP_001034637.2	F5H412	ND
NP_001034637.2	F5H412	ND
NP_055814.1	Q9UL25	GO:0000139
XP_005272323.1	ND	ND
NP_001123477.1	P12814	GO:0001726
XP_005267320.1	F5H365	GO:0006886
NP_001363.2	Q9NYC9	GO:0003774
NP_001191727.1	Q12809	GO:0000155
XP_005270458.1	ND	ND
XP_005276741.1	P62854	GO:0000184
NP_004216.2	Q9Y4C4	ND
XP_005276741.1	P62854	GO:0000184
XP_005276741.1	P62854	GO:0000184
XP_005271003.1	ND	ND
NP_039230.1	P23760	GO:0000122
NP_037517.1	Q9UIA0	GO:0005086
XP_005268215.1	ND	ND
NP_001243390.1	B7ZM24	ND
NP_115485.1	Q5XKR4	GO:0000976
NP_004566.2	Q12837	GO:0000122
NP_003448.1	O43670	GO:0003677
XP_005266912.1	E7ESD5	GO:0004725
XP_005259002.1	ND	ND
NP_001121364.1	Q9NSC2	GO:0000122
NP_659407.1	Q8TB03	ND
XP_005267232.1	ND	ND
NP_003979.2	Q02962	GO:0000122
XP_005265060.1	ND	ND
XP_005270806.1	Q99684	GO:0000083
NP_001099043.1	P0C2W1	GO:0005515
NP_003960.1	P61081	GO:0004842
NP_001958.2	Q14240	GO:0000288
NP_150094.5	F5GZ18	ND
NP_001958.2	Q14240	GO:0000288
NP_001073848.1	Q96M98	GO:0005739
NP_001185498.1	P27449	GO:0005515
XP_005245278.1	ND	ND
NP_001185498.1	P27449	GO:0005515
NP_002721.1	P17612	GO:0000086
NP_001124163.1	Q08209	GO:0000082
XP_005254825.1	ND	ND
NP_005973.1	Q15475	GO:0000122
XP_005267114.1	Q9NRJ4	GO:0003700
XP_005263077.1	A7E2U8	ND
XP_005263077.1	A7E2U8	ND
NP_001254526.1	A2RUI7	ND
NP_006225.1	P52435	GO:0000398
NP_001159845.1	A8K0Z6	ND
NP_004441.1	P84090	GO:0006139
XP_005256293.1	ND	ND
XP_005252373.1	ND	ND
NP_777569.1	Q8TBQ9	GO:0000139
NP_005589.1	Q5T203	ND
NP_001035091.1	P50221	GO:0001757
NP_005799.2	O15194	GO:0003674
NP_005361.2	P61006	GO:0000086
NP_001743.1	P04040	GO:0000302
NP_001124163.1	Q08209	GO:0000082
NP_149105.3	Q8TBF4	GO:0000166
NP_001180196.1	Q9NXA8	GO:0005634
NP_001180196.1	Q9NXA8	GO:0005634
NP_005060.1	Q14190	GO:0000122
NP_060654.1	Q9NVJ2	GO:0003924
XP_005247585.1	B7Z1R5	GO:0005524
XP_005251407.1	ND	ND
XP_005247585.1	B7Z1R5	GO:0005524
XP_005272100.1	ND	ND
XP_005247585.1	B7Z1R5	GO:0005524
XP_005247585.1	B7Z1R5	GO:0005524
XP_005247585.1	B7Z1R5	GO:0005524
XP_005247585.1	B7Z1R5	GO:0005524
XP_005247585.1	B7Z1R5	GO:0005524
NP_001017434.1	Q6P3X8	ND
XP_005247585.1	B7Z1R5	GO:0005524
XP_005247585.1	B7Z1R5	GO:0005524
XP_005247585.1	B7Z1R5	GO:0005524
XP_005245071.1	ND	ND
XP_005256248.1	B7ZKL7	GO:0004176
NP_004628.4	P51149	GO:0003924
NP_001252.1	P50750	GO:0003677
NP_003211.1	P05549	GO:0000122
XP_005253264.1	ND	ND
XP_005274778.1	P27635	GO:0000184
NP_001243390.1	B7ZM24	ND
XP_005248670.1	ND	ND
NP_085148.1	Q7L8J4	ND
XP_005253215.1	ND	ND
XP_005248557.1	Q92973	GO:0000060
XP_005248557.1	Q92973	GO:0000060
XP_005261674.1	ND	ND
XP_005259833.1	ND	ND
NP_000709.1	Q00975	GO:0005245
NP_002225.2	P22460	GO:0001666
NP_001156623.1	P50549	GO:0003700
XP_005277003.1	ND	ND
NP_001135755.1	P62847	GO:0000166
NP_003097.1	P48431	GO:0000122
NP_001012520.2	Q5JU67	ND
NP_005393.2	P11233	GO:0000910
XP_005275421.1	ND	ND
XP_005275421.1	ND	ND
NP_775809.1	Q8NA66	ND
NP_001158095.1	A4FVC0	ND
XP_005269769.1	ND	ND
NP_005393.2	P11233	GO:0000910
NP_001239022.1	Q8WVM9	ND
NP_003082.1	P14678	GO:0000387
NP_003082.1	P14678	GO:0000387
XP_005266704.1	ND	ND
NP_003082.1	P14678	GO:0000387
XP_005262930.1	ND	ND
XP_005259833.1	ND	ND
NP_003082.1	P14678	GO:0000387
NP_003082.1	P14678	GO:0000387
NP_003082.1	P14678	GO:0000387
XP_005261809.1	ND	ND
NP_060024.2	Q8N546	ND
NP_003082.1	P14678	GO:0000387
NP_003082.1	P14678	GO:0000387
XP_005251411.1	Q05C20	ND
NP_003082.1	P14678	GO:0000387
NP_003082.1	P14678	GO:0000387
NP_001096137.1	P25789	GO:0000082
NP_001035809.1	P61221	GO:0005524
NP_001035809.1	P61221	GO:0005524
XP_005257339.1	B7Z5N8	GO:0000122
XP_005255711.1	ND	ND
XP_005257339.1	B7Z5N8	GO:0000122
NP_000980.1	P62888	GO:0000184
NP_766638.2	Q6ZS56	ND
NP_002802.2	P51665	GO:0000082
NP_001230303.1	B3KXK0	ND
NP_002686.2	P19388	GO:0000398
NP_002686.2	P19388	GO:0000398
NP_955366.1	Q6FH41	ND
NP_296373.1	Q8IUQ5	ND
NP_001886.1	P68400	GO:0000278
XP_005245277.1	ND	ND
XP_005269196.1	ND	ND
NP_001017.1	P62847	GO:0000166
NP_005820.1	P59780	GO:0005794
NP_004125.3	P38646	GO:0005515
NP_067075.1	Q9NP72	GO:0001654
NP_067075.1	Q9NP72	GO:0001654
XP_005262776.1	B4E0A0	ND
NP_002237.1	O14649	GO:0005252
XP_005259006.1	ND	ND
NP_055268.1	O43633	GO:0005515
NP_055268.1	O43633	GO:0005515
NP_055268.1	O43633	GO:0005515
XP_005248961.1	ND	ND
NP_001257589.1	O60337	GO:0004842
XP_005254989.1	P09958	GO:0000139
XP_005269197.1	ND	ND
NP_005713.1	P61160	GO:0003779
NP_004654.1	P62491	GO:0000910
XP_005272389.1	P62917	GO:0000184
NP_003333.1	P62253	GO:0004842
XP_005245150.1	Q9Y2M5	GO:0003779
NP_001379.1	P55039	GO:0005525
NP_940984.3	Q0D2K2	ND
NP_005338.1	P11021	GO:0002576
NP_004209.2	Q15907	GO:0001881
NP_001122062.3	Q08AG9	ND
NP_001009.1	P62841	GO:0000056
NP_001886.1	P68400	GO:0000278
NP_001886.1	P68400	GO:0000278
NP_002706.1	B3KUN1	ND
NP_057185.1	Q9Y221	GO:0003723
XP_005251844.1	Q6FGX9	ND
NP_001153706.1	P05023	GO:0002026
XP_005259468.1	ND	ND
NP_000693.1	P50993	GO:0001504
NP_001007.2	P25398	GO:0000184
NP_003067.3	Q96GM5	GO:0003713
XP_005261673.1	P17050	GO:0004557
NP_001258822.1	Q8WVJ9	GO:0000122
NP_001258822.1	Q8WVJ9	GO:0000122
NP_001258822.1	Q8WVJ9	GO:0000122
NP_001258822.1	Q8WVJ9	GO:0000122
NP_001258822.1	Q8WVJ9	GO:0000122
NP_001258822.1	Q8WVJ9	GO:0000122
NP_000918.2	A4D1D2	ND
XP_005255634.1	ND	ND
XP_005263909.1	P62081	GO:0000184
NP_003698.1	Q9Y265	GO:0003678
XP_005269500.1	P52954	GO:0000976
NP_004550.2	P67809	GO:0000122
NP_001104547.1	P15311	GO:0001726
NP_036565.2	O75533	GO:0000375
NP_057310.1	Q9UBQ0	GO:0004647
NP_598407.1	D4Q8H0	ND
NP_874386.1	Q03060	GO:0003677
NP_001136174.1	Q15700	GO:0004385
NP_001814.2	P12277	GO:0004111
NP_003850.1	O60762	GO:0004169
XP_005272323.1	ND	ND
XP_005245089.1	B4E2Q6	ND
NP_003850.1	O60762	GO:0004169
XP_005274071.1	O00217	GO:0005739
NP_001177408.1	C9JTQ0	ND
NP_065825.1	Q86YT6	GO:0001568
XP_005270680.1	ND	ND
NP_113605.2	Q96L34	GO:0000226
XP_005261484.1	ND	ND
NP_001167630.1	Q9H788	GO:0005515
XP_005246167.1	ND	ND
XP_005249875.1	Q1KLZ0	ND
XP_005246920.1	ND	ND
NP_001167630.1	Q9H788	GO:0005515
XP_005250235.1	Q7RTS1	GO:0003677
NP_001257354.1	B3KMM5	ND
XP_005245633.1	ND	ND
NP_001124163.1	Q08209	GO:0000082
NP_003022.3	Q8IUQ4	GO:0004842
NP_942599.1	P20340	GO:0000042
XP_005275940.1	Q5VX52	ND
XP_005260372.1	P23526	GO:0000096
NP_001230164.1	P15884	GO:0000978
NP_000983.1	P47914	GO:0000184
NP_000983.1	P47914	GO:0000184
NP_006214.2	Q9Y237	GO:0003677
XP_005274071.1	O00217	GO:0005739
NP_002690.3	Q03052	GO:0001105
NP_000991.1	P62891	GO:0000184
NP_000991.1	P62891	GO:0000184
NP_001265577.1	B2R702	ND
NP_001419.1	P06733	GO:0000015
XP_005247724.1	Q9ULG3	ND
NP_006243.2	P54646	GO:0003682
NP_000693.1	P50993	GO:0001504
NP_001023.1	P62273	GO:0000184
XP_005247630.1	ND	ND
NP_001023.1	P62273	GO:0000184
NP_002855.2	ND	ND
NP_002855.2	ND	ND
NP_001023.1	P62273	GO:0000184
NP_001023.1	P62273	GO:0000184
XP_005261484.1	ND	ND
NP_001023.1	P62273	GO:0000184
NP_001023.1	P62273	GO:0000184
NP_995584.1	Q5DT01	ND
XP_005270732.1	ND	ND
XP_005266991.1	ND	ND
XP_003960940.2	ND	ND
NP_003122.1	P11831	GO:0000790
NP_006752.1	P62258	GO:0000086
NP_612462.1	Q96E17	GO:0005525
NP_852136.1	P35250	GO:0000278
NP_699198.2	Q8N2G6	GO:0003676
NP_001193867.1	Q9Y4C2	ND
NP_001139760.1	B7Z376	ND
NP_443149.2	Q68VI8	ND
NP_002722.1	P22694	GO:0000287
NP_002722.1	P22694	GO:0000287
NP_002706.1	B3KUN1	ND
XP_005247457.1	Q9UIH9	GO:0001077
XP_005277786.1	ND	ND
NP_542398.3	Q96G28	ND
NP_001817.1	Q5T178	ND
NP_001159490.1	P78424	GO:0003700
XP_005265455.1	ND	ND
XP_005270301.1	ND	ND
NP_001159490.1	P78424	GO:0003700
NP_057430.1	Q9Y5X4	GO:0003707
NP_079479.1	Q9H6R7	ND
NP_001264069.1	B4DXW1	GO:0000139
NP_733763.1	Q8N4C8	GO:0001952
XP_005268186.1	B2RD65	ND
XP_005263377.1	Q9C0D6	ND
XP_005263377.1	Q9C0D6	ND
XP_005254526.1	ND	ND
NP_056531.1	Q8N4C8	GO:0001952
XP_005272128.1	F1DAL7	ND
XP_005272128.1	F1DAL7	ND
XP_005270849.1	P84074	GO:0003779
XP_005248218.1	Q06330	GO:0000122
XP_005248218.1	Q06330	GO:0000122
NP_942599.1	P20340	GO:0000042
NP_942599.1	P20340	GO:0000042
XP_005247682.1	ND	ND
NP_001166155.1	Q96J87	GO:0000166
NP_001191727.1	Q12809	GO:0000155
NP_001886.1	P68400	GO:0000278
XP_005250210.1	ND	ND
XP_005244847.1	Q9UQ88	GO:0001558
NP_001327.2	Q9UBR2	GO:0002003
XP_005264304.1	ND	ND
XP_005262264.1	Q9H617	ND
XP_005262264.1	Q9H617	ND
NP_001327.2	Q9UBR2	GO:0002003
NP_001264214.1	Q8N7W7	ND
NP_006159.2	P78426	GO:0000122
NP_001360.1	Q8TE73	GO:0001539
NP_004798.3	O60243	GO:0000139
NP_001229766.1	O94973	GO:0003674
NP_005361.2	P61006	GO:0000086
XP_005245277.1	ND	ND
NP_001245282.1	Q15029	GO:0000398
NP_001245282.1	Q15029	GO:0000398
XP_005271521.1	ND	ND
NP_001099139.2	A2A3L6	ND
NP_001245282.1	Q15029	GO:0000398
NP_001138629.1	P24468	GO:0000122
NP_000984.1	P62899	GO:0000184
NP_002794.1	P35998	GO:0000082
XP_005244848.1	ND	ND
NP_001007793.1	P04629	GO:0000186
NP_851994.1	Q9HCE7	GO:0000209
XP_005244872.1	ND	ND
NP_004796.1	O15514	GO:0000166
NP_004796.1	O15514	GO:0000166
NP_004796.1	O15514	GO:0000166
NP_004796.1	O15514	GO:0000166
NP_006845.1	P33947	GO:0005046
NP_006845.1	P33947	GO:0005046
XP_005245280.1	ND	ND
NP_006845.1	P33947	GO:0005046
NP_002722.1	P22694	GO:0000287
NP_002722.1	P22694	GO:0000287
NP_079526.1	Q8WYU9	ND
NP_078953.3	ND	ND
NP_663733.1	Q9Y6T7	GO:0003951
NP_001128503.1	Q5VTD9	GO:0000122
XP_005259854.1	ND	ND
XP_005262776.1	B4E0A0	ND
XP_005249158.1	ND	ND
NP_079113.2	Q8TF62	GO:0000287
XP_005267632.1	B7ZAP5	GO:0003700
NP_000974.1	P35268	GO:0000184
NP_852136.1	P35250	GO:0000278
NP_002786.2	P49720	GO:0000082
NP_112153.1	Q6ZSA1	ND
XP_005274595.1	ND	ND
NP_056345.3	Q9H8Y8	GO:0000139
NP_775185.1	Q9NS40	GO:0004871
NP_958842.1	P51148	GO:0003924
XP_005277983.1	Q66LE6	GO:0000159
NP_848591.2	Q8IYB1	ND
XP_005277983.1	Q66LE6	GO:0000159
XP_005277983.1	Q66LE6	GO:0000159
NP_004471.4	Q546E0	ND
XP_005249603.1	ND	ND
NP_612208.1	Q8TDQ7	GO:0004342
XP_005263375.1	ND	ND
NP_612208.1	Q8TDQ7	GO:0004342
NP_005264.2	Q6FHM2	ND
NP_001013433.1	Q969H0	GO:0001570
NP_001124194.2	Q96HN2	GO:0004013
NP_003592.3	O60264	GO:0000183
XP_005247498.1	J3KP02	ND
XP_005262621.1	B4DXX7	GO:0003676
NP_113678.2	Q86WA8	GO:0002020
NP_002060.4	P63096	GO:0003924
NP_006554.1	Q13351	GO:0000790
NP_002496.1	P23511	GO:0003677
NP_056507.2	Q6NVW5	ND
NP_002496.1	P23511	GO:0003677
XP_005256807.1	P61254	GO:0000184
NP_006420.1	Q99832	GO:0002199
XP_005267498.1	ND	ND
NP_006420.1	Q99832	GO:0002199
NP_000970.1	Q07020	GO:0000184
XP_005267618.1	ND	ND
NP_033664.2	Q14190	GO:0000122
XP_005272401.1	Q9C0H5	GO:0005634
NP_054890.1	Q9P021	GO:0005515
XP_005278447.1	M0R116	GO:0005524
NP_001124194.2	Q96HN2	GO:0004013
NP_004932.1	Q14562	GO:0000398
XP_005258923.1	ND	ND
XP_005267151.1	ND	ND
XP_005249425.1	ND	ND
XP_005254232.1	ND	ND
NP_848591.2	Q8IYB1	ND
XP_005270901.1	P22001	GO:0005244
NP_001019979.1	Q4VC05	GO:0003674
XP_005250416.1	ND	ND
NP_001019979.1	Q4VC05	GO:0003674
NP_006845.1	P33947	GO:0005046
XP_005271279.1	ND	ND
NP_006845.1	P33947	GO:0005046
NP_037374.1	Q9Y6A4	GO:0005929
NP_001166156.1	Q96J87	GO:0000166
XP_005245150.1	Q9Y2M5	GO:0003779
NP_008827.2	P31268	GO:0000122
NP_647479.2	Q8NCM2	GO:0000155
NP_848591.2	Q8IYB1	ND
XP_005256402.1	Q2TAC2	ND
XP_005265639.1	ND	ND
NP_958842.1	P51148	GO:0003924
XP_005263176.1	ND	ND
XP_005259017.1	Q99742	GO:0000122
XP_005278418.1	ND	ND
XP_005260172.1	ND	ND
NP_068556.2	Q9Y261	GO:0000122
NP_150596.1	Q9BY50	GO:0005789
XP_005266566.1	A2TJX0	GO:0001525
XP_005271829.1	ND	ND
NP_001952.1	P13639	GO:0003746
NP_942599.1	P20340	GO:0000042
NP_037512.3	Q0VG01	ND
NP_057490.2	Q9Y3C8	GO:0005515
NP_001124194.2	Q96HN2	GO:0004013
NP_003556.1	O75385	GO:0000045
XP_005267879.1	ND	ND
XP_005267885.1	ND	ND
NP_000998.1	P62701	GO:0000184
NP_006852.1	Q15286	GO:0000910
XP_005258814.1	ND	ND
NP_001185498.1	P27449	GO:0005515
XP_005267213.1	Q8NEN0	ND
NP_001185498.1	P27449	GO:0005515
NP_001124163.1	Q08209	GO:0000082
XP_005261763.1	ND	ND
NP_006365.2	O00506	GO:0004672
XP_005263378.1	ND	ND
XP_005245279.1	ND	ND
NP_002783.1	O14818	GO:0000082
NP_001009894.2	Q8N999	ND
XP_005258616.1	ND	ND
NP_001186273.1	P18621	GO:0000184
XP_005267320.1	F5H365	GO:0006886
XP_005249401.1	ND	ND
XP_005249401.1	ND	ND
XP_005263395.1	ND	ND
XP_005265878.1	ND	ND
NP_001267479.1	E7ERW5	GO:0003677
NP_001267479.1	E7ERW5	GO:0003677
NP_002229.1	O95259	GO:0000155
NP_000305.3	F6KD01	ND
NP_000305.3	F6KD01	ND
NP_001265585.1	P62318	GO:0000387
NP_078997.4	G3V138	GO:0003700
XP_005268148.1	E7ETZ0	GO:0005509
XP_005270901.1	P22001	GO:0005244
NP_001157864.1	Q96G26	ND
NP_004966.1	Q14721	GO:0005251
NP_060517.1	Q9NW64	GO:0000060
NP_005393.2	P11233	GO:0000910
XP_005268152.1	ND	ND
XP_005268152.1	ND	ND
NP_005393.2	P11233	GO:0000910
XP_005270912.1	ND	ND
NP_001185704.1	Q9UBF8	GO:0000139
XP_005256493.1	ND	ND
XP_005261979.1	ND	ND
NP_068556.2	Q9Y261	GO:0000122
NP_001349.2	O43143	GO:0003724
NP_001076044.1	A6NFN3	GO:0000166
NP_001076044.1	A6NFN3	GO:0000166
NP_001123645.1	P10242	GO:0000082
NP_001980.1	P49640	GO:0003700
XP_005248290.1	ND	ND
XP_005274361.1	ND	ND
NP_001124163.1	Q08209	GO:0000082
NP_740721.1	Q9H2S1	GO:0005516
NP_001244933.1	Q1M0P4	ND
NP_001180486.1	Q9NPA8	GO:0000124
XP_005273717.1	ND	ND
XP_005250731.1	P41223	GO:0003700
XP_005250731.1	P41223	GO:0003700
XP_005250731.1	P41223	GO:0003700
XP_005250731.1	P41223	GO:0003700
NP_002782.1	P60900	GO:0000082
NP_150375.2	Q9NS40	GO:0004871
NP_001164722.1	Q8N3J3	ND
NP_006029.1	B4DID4	ND
XP_005246785.1	ND	ND
XP_005246785.1	ND	ND
NP_057215.3	P61026	GO:0003924
XP_005269370.1	P52298	GO:0000166
XP_005271391.1	ND	ND
NP_036205.1	P48643	GO:0002199
NP_036205.1	P48643	GO:0002199
XP_005268913.1	P61204	GO:0000139
NP_001243228.1	G3CIS4	ND
XP_005266395.1	ND	ND
NP_112599.2	Q9BWW7	GO:0003677
NP_000729.2	Q53XZ3	ND
XP_005270899.1	P16389	GO:0005249
NP_001121682.1	B3KPL5	ND
XP_005257781.1	O43791	GO:0005515
NP_000980.1	P62888	GO:0000184
NP_004628.4	P51149	GO:0003924
NP_001186978.2	Q8IYW2	ND
XP_005258367.1	M0QY66	GO:0000166
XP_005247457.1	Q9UIH9	GO:0001077
NP_060281.2	Q712K3	GO:0004842
NP_006430.1	Q9Y586	GO:0005634
NP_001257872.1	O75840	GO:0003677
NP_848599.3	Q6ZR08	GO:0003777
NP_004600.2	Q6NVX3	ND
NP_001156769.1	Q7KZI7	GO:0000287
XP_005269939.1	ND	ND
NP_570967.1	Q8TF09	GO:0003777
NP_004356.2	O15182	GO:0005509
NP_004493.3	P09629	GO:0003700
NP_001185498.1	P27449	GO:0005515
NP_079352.2	Q8NBZ7	GO:0005739
NP_000988.1	P61927	GO:0000184
NP_001268462.1	B7Z4I5	ND
XP_005269196.1	ND	ND
NP_001129976.1	Q8N9I0	GO:0005215
NP_004757.1	P35606	GO:0005198
NP_001230164.1	P15884	GO:0000978
NP_001252524.1	Q5STK2	ND
XP_005259242.1	Q4FD32	ND
NP_002261.3	Q92973	GO:0000060
XP_005273631.1	ND	ND
NP_002261.3	Q92973	GO:0000060
NP_061944.2	Q9NXR8	GO:0006351
NP_061944.2	Q9NXR8	GO:0006351
XP_005271591.1	ND	ND
NP_001886.1	P68400	GO:0000278
NP_001980.1	P49640	GO:0003700
NP_001008226.1	O95628	GO:0000166
NP_001008226.1	O95628	GO:0000166
NP_001008226.1	O95628	GO:0000166
XP_005270126.1	ND	ND
XP_005247293.1	ND	ND
XP_005272073.1	ND	ND
XP_005250433.1	ND	ND
NP_001008226.1	O95628	GO:0000166
NP_001008226.1	O95628	GO:0000166
NP_001008226.1	O95628	GO:0000166
NP_001024.1	P23921	GO:0004748
XP_005247087.1	ND	ND
NP_001024.1	P23921	GO:0004748
NP_000200.1	P52945	GO:0000122
XP_005253264.1	ND	ND
NP_001073291.1	Q59H37	ND
NP_057125.2	Q9GZP9	GO:0001967
XP_005246888.1	ND	ND
NP_002788.1	P28074	GO:0000082
NP_612462.1	Q96E17	GO:0005525
XP_005247323.1	ND	ND
NP_115529.2	Q8N9L1	GO:0003677
NP_000997.1	P61247	GO:0000184
NP_003979.2	Q02962	GO:0000122
NP_004489.1	Q9UBC0	GO:0001077
NP_003099.1	P35716	GO:0000122
XP_005264474.1	B3KU87	GO:0005385
XP_005264474.1	B3KU87	GO:0005385
XP_005248222.1	ND	ND
XP_005264474.1	B3KU87	GO:0005385
XP_005266355.1	ND	ND
XP_005262481.1	Q8NBY1	GO:0004672
XP_005262481.1	Q8NBY1	GO:0004672
XP_005262481.1	Q8NBY1	GO:0004672
XP_005262481.1	Q8NBY1	GO:0004672
NP_002906.1	P40938	GO:0000166
NP_005404.1	O95343	GO:0003705
NP_066919.2	Q9P0X4	GO:0005245
NP_061899.2	Q9UM00	GO:0000139
NP_002798.2	Q99460	GO:0000082
NP_005325.2	P51610	GO:0000122
NP_001518.3	Q92769	GO:0000122
NP_001518.3	Q92769	GO:0000122
NP_005985.3	Q13207	GO:0000122
XP_005267003.1	F8WEZ8	GO:0001662
NP_005976.2	O95863	GO:0000122
XP_005267172.1	P17987	GO:0000242
XP_005264701.1	ND	ND
NP_067075.1	Q9NP72	GO:0001654
NP_001257872.1	O75840	GO:0003677
NP_000739.1	Q5SXY3	ND
NP_001257872.1	O75840	GO:0003677
NP_001257872.1	O75840	GO:0003677
NP_001257872.1	O75840	GO:0003677
NP_060517.1	Q9NW64	GO:0000060
NP_077744.3	Q6PI38	ND
XP_005269859.1	ND	ND
NP_001182345.1	B7Z5K4	ND
NP_001924.2	P36957	GO:0004149
XP_005267183.1	ND	ND
XP_005267183.1	ND	ND
NP_001924.2	P36957	GO:0004149
NP_006513.1	Q8N2E5	ND
NP_006513.1	Q8N2E5	ND
NP_001924.2	P36957	GO:0004149
XP_005251163.1	ND	ND
NP_001924.2	P36957	GO:0004149
NP_001924.2	P36957	GO:0004149
NP_001924.2	P36957	GO:0004149
NP_001924.2	P36957	GO:0004149
XP_005245799.1	Q96LJ8	ND
NP_001924.2	P36957	GO:0004149
XP_005255934.1	ND	ND
NP_001129070.1	Q8NHS4	ND
NP_001924.2	P36957	GO:0004149
XP_005265580.1	ND	ND
NP_001264214.1	Q8N7W7	ND
NP_001924.2	P36957	GO:0004149
NP_001924.2	P36957	GO:0004149
XP_005264488.1	ND	ND
NP_001924.2	P36957	GO:0004149
NP_001924.2	P36957	GO:0004149
XP_005270743.1	ND	ND
XP_005258167.1	ND	ND
NP_001924.2	P36957	GO:0004149
NP_001924.2	P36957	GO:0004149
XP_005263292.1	ND	ND
NP_001924.2	P36957	GO:0004149
NP_001924.2	P36957	GO:0004149
XP_005272113.1	ND	ND
NP_001924.2	P36957	GO:0004149
NP_001924.2	P36957	GO:0004149
NP_001924.2	P36957	GO:0004149
NP_002991.2	P21912	GO:0005515
XP_005247708.1	Q9UK58	GO:0000079
NP_733792.1	Q969S9	GO:0003924
XP_005258923.1	ND	ND
XP_005250371.1	P20839	GO:0003676
XP_005251536.1	ND	ND
XP_005265420.1	P61313	GO:0000184
XP_005266225.1	F5H1D6	GO:0000166
NP_001527.3	H7C2I1	GO:0001701
NP_001275.1	Q92572	GO:0005215
NP_955468.1	E5KRP6	ND
XP_005263007.1	ND	ND
NP_001275.1	Q92572	GO:0005215
XP_005265184.1	P55268	GO:0005178
XP_005247851.1	E7EQ69	GO:0008080
XP_005247851.1	E7EQ69	GO:0008080
XP_005263267.1	ND	ND
NP_064508.3	Q9HD45	GO:0016021
XP_005266272.1	P49336	GO:0004672
NP_000916.2	P11177	GO:0004738
NP_003022.3	Q8IUQ4	GO:0004842
NP_000975.2	P62750	GO:0000166
XP_005264195.1	ND	ND
XP_005264196.1	ND	ND
NP_001191304.1	A8K4A5	ND
XP_005247708.1	Q9UK58	GO:0000079
XP_005247708.1	Q9UK58	GO:0000079
NP_061338.1	P21439	GO:0000139
NP_003338.1	P68036	GO:0000151
XP_005267157.1	P81133	GO:0001657
NP_004222.2	A4D1K0	ND
NP_851994.1	Q9HCE7	GO:0000209
NP_001230648.1	P20340	GO:0000042
NP_002722.1	P22694	GO:0000287
XP_005257109.1	ND	ND
NP_001257697.1	Q5VSL9	GO:0003674
NP_683723.2	O95208	GO:0001701
NP_006224.1	P36954	GO:0000398
NP_006224.1	P36954	GO:0000398
NP_001001578.1	O76083	GO:0004114
XP_005250118.1	Q13616	GO:0000082
XP_005250118.1	Q13616	GO:0000082
XP_005250411.1	B4DLF5	ND
NP_065982.1	B4DIC2	ND
XP_005250118.1	Q13616	GO:0000082
XP_005255781.1	ND	ND
XP_005255781.1	ND	ND
XP_005250118.1	Q13616	GO:0000082
NP_001182345.1	B7Z5K4	ND
XP_005250118.1	Q13616	GO:0000082
XP_005250118.1	Q13616	GO:0000082
NP_004489.1	Q9UBC0	GO:0001077
XP_005271637.1	ND	ND
NP_001230164.1	P15884	GO:0000978
NP_001230163.1	P15884	GO:0000978
NP_001230164.1	P15884	GO:0000978
NP_001230164.1	P15884	GO:0000978
NP_114171.2	A0PJ70	ND
NP_060277.1	Q9NPF4	GO:0005634
NP_060277.1	Q9NPF4	GO:0005634
XP_005254084.1	ND	ND
XP_005253327.1	ND	ND
XP_005253327.1	ND	ND
NP_060277.1	Q9NPF4	GO:0005634
NP_060277.1	Q9NPF4	GO:0005634
NP_060626.2	Q5THJ4	ND
NP_001419.1	P06733	GO:0000015
NP_001419.1	P06733	GO:0000015
NP_055940.3	Q96RK0	GO:0003677
NP_006073.2	P68363	GO:0000226
XP_005267452.1	P55010	GO:0003743
XP_005267452.1	P55010	GO:0003743
NP_710141.1	Q9Y261	GO:0000122
NP_942599.1	P20340	GO:0000042
NP_000875.2	P12268	GO:0000166
NP_000875.2	P12268	GO:0000166
NP_000875.2	P12268	GO:0000166
NP_000875.2	P12268	GO:0000166
NP_001138887.1	Q15047	GO:0001833
NP_001138887.1	Q15047	GO:0001833
NP_005902.1	P31153	GO:0000096
XP_005271090.1	Q16513	GO:0004672
NP_055415.1	B4DFR5	GO:0003924
XP_005258923.1	ND	ND
NP_001258822.1	Q8WVJ9	GO:0000122
XP_005254640.1	B3KWE6	GO:0000166
NP_001139628.1	P49841	GO:0000320
NP_001186273.1	P18621	GO:0000184
NP_001186273.1	P18621	GO:0000184
XP_005269500.1	P52954	GO:0000976
NP_001264214.1	Q8N7W7	ND
XP_005246709.1	Q9H2H8	GO:0000398
XP_005264680.1	ND	ND
NP_001159490.1	P78424	GO:0003700
XP_005253845.1	ND	ND
XP_005260734.1	B4DK27	ND
NP_001159490.1	P78424	GO:0003700
NP_064508.3	Q9HD45	GO:0016021
NP_064508.3	Q9HD45	GO:0016021
NP_064508.3	Q9HD45	GO:0016021
NP_064508.3	Q9HD45	GO:0016021
NP_055945.2	Q6ZT07	GO:0005097
NP_003560.2	O15400	GO:0000149
NP_000958.1	P39023	GO:0000184
NP_872590.1	P12004	GO:0000082
NP_001155052.1	Q8NBT0	GO:0000922
NP_001008226.1	O95628	GO:0000166
NP_001008226.1	O95628	GO:0000166
XP_005260347.1	Q96MY1	ND
NP_001177777.1	O95628	GO:0000166
XP_005246608.1	ND	ND
NP_001008226.1	O95628	GO:0000166
NP_001008226.1	O95628	GO:0000166
NP_001008226.1	O95628	GO:0000166
NP_057215.3	P61026	GO:0003924
XP_005270027.1	ND	ND
NP_000693.1	P50993	GO:0001504
NP_001122307.2	P0DI81	GO:0001501
XP_005266782.1	ND	ND
XP_005250371.1	P20839	GO:0003676
XP_005269837.1	ND	ND
NP_919224.1	Q9HC10	GO:0003674
XP_005262732.1	ND	ND
NP_001122311.1	Q01668	GO:0005245
NP_004682.2	P61421	GO:0005515
XP_005269370.1	P52298	GO:0000166
NP_001156769.1	Q7KZI7	GO:0000287
NP_004906.3	P45844	GO:0000139
NP_001192222.1	Q15878	GO:0001662
XP_005246728.1	ND	ND
XP_005248791.1	ND	ND
XP_005265784.1	ND	ND
NP_000897.3	P16066	GO:0004383
NP_005712.1	P61158	GO:0000139
NP_919304.1	Q9HC10	GO:0003674
NP_001139628.1	P49841	GO:0000320
NP_002229.1	O95259	GO:0000155
XP_005254641.1	ND	ND
NP_005225.2	F1D8R3	ND
XP_005251136.1	B2RB70	ND
NP_060064.2	Q96HU8	GO:0003924
NP_001020436.1	A6NEN9	ND
NP_060064.2	Q96HU8	GO:0003924
NP_001008226.1	O95628	GO:0000166
NP_001008226.1	O95628	GO:0000166
NP_003087.1	P62308	GO:0000245
NP_006055.3	Q5VZM2	GO:0005515
XP_005263347.1	ND	ND
NP_006055.3	Q5VZM2	GO:0005515
XP_005265107.1	ND	ND
XP_005259804.1	ND	ND
NP_005985.3	Q13207	GO:0000122
NP_005617.2	Q08170	GO:0000166
XP_005252704.1	ND	ND
NP_077729.1	B2RUT8	ND
NP_005617.2	Q08170	GO:0000166
XP_005267971.1	ND	ND
NP_006355.2	B3KXI2	GO:0000139
NP_858059.1	O15294	GO:0000123
NP_054733.2	O75643	GO:0000354
XP_005266566.1	A2TJX0	GO:0001525
NP_001955.1	P18146	GO:0000122
XP_005273867.1	ND	ND
NP_001120959.1	Q59H94	ND
NP_001442.2	Q12946	GO:0000122
XP_005246232.1	ND	ND
NP_004362.2	P53621	GO:0005179
XP_005259942.1	ND	ND
NP_060281.2	Q712K3	GO:0004842
XP_005260070.1	P20336	GO:0001669
XP_005248767.1	ND	ND
NP_849193.1	Q8TCJ2	GO:0004579
NP_004383.3	Q9UI36	GO:0000166
NP_004383.3	Q9UI36	GO:0000166
NP_689808.2	Q96DM1	ND
NP_001156768.1	Q7KZI7	GO:0000287
NP_001156768.1	Q7KZI7	GO:0000287
NP_004489.1	Q9UBC0	GO:0001077
NP_001265849.1	B4DPJ3	ND
NP_067075.1	Q9NP72	GO:0001654
XP_005257583.1	ND	ND
NP_003001.1	P45985	GO:0002224
NP_003001.1	P45985	GO:0002224
NP_006223.2	P52434	GO:0000398
NP_001230164.1	P15884	GO:0000978
NP_001230164.1	P15884	GO:0000978
NP_001230164.1	P15884	GO:0000978
NP_001230163.1	P15884	GO:0000978
NP_001185986.1	P0CW22	GO:0003735
NP_001884.2	P48730	GO:0000086
XP_005255102.1	Q6ZRS2	GO:0003677
NP_006845.1	P33947	GO:0005046
NP_006845.1	P33947	GO:0005046
NP_005617.2	Q08170	GO:0000166
NP_005617.2	Q08170	GO:0000166
XP_005273449.1	O94905	GO:0005515
NP_740721.1	Q9H2S1	GO:0005516
XP_005247849.1	E7EX82	GO:0005634
NP_003581.1	Q13618	GO:0000082
XP_005252643.1	ND	ND
NP_003581.1	Q13618	GO:0000082
NP_005985.3	Q13207	GO:0000122
NP_001708.3	Q01954	GO:0003677
NP_068556.2	Q9Y261	GO:0000122
NP_660328.2	Q8TAU0	GO:0001776
XP_005252851.1	P53618	GO:0000139
NP_001264069.1	B4DXW1	GO:0000139
NP_036382.2	P62070	GO:0003924
NP_057660.2	Q9P2T1	GO:0003920
XP_005265580.1	ND	ND
XP_005271139.1	ND	ND
XP_005263599.1	ND	ND
NP_689580.2	Q8N8X9	ND
XP_005259942.1	ND	ND
NP_057098.2	Q5VST6	GO:0005576
NP_057098.2	Q5VST6	GO:0005576
XP_005266395.1	ND	ND
XP_005255915.1	ND	ND
XP_005265376.1	ND	ND
XP_005270804.1	Q5TA58	GO:0000932
NP_001817.1	Q5T178	ND
NP_689698.1	Q96LT6	ND
NP_055814.1	Q9UL25	GO:0000139
XP_005254079.1	ND	ND
NP_001532.1	A8KAH6	ND
XP_005253348.1	ND	ND
XP_005268148.1	E7ETZ0	GO:0005509
NP_002731.4	P41743	GO:0000133
NP_002731.4	P41743	GO:0000133
XP_005265639.1	ND	ND
NP_002731.4	P41743	GO:0000133
NP_848526.1	Q96IK5	GO:0005635
NP_001166299.1	Q9Y5A9	GO:0006959
NP_060281.2	Q712K3	GO:0004842
NP_848599.3	Q6ZR08	GO:0003777
NP_958842.1	P51148	GO:0003924
NP_757385.1	Q86TM6	GO:0001701
NP_060062.1	B4DUA7	ND
NP_757385.1	Q86TM6	GO:0001701
NP_073743.2	P62068	GO:0001662
NP_001672.1	P16615	GO:0002026
NP_001180196.1	Q9NXA8	GO:0005634
NP_003403.2	Q15915	GO:0003677
NP_000515.2	Q5ZGX3	ND
NP_758442.1	O75602	GO:0005874
NP_001267479.1	E7ERW5	GO:0003677
XP_005250087.1	ND	ND
XP_005271968.1	F5H269	ND
NP_001267479.1	E7ERW5	GO:0003677
NP_003979.2	Q02962	GO:0000122
NP_699197.3	B3KQM1	ND
NP_116253.2	Q8NAV1	GO:0005515
XP_005246890.1	ND	ND
NP_006421.2	P50991	GO:0002199
NP_006236.1	Q14738	GO:0000159
XP_005266395.1	ND	ND
XP_005247682.1	ND	ND
NP_689480.2	Q96GF1	GO:0005741
NP_689480.2	Q96GF1	GO:0005741
XP_005261304.1	ND	ND
NP_689480.2	Q96GF1	GO:0005741
NP_001239198.1	ND	ND
NP_612367.1	Q9BSF4	ND
NP_689480.2	Q96GF1	GO:0005741
NP_057191.2	Q05D65	ND
XP_005260992.1	P15036	GO:0000977
NP_071415.1	Q9HCC0	GO:0004485
XP_005250411.1	B4DLF5	ND
XP_005261266.1	ND	ND
XP_005246951.1	ND	ND
XP_005257642.1	ND	ND
NP_056327.4	Q9P2D7	GO:0001539
NP_000515.2	Q5ZGX3	ND
XP_005259006.1	ND	ND
NP_000149.3	Q59ET0	ND
NP_000149.3	Q59ET0	ND
NP_071899.1	Q9H6I2	GO:0000122
NP_001354.1	O60832	GO:0000723
NP_001354.1	O60832	GO:0000723
XP_005245071.1	ND	ND
XP_005270806.1	Q99684	GO:0000083
XP_005257300.1	Q86WA9	GO:0005765
NP_001275.1	Q92572	GO:0005215
NP_001275.1	Q92572	GO:0005215
NP_001244.1	Q99459	GO:0000398
NP_060064.2	Q96HU8	GO:0003924
NP_060064.2	Q96HU8	GO:0003924
NP_005731.1	Q6FGD0	ND
NP_060064.2	Q96HU8	GO:0003924
XP_005277788.1	ND	ND
XP_005263164.1	ND	ND
NP_060064.2	Q96HU8	GO:0003924
NP_001258928.1	Q96N67	GO:0000226
XP_005267147.1	ND	ND
NP_003840.2	P53597	GO:0003878
NP_001159692.1	Q9UMR3	GO:0000122
NP_001267481.1	Q02548	GO:0000122
XP_003403759.1	ND	ND
XP_005276928.1	J3KTA4	GO:0003676
XP_005253826.1	ND	ND
NP_004408.1	B4DU40	ND
XP_005266131.1	B4DGH7	ND
XP_005255171.1	ND	ND
XP_005276927.1	P17844	GO:0000122
XP_005276927.1	P17844	GO:0000122
XP_005276928.1	J3KTA4	GO:0003676
XP_005252593.1	ND	ND
XP_005276927.1	P17844	GO:0000122
XP_005276928.1	J3KTA4	GO:0003676
XP_005276928.1	J3KTA4	GO:0003676
XP_005276927.1	P17844	GO:0000122
XP_005276928.1	J3KTA4	GO:0003676
XP_005248236.1	ND	ND
XP_005276927.1	P17844	GO:0000122
NP_037377.1	Q9UN37	GO:0000910
NP_001254638.1	Q9Y5V0	GO:0046872
YP_003024038.1	P00156	GO:0005743
NP_001753.1	P40227	GO:0001669
XP_005247457.1	Q9UIH9	GO:0001077
XP_005247457.1	Q9UIH9	GO:0001077
NP_079526.1	Q8WYU9	ND
NP_079526.1	Q8WYU9	ND
NP_006422.1	P78371	GO:0002199
XP_005260195.1	E7ENJ6	GO:0006886
XP_005260195.1	E7ENJ6	GO:0006886
NP_000200.1	P52945	GO:0000122
XP_005271302.1	ND	ND
XP_005267151.1	ND	ND
NP_001265202.1	P78362	GO:0000245
NP_006224.1	P36954	GO:0000398
NP_006224.1	P36954	GO:0000398
NP_000282.1	P00558	GO:0004618
XP_005269109.1	P61020	GO:0003924
XP_005248621.1	ND	ND
NP_000070.1	Q53SH4	ND
XP_005266138.1	ND	ND
XP_005269109.1	P61020	GO:0003924
XP_005261051.1	ND	ND
XP_005269109.1	P61020	GO:0003924
XP_005269109.1	P61020	GO:0003924
XP_005269109.1	P61020	GO:0003924
NP_005902.1	P31153	GO:0000096
NP_001129976.1	Q8N9I0	GO:0005215
XP_005278418.1	ND	ND
NP_000928.1	P24928	GO:0000398
XP_005249869.1	ND	ND
NP_001116079.1	Q01196	GO:0000975
NP_001034663.1	Q03721	GO:0005249
XP_005265061.1	ND	ND
XP_005253302.1	ND	ND
NP_997700.1	P05771	GO:0003682
NP_851782.3	Q8IZU2	ND
NP_001121186.1	Q5T1R4	GO:0003677
NP_996759.1	P62140	GO:0000086
XP_005269505.1	D9ZHP8	ND
NP_001019.1	P62851	GO:0000028
NP_001243514.1	B2ZGL7	ND
NP_001003845.1	Q6BEB4	GO:0005634
NP_000979.1	P61353	GO:0000184
XP_005263292.1	ND	ND
NP_001239223.1	O95238	GO:0000122
XP_005260592.1	O14965	GO:0000278
NP_000989.1	P61513	GO:0000184
NP_001152980.1	P26440	GO:0005759
NP_003394.1	P25490	GO:0000122
XP_005271640.1	B7Z1I4	ND
NP_003394.1	P25490	GO:0000122
NP_001265869.1	P52655	GO:0003677
XP_005267151.1	ND	ND
NP_001265869.1	P52655	GO:0003677
XP_005266020.1	ND	ND
NP_001265869.1	P52655	GO:0003677
NP_001265869.1	P52655	GO:0003677
XP_005264825.1	ND	ND
NP_000205.1	Q99740	ND
NP_001265869.1	P52655	GO:0003677
NP_001265869.1	P52655	GO:0003677
NP_001265869.1	P52655	GO:0003677
NP_001265869.1	P52655	GO:0003677
XP_005270487.1	ND	ND
XP_005271575.1	ND	ND
XP_005250515.1	ND	ND
NP_008937.1	O43809	GO:0000398
NP_056507.2	Q6NVW5	ND
NP_006852.1	Q15286	GO:0000910
NP_620581.1	Q16539	GO:0000077
NP_620581.1	Q16539	GO:0000077
NP_001743.1	P04040	GO:0000302
NP_938191.2	O43497	GO:0002027
NP_150285.3	Q9C009	GO:0000122
NP_006355.2	B3KXI2	GO:0000139
XP_005255637.1	J3KQ26	ND
NP_006845.1	P33947	GO:0005046
XP_005248768.1	ND	ND
XP_005248768.1	ND	ND
NP_006845.1	P33947	GO:0005046
NP_001092284.1	B3KPP4	ND
NP_006845.1	P33947	GO:0005046
NP_006845.1	P33947	GO:0005046
NP_006845.1	P33947	GO:0005046
NP_001240804.1	Q8NBZ7	GO:0005739
NP_001240804.1	Q8NBZ7	GO:0005739
XP_005254507.1	ND	ND
NP_001240804.1	Q8NBZ7	GO:0005739
XP_005257626.1	K7EIX2	ND
XP_005252107.1	Q5T114	ND
NP_001240804.1	Q8NBZ7	GO:0005739
NP_031396.1	P40937	GO:0000278
NP_003001.1	P45985	GO:0002224
NP_003001.1	P45985	GO:0002224
NP_000960.2	P46777	GO:0000184
NP_009140.1	P42766	GO:0000184
XP_005250293.1	ND	ND
XP_005271330.1	ND	ND
NP_113642.1	Q9BVL4	ND
NP_038203.2	P41252	GO:0002161
NP_066357.2	J3KQN4	GO:0003735
NP_060040.1	O14841	GO:0005524
XP_005267215.1	G5E993	ND
NP_004682.2	P61421	GO:0005515
NP_004682.2	P61421	GO:0005515
NP_036230.1	Q8NCH7	ND
XP_005257781.1	O43791	GO:0005515
XP_005257781.1	O43791	GO:0005515
XP_005251632.1	ND	ND
XP_005257781.1	O43791	GO:0005515
XP_005257781.1	O43791	GO:0005515
NP_858058.1	O15294	GO:0000123
NP_004274.1	O95716	GO:0003924
XP_005245391.1	ND	ND
XP_005251552.1	ND	ND
XP_005248200.1	ND	ND
NP_005985.3	Q13207	GO:0000122
NP_060769.4	Q96B02	GO:0004842
XP_005260081.1	ND	ND
XP_005256195.1	ND	ND
XP_005251102.1	ND	ND
XP_005251075.1	O60216	GO:0000278
NP_005617.2	Q08170	GO:0000166
NP_998760.1	Q9H1K1	GO:0005506
NP_001030335.1	P63173	GO:0000184
XP_005262992.1	ND	ND
NP_001030335.1	P63173	GO:0000184
XP_005263539.1	ND	ND
NP_001030335.1	P63173	GO:0000184
XP_005257138.1	ND	ND
NP_003469.2	Q93034	GO:0000082
NP_001161744.1	Q59H91	ND
XP_005256800.1	ND	ND
NP_004111.2	Q8TCE5	ND
XP_005271615.1	ND	ND
XP_005254451.1	Q8NB66	GO:0005737
XP_005267839.1	Q969Q6	GO:0005509
NP_055707.3	Q9UPN6	GO:0000166
NP_055707.3	Q9UPN6	GO:0000166
NP_075594.1	P11362	GO:0000122
NP_001153705.1	P05023	GO:0002026
NP_001089.1	Q99798	GO:0003994
NP_001089.1	Q99798	GO:0003994
NP_001089.1	Q99798	GO:0003994
NP_001089.1	Q99798	GO:0003994
XP_005271273.1	ND	ND
NP_002037.2	P04406	GO:0000226
XP_005269500.1	P52954	GO:0000976
NP_055277.1	O15116	GO:0000288
NP_060281.2	Q712K3	GO:0004842
XP_005250250.1	Q8IVG5	ND
NP_115647.2	B3KQY7	ND
NP_001017371.3	Q59FX5	ND
NP_060281.2	Q712K3	GO:0004842
NP_001166299.1	Q9Y5A9	GO:0006959
NP_061820.1	P99999	GO:0000159
XP_005251970.1	B4DT60	ND
XP_005260712.1	K0A6P4	ND
XP_005273449.1	O94905	GO:0005515
XP_005273449.1	O94905	GO:0005515
NP_001005464.1	Q71DI3	GO:0000786
XP_005266934.1	ND	ND
NP_031388.2	P52298	GO:0000166
NP_062559.2	Q5MNZ6	GO:0000045
NP_689419.2	Q9UNH7	GO:0005515
NP_060882.2	Q9NRC1	GO:0016021
XP_005273449.1	O94905	GO:0005515
XP_005273449.1	O94905	GO:0005515
NP_742126.1	Q13557	GO:0000082
XP_001714944.4	ND	ND
XP_005270360.1	P06493	GO:0000082
NP_001789.2	P24941	GO:0000082
NP_000421.1	P43034	GO:0000086
NP_000421.1	P43034	GO:0000086
NP_001029025.1	B3KS36	ND
NP_079202.2	A0AVF1	GO:0036064
NP_006430.1	Q9Y586	GO:0005634
NP_003212.2	Q92481	GO:0000122
XP_005262777.1	ND	ND
XP_005252500.1	P23771	GO:0000790
NP_056958.3	Q06330	GO:0000122
NP_056958.3	Q06330	GO:0000122
NP_004080.2	Q99576	GO:0000122
NP_001002266.1	Q5T0T0	GO:0000209
NP_006510.1	P63172	GO:0000132
NP_004255.2	Q13503	GO:0001824
NP_001153706.1	P05023	GO:0002026
XP_005265153.1	Q9Y5P6	GO:0004475
NP_037466.2	Q9Y5P6	GO:0004475
XP_005258233.1	ND	ND
NP_001136174.1	Q15700	GO:0004385
XP_005249010.1	Q9UPZ9	GO:0000287
NP_001015.1	Q6FGH5	ND
XP_005254229.1	Q6IQ55	GO:0004674
XP_005278449.1	B0ZBD0	ND
NP_065145.2	Q7LBR1	GO:0000910
XP_005275576.1	B4DMJ5	ND
NP_004489.1	Q9UBC0	GO:0001077
XP_005264808.1	P30939	GO:0004993
XP_005255394.1	B3KY17	GO:0005388
NP_115714.1	Q9BRT6	ND
NP_055377.1	P32242	GO:0003700
XP_005267839.1	Q969Q6	GO:0005509
NP_036575.1	O75602	GO:0005874
XP_005273861.1	Q16531	GO:0000718
NP_060917.1	Q9P0I2	GO:0003674
XP_005253945.1	P16615	GO:0002026
NP_002063.2	P50148	GO:0001501
XP_005247832.1	Q9BZK7	GO:0000122
NP_002148.1	P61604	GO:0005515
XP_005266737.1	Q9BXA9	GO:0003677
XP_005264257.1	ND	ND
NP_071899.1	Q9H6I2	GO:0000122
XP_005258923.1	ND	ND
NP_001171908.1	Q6IBA0	ND
XP_005273083.1	B4DDQ0	ND
XP_005245265.1	O75306	GO:0005515
XP_005262989.1	ND	ND
XP_005273536.1	ND	ND
XP_005266566.1	A2TJX0	GO:0001525
NP_001883.4	P48729	GO:0000777
XP_005266840.1	O14544	GO:0001772
XP_005270285.1	ND	ND
XP_005270285.1	ND	ND
XP_005260991.1	F8WAP0	GO:0004674
NP_689878.2	Q8N7M0	ND
NP_031388.2	P52298	GO:0000166
NP_031388.2	P52298	GO:0000166
NP_031388.2	P52298	GO:0000166
NP_620581.1	Q16539	GO:0000077
NP_620581.1	Q16539	GO:0000077
XP_005258769.1	ND	ND
NP_001139624.1	Q16850	GO:0005506
XP_005267632.1	B7ZAP5	GO:0003700
NP_277022.1	P21127	GO:0001558
NP_004159.2	P31040	GO:0005515
XP_005257781.1	O43791	GO:0005515
XP_005257781.1	O43791	GO:0005515
NP_006400.2	Q92747	GO:0003779
XP_005246575.1	P10809	GO:0001530
XP_005272401.1	Q9C0H5	GO:0005634
NP_001136174.1	Q15700	GO:0004385
NP_001186918.1	Q9Y272	GO:0003924
NP_001231903.1	P36873	GO:0000278
NP_001231903.1	P36873	GO:0000278
NP_001417.3	Q05925	GO:0001501
NP_872634.1	P78362	GO:0000245
NP_849193.1	Q8TCJ2	GO:0004579
NP_055021.1	P61165	GO:0016021
NP_004635.2	Q13367	GO:0005215
NP_004635.2	Q13367	GO:0005215
NP_001528.1	O75506	GO:0000122
NP_001528.1	O75506	GO:0000122
NP_001138303.1	Q99623	GO:0005515
NP_001032354.1	O95749	GO:0004161
NP_001032354.1	O95749	GO:0004161
NP_036227.1	Q9Y2T2	GO:0005515
XP_005267665.1	ND	ND
NP_065145.2	Q7LBR1	GO:0000910
NP_689633.1	Q8N4J0	ND
XP_005264584.1	ND	ND
XP_005252973.1	Q6ICQ8	ND
NP_001153208.1	Q9BRD0	GO:0000398
NP_115983.3	Q96T92	GO:0003677
NP_002151.2	B4E1W8	ND
NP_001186918.1	Q9Y272	GO:0003924
XP_005252725.1	Q9H4W6	GO:0003677
NP_001036000.1	Q86ST5	ND
NP_055680.3	B3KY03	ND
NP_067050.1	Q9NRP0	GO:0008250
XP_005255227.1	P04075	GO:0002576
XP_005266142.1	C9J069	ND
XP_005255227.1	P04075	GO:0002576
XP_005255227.1	P04075	GO:0002576
XP_005255227.1	P04075	GO:0002576
NP_002902.2	Q92900	GO:0000184
XP_005271292.1	ND	ND
XP_005274299.1	ND	ND
XP_005271595.1	ND	ND
NP_057184.1	P61599	GO:0004596
XP_005254382.1	P52657	GO:0001103
NP_000972.1	P84098	GO:0000184
NP_000972.1	P84098	GO:0000184
NP_001005861.1	Q59FQ5	ND
NP_002949.2	Q59FQ5	ND
NP_004216.2	Q9Y4C4	ND
NP_277022.1	P21127	GO:0001558
XP_005256775.1	ND	ND
NP_003002.2	Q01105	GO:0003677
NP_004966.1	Q14721	GO:0005251
XP_005246345.1	Q8N3I7	GO:0001103
NP_001034673.1	B3KS52	ND
XP_005249200.1	P22033	GO:0004494
NP_004038.1	Q99437	GO:0005215
NP_004038.1	Q99437	GO:0005215
NP_078997.4	G3V138	GO:0003700
NP_079498.2	Q6UXN9	GO:0000785
XP_005276928.1	J3KTA4	GO:0003676
XP_005253732.1	ND	ND
XP_005276928.1	J3KTA4	GO:0003676
NP_005987.3	O15119	GO:0000122
NP_001007794.1	O43684	GO:0000070
NP_116229.1	Q8NCJ5	ND
XP_005246206.1	B4DMT8	ND
NP_689878.2	Q8N7M0	ND
NP_689878.2	Q8N7M0	ND
NP_001007794.1	O43684	GO:0000070
NP_001667.4	P54707	GO:0005524
NP_004640.3	P30042	GO:0005739
NP_057144.1	Q9Y3C7	GO:0001104
XP_005246533.1	ND	ND
NP_001032354.1	O95749	GO:0004161
XP_005274641.1	ND	ND
NP_001032354.1	O95749	GO:0004161
XP_005262142.1	P33240	GO:0000166
XP_005246166.1	ND	ND
XP_005271840.1	Q6PIW4	GO:0000228
XP_005264701.1	ND	ND
NP_001070957.1	P63092	GO:0003924
XP_005254952.1	ND	ND
NP_001139134.1	P23769	GO:0000122
NP_066357.2	J3KQN4	GO:0003735
NP_005179.2	P22681	GO:0001784
XP_005273393.1	ND	ND
NP_001264153.1	P37802	GO:0005515
NP_002138.1	P09067	GO:0003700
[truncated: 34,102 more rows]
